# Supplementary material for: Neutrophil extracellular traps-related lncRNAs prognostic signature for gastric cancer and immune infiltration: potential biomarkers for predicting overall survival and clinical therapy
Source: Discov Oncol. 2024 Jul 19;15:291. doi: 10.1007/s12672-024-01164-0 (PMC11264613; doi:10.1007/s12672-024-01164-0)
Supplement: Supplementary file 4 — Supplementary material 4. [file 12672_2024_1164_MOESM4_ESM.xlsx]

## Sheet: Sheet1
MPO
MAPK1
CTSG
MMP9
TLR8
MAPK3
CRISPLD2
CPPED1
AKT2
SIGLEC5
CSF3
BST1
SELPLG
IL17A
F3
CSF3R
PIK3CA
G0S2
IL1B
CD93
RIPK3
LILRB2
DYSF
IL6
TLR4
RIPK1
TLR2
AKT1
KCNN3
CREB5
SLC25A37
KCNJ15
PADI4
ITGB2
ALPL
FCGR3B
S100A12
CXCR1
CYBB
PTAFR
IL8
ITGAM
CEACAM3
FPR2
FPR1
HPSE
TNFRSF10C
SELP
HIST1H2BC
CXCR2
PDE4B
FCAR
CYP4F3
HMGB1
MME
TECPR2
TLR7
SLC22A4
ENTPD4
ATG7
ELANE
IRAK4
MTOR
CLEC6A
DNASE1
TNF
SIGLEC14
MGAM
VNN3
