# Supplementary material for: Neutrophil extracellular traps-related lncRNAs prognostic signature for gastric cancer and immune infiltration: potential biomarkers for predicting overall survival and clinical therapy
Source: Discov Oncol. 2024 Jul 19;15:291. doi: 10.1007/s12672-024-01164-0 (PMC11264613; doi:10.1007/s12672-024-01164-0)
Supplement: Supplementary file 5 — Supplementary material 5. [file 12672_2024_1164_MOESM5_ESM.xlsx]

## Sheet: Sheet1
NETs-related genes	lncRNAs	Correlation coefficient	P-value	postive-negtive
CSF3	AC021594.2	0.540529	7.79442e-30	postive
IL6	AC021594.2	0.623131	1.02311e-41	postive
TLR2	AC021594.2	0.423096	1.01912e-17	postive
FPR2	AC021594.2	0.442074	2.25628e-19	postive
PDE4B	AC021594.2	0.40962	1.32261e-16	postive
FCAR	AC021594.2	0.56142	1.57602e-32	postive
TECPR2	AP001347.1	0.470678	4.51777e-22	postive
IL6	INHBA-AS1	0.435552	8.58641e-19	postive
FCAR	INHBA-AS1	0.4068	2.22881e-16	postive
SELPLG	LINC00426	0.485577	1.39812e-23	postive
KCNN3	LINC00426	0.497857	6.99408e-25	postive
ITGB2	LINC00426	0.589106	2.08494e-36	postive
CYBB	LINC00426	0.523714	8.4624e-28	postive
PDE4B	LINC00426	0.452367	2.57887e-20	postive
TLR7	LINC00426	0.470227	5.00557e-22	postive
MAPK1	Z98884.2	0.40296	4.50145e-16	postive
PIK3CA	Z98884.2	0.425411	6.48439e-18	postive
MTOR	Z98884.2	0.527653	2.88976e-28	postive
TLR8	LINC02611	0.409298	1.40414e-16	postive
SELPLG	LINC02611	0.414609	5.18899e-17	postive
CYBB	LINC02611	0.451035	3.42915e-20	postive
TLR7	LINC02611	0.546191	1.51404e-30	postive
MAPK1	AC007663.4	0.42672	5.01371e-18	postive
AKT2	AC036176.1	0.450919	3.51519e-20	postive
AKT1	AC036176.1	0.450283	4.02518e-20	postive
AKT2	AL731577.2	0.446571	8.82661e-20	postive
AKT1	AL731577.2	0.40507	3.06291e-16	postive
TECPR2	AL731577.2	0.497645	7.37375e-25	postive
IRAK4	AC022973.5	0.408098	1.75416e-16	postive
MAPK1	LINC00630	0.471857	3.45209e-22	postive
AKT2	LINC00630	0.408442	1.64576e-16	postive
PIK3CA	LINC00630	0.41305	6.96316e-17	postive
RIPK1	LINC00630	0.437682	5.5667e-19	postive
IRAK4	LINC00630	0.489611	5.29678e-24	postive
MTOR	LINC00630	0.52919	1.89249e-28	postive
TECPR2	PKD1P6-NPIPP1	0.416005	3.98302e-17	postive
MMP9	AC084871.3	0.468319	7.71287e-22	postive
CSF3	AC084871.3	0.551837	2.86427e-31	postive
CSF3R	AC084871.3	0.542726	4.14205e-30	postive
G0S2	AC084871.3	0.603542	1.39427e-38	postive
IL1B	AC084871.3	0.63323	2.01963e-43	postive
CD93	AC084871.3	0.481861	3.38048e-23	postive
LILRB2	AC084871.3	0.435989	7.8589e-19	postive
IL6	AC084871.3	0.667902	8.72373e-50	postive
TLR2	AC084871.3	0.613137	4.32919e-40	postive
CXCR1	AC084871.3	0.49823	6.37502e-25	postive
FPR2	AC084871.3	0.747209	3.57996e-68	postive
FPR1	AC084871.3	0.507411	6.24775e-26	postive
PDE4B	AC084871.3	0.496354	1.01593e-24	postive
FCAR	AC084871.3	0.827765	1.20773e-95	postive
MTOR	HCG18	0.412099	8.32565e-17	postive
AKT1	AC092368.3	0.519703	2.49189e-27	postive
MME	AC144450.1	0.423427	9.55466e-18	postive
CSF3	AL513327.1	0.425684	6.14573e-18	postive
CD93	AL513327.1	0.484285	1.90269e-23	postive
IL6	AL513327.1	0.508323	4.94245e-26	postive
RIPK1	AL513327.1	0.409252	1.41627e-16	postive
TLR2	AL513327.1	0.50404	1.47795e-25	postive
FPR2	AL513327.1	0.498366	6.16262e-25	postive
PDE4B	AL513327.1	0.473173	2.55401e-22	postive
FCAR	AL513327.1	0.498532	5.9128e-25	postive
IRAK4	AL513327.1	0.446515	8.93012e-20	postive
MTOR	AL513327.1	0.432093	1.72445e-18	postive
CRISPLD2	LINC00163	0.532456	7.64588e-29	postive
CSF3	AC007278.1	0.50492	1.18163e-25	postive
CSF3R	AC007278.1	0.513702	1.221e-26	postive
CD93	AC007278.1	0.43206	1.73601e-18	postive
IL6	AC007278.1	0.600418	4.21104e-38	postive
TLR2	AC007278.1	0.559271	3.04434e-32	postive
CXCR1	AC007278.1	0.457093	9.29425e-21	postive
FPR2	AC007278.1	0.634002	1.48723e-43	postive
FPR1	AC007278.1	0.433777	1.2294e-18	postive
PDE4B	AC007278.1	0.555739	8.894e-32	postive
FCAR	AC007278.1	0.680675	2.36414e-52	postive
IRAK4	AL390195.1	0.414925	4.88817e-17	postive
MAPK1	AC004943.2	0.505631	9.8559e-26	postive
AKT2	AC004943.2	0.424356	7.97074e-18	postive
MTOR	AC004943.2	0.428572	3.47805e-18	postive
SELPLG	AC006369.1	0.48281	2.70043e-23	postive
ITGB2	AC006369.1	0.495384	1.29124e-24	postive
CYBB	AC006369.1	0.435207	9.20952e-19	postive
TLR7	AC006369.1	0.447546	7.1884e-20	postive
RIPK1	AC026470.2	0.41865	2.40453e-17	postive
CRISPLD2	AC087521.1	0.635265	8.99755e-44	postive
CSF3	AC087521.1	0.497753	7.17813e-25	postive
CD93	AC087521.1	0.619318	4.3395e-41	postive
DYSF	AC087521.1	0.520832	1.84148e-27	postive
IL6	AC087521.1	0.668414	6.92185e-50	postive
SELP	AC087521.1	0.432025	1.74806e-18	postive
PDE4B	AC087521.1	0.535123	3.62028e-29	postive
FCAR	AC087521.1	0.46421	1.93838e-21	postive
TECPR2	AC087521.1	0.470038	5.22469e-22	postive
SIGLEC5	AL022098.1	0.413195	6.77654e-17	postive
ITGB2	AL022098.1	0.425498	6.37453e-18	postive
PDE4B	AL022098.1	0.483185	2.47088e-23	postive
SIGLEC14	AL022098.1	0.41186	8.70723e-17	postive
SIGLEC14	AC018755.4	0.788209	1.19205e-80	postive
IL6	ARHGAP26-IT1	0.415133	4.69966e-17	postive
FCAR	ARHGAP26-IT1	0.487801	8.20128e-24	postive
S100A12	LINC02560	0.539223	1.13235e-29	postive
CXCR2	LINC02560	0.403958	3.75293e-16	postive
KCNN3	AC023590.1	0.782203	1.17992e-78	postive
ITGB2	AC023590.1	0.467158	1.00184e-21	postive
CSF3	AP001434.1	0.633579	1.75929e-43	postive
CSF3R	AP001434.1	0.439827	3.58759e-19	postive
G0S2	AP001434.1	0.492889	2.38407e-24	postive
CD93	AP001434.1	0.408822	1.53393e-16	postive
IL6	AP001434.1	0.768165	3.15068e-74	postive
TLR2	AP001434.1	0.511531	2.15302e-26	postive
FPR2	AP001434.1	0.567765	2.19239e-33	postive
PDE4B	AP001434.1	0.438033	5.18209e-19	postive
FCAR	AP001434.1	0.627628	1.8136e-42	postive
KCNN3	AC023796.2	0.709153	1.41556e-58	postive
ITGB2	AC023796.2	0.514745	9.2837e-27	postive
IRAK4	N4BP2L2-IT2	0.491882	3.04977e-24	postive
SIGLEC5	AC079584.2	0.488045	7.73281e-24	postive
MME	LINC01170	0.463071	2.49729e-21	postive
CRISPLD2	AC005165.1	0.490223	4.56641e-24	postive
PIK3CA	AC006213.5	0.42222	1.2081e-17	postive
IL6	AC005776.2	0.427809	4.04476e-18	postive
IRAK4	AC022973.3	0.404131	3.63628e-16	postive
HMGB1	SNHG17	0.416205	3.83436e-17	postive
MTOR	AL365330.1	0.441842	2.36731e-19	postive
CRISPLD2	LINC02106	0.592262	7.12845e-37	postive
DYSF	LINC02106	0.411462	9.37949e-17	postive
SELP	LINC02106	0.443092	1.8264e-19	postive
TECPR2	LINC02106	0.48689	1.02095e-23	postive
KCNN3	NAALADL2-AS2	0.920462	2.90982e-154	postive
ITGB2	NAALADL2-AS2	0.552588	2.28937e-31	postive
MAPK1	C2orf27A	0.465013	1.62043e-21	postive
MAPK1	TRAM2-AS1	0.406377	2.4094e-16	postive
IL1B	AC092484.1	0.469972	5.3043e-22	postive
CRISPLD2	THBS4-AS1	0.51411	1.09709e-26	postive
SELP	THBS4-AS1	0.613849	3.33053e-40	postive
TECPR2	THBS4-AS1	0.428933	3.23773e-18	postive
TLR7	THBS4-AS1	0.405987	2.58867e-16	postive
DNASE1	AC074389.2	0.408294	1.69148e-16	postive
TECPR2	AC009113.1	0.421076	1.50742e-17	postive
DNASE1	ADORA2A-AS1	0.445051	1.21393e-19	postive
CRISPLD2	LINC02185	0.537345	1.93242e-29	postive
DYSF	LINC02185	0.442793	1.94356e-19	postive
SELP	LINC02185	0.568856	1.55518e-33	postive
TECPR2	LINC02185	0.467481	9.31554e-22	postive
CREB5	AC139720.1	0.402665	4.74888e-16	postive
CRISPLD2	AC012055.1	0.409353	1.38995e-16	postive
TECPR2	AC012055.1	0.405577	2.79072e-16	postive
KCNN3	LINC01353	0.810666	9.91222e-89	postive
ITGB2	LINC01353	0.457309	8.86733e-21	postive
IRAK4	AC131159.1	0.44131	2.64246e-19	postive
HMGB1	DLEU2	0.450261	4.04396e-20	postive
CD93	LINC01960	0.44439	1.39384e-19	postive
TECPR2	KIF9-AS1	0.439942	3.50322e-19	postive
KCNN3	TFAP2E-AS1	0.68327	6.85583e-53	postive
ITGB2	TFAP2E-AS1	0.680056	3.16996e-52	postive
CYBB	TFAP2E-AS1	0.48029	4.8936e-23	postive
PTAFR	TFAP2E-AS1	0.437832	5.39886e-19	postive
PDE4B	TFAP2E-AS1	0.467934	8.41247e-22	postive
CSF3	LINC02398	0.56845	1.76726e-33	postive
IL6	LINC02398	0.628637	1.22546e-42	postive
FCAR	LINC02398	0.475903	1.36126e-22	postive
HPSE	AL354872.1	0.478954	6.69375e-23	postive
DNASE1	AC061975.6	0.446916	8.20896e-20	postive
TECPR2	ZNF710-AS1	0.446445	9.06278e-20	postive
IRAK4	RORA-AS1	0.432339	1.64149e-18	postive
CSF3	AC113346.1	0.414244	5.56017e-17	postive
IL6	AC113346.1	0.455307	1.3692e-20	postive
KCNN3	AC021683.5	0.498664	5.72103e-25	postive
KCNN3	CXXC5-AS1	0.453928	1.8442e-20	postive
ENTPD4	AL050343.2	0.428001	3.89413e-18	postive
IRAK4	AL050343.2	0.475414	1.52451e-22	postive
SLC25A37	TNFRSF10A-AS1	0.51502	8.63757e-27	postive
ENTPD4	TNFRSF10A-AS1	0.416807	3.4196e-17	postive
MAPK1	AC073046.1	0.403825	3.84515e-16	postive
AKT2	AC073046.1	0.558429	3.93638e-32	postive
AKT1	AC073046.1	0.581021	3.09105e-35	postive
MTOR	AC073046.1	0.523783	8.30604e-28	postive
SELPLG	SIRPG-AS1	0.425535	6.32881e-18	postive
MTOR	AL022328.3	0.427417	4.37035e-18	postive
CRISPLD2	LINC01235	0.463717	2.16345e-21	postive
CD93	LINC01235	0.619886	3.50302e-41	postive
DYSF	LINC01235	0.445175	1.18286e-19	postive
IL6	LINC01235	0.525708	4.92122e-28	postive
TLR2	LINC01235	0.406745	2.25165e-16	postive
FPR2	LINC01235	0.432762	1.50794e-18	postive
FPR1	LINC01235	0.429487	2.90062e-18	postive
PDE4B	LINC01235	0.482628	2.81984e-23	postive
FCAR	LINC01235	0.429444	2.92537e-18	postive
G0S2	AC007406.3	0.408479	1.63444e-16	postive
IL1B	AC007406.3	0.420331	1.74059e-17	postive
CD93	AC007406.3	0.618675	5.52406e-41	postive
DYSF	AC007406.3	0.573441	3.62032e-34	postive
FPR2	AC007406.3	0.434659	1.02893e-18	postive
FCAR	AC007406.3	0.411077	1.00796e-16	postive
CRISPLD2	AC135012.3	0.63875	2.22121e-44	postive
DYSF	AC135012.3	0.483424	2.3351e-23	postive
SELP	AC135012.3	0.593007	5.52313e-37	postive
TECPR2	AC135012.3	0.526205	4.29654e-28	postive
KCNN3	AC008551.1	0.450769	3.62913e-20	postive
CRISPLD2	BARX1-DT	0.653222	5.46484e-47	postive
DYSF	BARX1-DT	0.439259	4.03169e-19	postive
SELP	BARX1-DT	0.445195	1.1781e-19	postive
TECPR2	BARX1-DT	0.56283	1.02028e-32	postive
KCNN3	AC025279.1	0.847565	1.13046e-104	postive
ITGB2	AC025279.1	0.542167	4.86784e-30	postive
IRAK4	AC245060.6	0.422994	1.03953e-17	postive
MAPK1	MCM3AP-AS1	0.4594	5.61402e-21	postive
MTOR	MCM3AP-AS1	0.490982	3.79709e-24	postive
RIPK1	AL160006.1	0.407823	1.84557e-16	postive
TECPR2	AL160006.1	0.437181	6.16657e-19	postive
MTOR	AL160006.1	0.519886	2.37296e-27	postive
IRAK4	AL139423.2	0.405877	2.64162e-16	postive
MTOR	AL139423.2	0.542612	4.28135e-30	postive
MGAM	HNF1A-AS1	0.449262	5.0005e-20	postive
SELPLG	Z82188.2	0.464869	1.67355e-21	postive
TLR7	Z82188.2	0.420504	1.68347e-17	postive
IRAK4	NUTM2A-AS1	0.481798	3.43085e-23	postive
TLR8	AC011899.2	0.426526	5.20865e-18	postive
SELPLG	AC011899.2	0.439357	3.95087e-19	postive
LILRB2	AC011899.2	0.455235	1.39082e-20	postive
ITGB2	AC011899.2	0.428122	3.80217e-18	postive
CYBB	AC011899.2	0.524774	6.34622e-28	postive
TLR7	AC011899.2	0.513531	1.277e-26	postive
TECPR2	GABPB1-IT1	0.417963	2.7426e-17	postive
IRAK4	GAS5-AS1	0.412445	7.80154e-17	postive
TECPR2	AC092143.3	0.403355	4.18893e-16	postive
KCNN3	AC005332.1	0.403647	3.97178e-16	postive
IRAK4	AP000442.1	0.401954	5.40303e-16	postive
MTOR	AP000442.1	0.444904	1.25181e-19	postive
KCNN3	AP000345.2	0.636935	4.61349e-44	postive
TECPR2	LYRM4-AS1	0.454505	1.6285e-20	postive
CRISPLD2	AC079921.1	0.425273	6.6624e-18	postive
DYSF	AC079921.1	0.428905	3.25603e-18	postive
PDE4B	AC079921.1	0.419866	1.90382e-17	postive
TECPR2	AC079921.1	0.418103	2.67013e-17	postive
CYBB	HLA-DQB1-AS1	0.457065	9.3513e-21	postive
IRAK4	FAM111A-DT	0.433643	1.26282e-18	postive
IL6	AC144831.1	0.450577	3.7807e-20	postive
CD93	AC108053.1	0.555117	1.07282e-31	postive
DYSF	AC108053.1	0.456156	1.13933e-20	postive
SELP	AC108053.1	0.433525	1.29329e-18	postive
PIK3CA	ZNF350-AS1	0.400011	7.67462e-16	postive
KCNN3	AC113361.1	0.575704	1.74808e-34	postive
SELP	AP005131.4	0.439828	3.58622e-19	postive
CSF3R	AC007271.1	0.400661	6.82651e-16	postive
IL6	AC007271.1	0.414641	5.1586e-17	postive
FPR2	AC007271.1	0.494789	1.49511e-24	postive
FCAR	AC007271.1	0.553037	2.00222e-31	postive
IRAK4	AL138820.1	0.414237	5.5679e-17	postive
IRAK4	KDM4A-AS1	0.407974	1.79473e-16	postive
CRISPLD2	AL513217.1	0.59112	1.05258e-36	postive
DYSF	AL513217.1	0.405268	2.95359e-16	postive
TECPR2	AL513217.1	0.525796	4.80448e-28	postive
CRISPLD2	MRGPRF-AS1	0.624644	5.73413e-42	postive
DYSF	MRGPRF-AS1	0.416903	3.35743e-17	postive
SELP	MRGPRF-AS1	0.441593	2.49215e-19	postive
TECPR2	MRGPRF-AS1	0.519492	2.63648e-27	postive
KCNN3	LINC02390	0.41436	5.43906e-17	postive
ITGB2	LINC02390	0.454264	1.71542e-20	postive
CYBB	LINC02390	0.410289	1.1677e-16	postive
PDE4B	LINC02390	0.404972	3.11788e-16	postive
CRISPLD2	AC008808.2	0.605727	6.38953e-39	postive
DYSF	AC008808.2	0.413942	5.88609e-17	postive
SELP	AC008808.2	0.692001	9.67438e-55	postive
TECPR2	AC008808.2	0.490048	4.76513e-24	postive
TLR7	AC008808.2	0.445533	1.09752e-19	postive
CSF3	LUCAT1	0.42925	3.04028e-18	postive
CSF3R	LUCAT1	0.450128	4.16036e-20	postive
G0S2	LUCAT1	0.660801	2.05749e-48	postive
IL1B	LUCAT1	0.506848	7.21938e-26	postive
IL6	LUCAT1	0.49414	1.75406e-24	postive
TLR2	LUCAT1	0.400899	6.53907e-16	postive
FPR2	LUCAT1	0.560116	2.3516e-32	postive
FCAR	LUCAT1	0.627328	2.03766e-42	postive
SIGLEC5	AC092145.1	0.403737	3.9074e-16	postive
PIK3CA	AC087392.4	0.407668	1.89923e-16	postive
TECPR2	AC087392.4	0.403251	4.26919e-16	postive
HMGB1	AL161772.1	0.437489	5.79129e-19	postive
IRAK4	AC006008.1	0.402621	4.78706e-16	postive
CSF3	GK-AS1	0.712846	1.94329e-59	postive
CSF3R	GK-AS1	0.459203	5.86169e-21	postive
G0S2	GK-AS1	0.480539	4.61519e-23	postive
IL1B	GK-AS1	0.419932	1.87964e-17	postive
CD93	GK-AS1	0.460819	4.10956e-21	postive
IL6	GK-AS1	0.785176	1.23629e-79	postive
TLR2	GK-AS1	0.565737	4.13706e-33	postive
FPR2	GK-AS1	0.647721	5.57158e-46	postive
PDE4B	GK-AS1	0.507657	5.86596e-26	postive
FCAR	GK-AS1	0.726456	9.74206e-63	postive
CRISPLD2	AC090044.1	0.66897	5.38168e-50	postive
SELP	AC090044.1	0.434256	1.11608e-18	postive
TECPR2	AC090044.1	0.475683	1.43245e-22	postive
SIGLEC5	AL121985.1	0.416595	3.56057e-17	postive
SIGLEC5	AC106865.2	0.468039	8.21557e-22	postive
PIK3CA	LIMS1-AS1	0.404271	3.54464e-16	postive
PDE4B	LIMS1-AS1	0.425151	6.82283e-18	postive
CD93	AL137186.2	0.507214	6.57252e-26	postive
IL6	AL137186.2	0.468867	6.81351e-22	postive
TLR2	AL137186.2	0.400859	6.5865e-16	postive
FPR2	AL137186.2	0.40048	7.05364e-16	postive
PDE4B	AL137186.2	0.432661	1.53869e-18	postive
FCAR	AL137186.2	0.445404	1.12749e-19	postive
ITGAM	AC084048.1	0.431274	2.0315e-18	postive
CSF3	MIR3945HG	0.452778	2.36134e-20	postive
CSF3R	MIR3945HG	0.452523	2.49431e-20	postive
G0S2	MIR3945HG	0.550892	3.7933e-31	postive
IL1B	MIR3945HG	0.549159	6.33539e-31	postive
IL6	MIR3945HG	0.511993	1.90917e-26	postive
TLR2	MIR3945HG	0.412716	7.41521e-17	postive
FPR2	MIR3945HG	0.590593	1.25939e-36	postive
FCAR	MIR3945HG	0.682602	9.44251e-53	postive
CD93	PCAT19	0.424152	8.29528e-18	postive
SLC22A4	AL031665.1	0.600508	4.07994e-38	postive
TLR8	MIAT	0.507586	5.97345e-26	postive
SELPLG	MIAT	0.400879	6.56282e-16	postive
CYBB	MIAT	0.518614	3.33301e-27	postive
CLEC6A	MIAT	0.410522	1.11805e-16	postive
SIGLEC14	ANKRD44-IT1	0.440274	3.27214e-19	postive
DYSF	AL136320.1	0.408278	1.69643e-16	postive
ITGAM	AC119424.1	0.53849	1.3956e-29	postive
SIGLEC5	PTCSC1	0.425015	7.00745e-18	postive
SELPLG	PTCSC1	0.430681	2.28681e-18	postive
CD93	PTCSC1	0.436481	7.11058e-19	postive
DYSF	PTCSC1	0.430752	2.25501e-18	postive
KCNN3	PTCSC1	0.50561	9.91051e-26	postive
ITGB2	PTCSC1	0.593033	5.47405e-37	postive
CYBB	PTCSC1	0.499616	4.50942e-25	postive
PTAFR	PTCSC1	0.431418	1.97386e-18	postive
PDE4B	PTCSC1	0.659484	3.6622e-48	postive
SIGLEC14	PTCSC1	0.435351	8.94363e-19	postive
TLR8	LINC01094	0.610043	1.34392e-39	postive
SIGLEC5	LINC01094	0.464838	1.68521e-21	postive
SELPLG	LINC01094	0.509832	3.34707e-26	postive
CSF3R	LINC01094	0.515772	7.08367e-27	postive
LILRB2	LINC01094	0.643054	3.84937e-45	postive
TLR4	LINC01094	0.574063	2.96499e-34	postive
TLR2	LINC01094	0.614769	2.37048e-40	postive
ITGB2	LINC01094	0.504379	1.35592e-25	postive
FCGR3B	LINC01094	0.454827	1.51903e-20	postive
CYBB	LINC01094	0.674216	4.87381e-51	postive
FPR2	LINC01094	0.448622	5.72622e-20	postive
FPR1	LINC01094	0.592509	6.55065e-37	postive
PDE4B	LINC01094	0.447097	7.9023e-20	postive
TLR7	LINC01094	0.69664	9.44577e-56	postive
SIGLEC14	LINC01094	0.481816	3.416e-23	postive
MTOR	AC129510.1	0.47868	7.13589e-23	postive
DNASE1	AL691420.1	0.403321	4.21544e-16	postive
ITGAM	AC022509.2	0.438664	4.55414e-19	postive
IRAK4	LINC00571	0.411405	9.48152e-17	postive
MTOR	PRKCZ-AS1	0.432489	1.59269e-18	postive
CRISPLD2	AL352979.4	0.441107	2.75547e-19	postive
TECPR2	AL352979.4	0.491449	3.38908e-24	postive
TECPR2	AL139011.1	0.431493	1.94452e-18	postive
MTOR	AL139011.1	0.45019	4.10558e-20	postive
TECPR2	AC012063.1	0.464967	1.63749e-21	postive
MTOR	AC068580.3	0.406894	2.19053e-16	postive
SIGLEC5	AL355076.2	0.412547	7.65344e-17	postive
CRISPLD2	AP002518.2	0.570892	8.16189e-34	postive
TECPR2	AP002518.2	0.43088	2.19782e-18	postive
PTAFR	LINC02084	0.517147	4.92315e-27	postive
ITGAM	LINC02084	0.657538	8.54004e-48	postive
IRAK4	C1RL-AS1	0.41517	4.66697e-17	postive
CREB5	AC092153.1	0.424357	7.96888e-18	postive
MME	LINC01854	0.411722	8.93409e-17	postive
CSF3	AC087893.2	0.492899	2.37836e-24	postive
CD93	AC087893.2	0.406408	2.39558e-16	postive
IL6	AC087893.2	0.574335	2.71731e-34	postive
FCAR	AC087893.2	0.486854	1.02977e-23	postive
IRAK4	AP000766.1	0.401631	5.72871e-16	postive
KCNN3	LINC02137	0.939861	4.21425e-176	postive
ITGB2	LINC02137	0.5477	9.7324e-31	postive
SELPLG	LINC02285	0.460119	4.79425e-21	postive
CYBB	LINC02285	0.429448	2.92325e-18	postive
TLR7	LINC02285	0.44517	1.18405e-19	postive
SIGLEC14	LINC02285	0.47143	3.80583e-22	postive
CRISPLD2	THCAT158	0.522731	1.10409e-27	postive
CD93	THCAT158	0.433938	1.19004e-18	postive
DYSF	THCAT158	0.437307	6.00959e-19	postive
TECPR2	LINC00702	0.402759	4.66906e-16	postive
MAPK1	AC000068.1	0.527082	3.37934e-28	postive
CRISPLD2	Z99289.1	0.57835	7.41011e-35	postive
CD93	Z99289.1	0.412994	7.03665e-17	postive
DYSF	Z99289.1	0.47918	6.34889e-23	postive
SELP	Z99289.1	0.507416	6.24074e-26	postive
TECPR2	Z99289.1	0.500824	3.33075e-25	postive
TECPR2	AL031587.3	0.410922	1.03758e-16	postive
DNASE1	LINC00638	0.40073	6.74249e-16	postive
SELPLG	LINC01943	0.484486	1.81367e-23	postive
LILRB2	LINC01943	0.428489	3.53545e-18	postive
DNASE1	AL161668.4	0.401068	6.34316e-16	postive
F3	HLA-F-AS1	0.431335	2.00713e-18	postive
SELPLG	AC138207.5	0.437234	6.09949e-19	postive
TLR7	AC138207.5	0.521779	1.4276e-27	postive
IRAK4	AC004492.1	0.451432	3.1504e-20	postive
VNN3	BX539320.1	0.401107	6.29831e-16	postive
CRISPLD2	AC147067.2	0.45901	6.11557e-21	postive
CD93	AC147067.2	0.644805	1.87133e-45	postive
DYSF	AC147067.2	0.606187	5.41802e-39	postive
IL6	AC005224.2	0.421	1.5297e-17	postive
AKT2	STIM1-AS1	0.463752	2.1466e-21	postive
CRISPLD2	AC007637.1	0.443175	1.79546e-19	postive
TECPR2	AC007637.1	0.54467	2.35887e-30	postive
CRISPLD2	PART1	0.461452	3.57397e-21	postive
TECPR2	PART1	0.476125	1.29314e-22	postive
CRISPLD2	HAND2-AS1	0.545544	1.8287e-30	postive
DYSF	HAND2-AS1	0.423671	9.11064e-18	postive
SELP	HAND2-AS1	0.420484	1.69004e-17	postive
TECPR2	HAND2-AS1	0.530565	1.29369e-28	postive
CRISPLD2	AC025280.1	0.606066	5.65738e-39	postive
DYSF	AC025280.1	0.418714	2.37526e-17	postive
IL6	AC025280.1	0.402395	4.98822e-16	postive
TECPR2	AC025280.1	0.40662	2.3039e-16	postive
AKT1	AL109627.1	0.433231	1.37203e-18	postive
MTOR	AL109627.1	0.442683	1.98857e-19	postive
IL6	AC020908.3	0.411583	9.16984e-17	postive
CRISPLD2	AC005180.2	0.581721	2.45474e-35	postive
TECPR2	AC005180.2	0.423227	9.93359e-18	postive
CRISPLD2	AL139220.2	0.557839	4.7089e-32	postive
SELP	AL139220.2	0.434589	1.04355e-18	postive
TECPR2	AL139220.2	0.456916	9.65831e-21	postive
MAPK1	NRAV	0.503055	1.89741e-25	postive
AKT2	NRAV	0.465639	1.40897e-21	postive
AKT1	NRAV	0.402427	4.95885e-16	postive
MTOR	NRAV	0.418478	2.48486e-17	postive
CYBB	IRF1-AS1	0.435014	9.57582e-19	postive
TLR7	IRF1-AS1	0.43187	1.80313e-18	postive
TLR8	AC015911.3	0.467972	8.34066e-22	postive
SELPLG	AC015911.3	0.550141	4.73951e-31	postive
ITGB2	AC015911.3	0.420089	1.82385e-17	postive
CYBB	AC015911.3	0.523754	8.37292e-28	postive
PTAFR	AC015911.3	0.422155	1.2234e-17	postive
TLR7	AC015911.3	0.521883	1.38825e-27	postive
SELP	LINC02461	0.405089	3.05218e-16	postive
SELP	RORB-AS1	0.419991	1.85847e-17	postive
CRISPLD2	AL132642.1	0.558483	3.87158e-32	postive
DYSF	AL132642.1	0.443663	1.62204e-19	postive
SELP	AL132642.1	0.482551	2.87183e-23	postive
TECPR2	AL132642.1	0.552399	2.42209e-31	postive
SIGLEC5	LINC02325	0.409652	1.31476e-16	postive
SELPLG	LINC02325	0.433552	1.28635e-18	postive
TLR7	LINC02325	0.416105	3.90812e-17	postive
MAPK1	PAXIP1-AS2	0.423235	9.91775e-18	postive
CRISPLD2	PAXIP1-AS2	0.403399	4.15552e-16	postive
PIK3CA	PAXIP1-AS2	0.425087	6.90917e-18	postive
SELP	PAXIP1-AS2	0.42625	5.50003e-18	postive
TECPR2	PAXIP1-AS2	0.476197	1.27177e-22	postive
TLR7	PAXIP1-AS2	0.453346	2.09044e-20	postive
IRAK4	DLEU2L	0.446925	8.19229e-20	postive
TLR8	AC090559.1	0.558806	3.50899e-32	postive
CRISPLD2	AC090559.1	0.426462	5.275e-18	postive
SIGLEC5	AC090559.1	0.458013	7.60548e-21	postive
SELPLG	AC090559.1	0.609372	1.71525e-39	postive
CSF3R	AC090559.1	0.474197	2.01859e-22	postive
CD93	AC090559.1	0.456168	1.13621e-20	postive
LILRB2	AC090559.1	0.606402	5.01447e-39	postive
DYSF	AC090559.1	0.454764	1.53997e-20	postive
TLR4	AC090559.1	0.517915	4.01454e-27	postive
TLR2	AC090559.1	0.497135	8.36963e-25	postive
ITGB2	AC090559.1	0.534382	4.45848e-29	postive
CYBB	AC090559.1	0.662158	1.13204e-48	postive
PTAFR	AC090559.1	0.409894	1.25685e-16	postive
ITGAM	AC090559.1	0.463882	2.0855e-21	postive
FPR1	AC090559.1	0.496071	1.08959e-24	postive
SELP	AC090559.1	0.460453	4.45453e-21	postive
PDE4B	AC090559.1	0.526548	3.91196e-28	postive
TLR7	AC090559.1	0.659404	3.79305e-48	postive
SIGLEC14	AC090559.1	0.53597	2.85115e-29	postive
ITGB2	AL359762.1	0.416915	3.34954e-17	postive
CRISPLD2	OXCT1-AS1	0.446111	9.72234e-20	postive
TECPR2	OXCT1-AS1	0.477602	9.17511e-23	postive
MAPK1	LINC01128	0.517497	4.48587e-27	postive
RIPK1	LINC01128	0.403354	4.19016e-16	postive
TECPR2	LINC01128	0.556534	6.99563e-32	postive
IRAK4	LINC01128	0.415496	4.38688e-17	postive
MTOR	LINC01128	0.573534	3.513e-34	postive
TLR8	AC067945.2	0.436452	7.15243e-19	postive
CYBB	AC067945.2	0.472316	3.10829e-22	postive
PIK3CA	AC092042.1	0.433706	1.24706e-18	postive
TECPR2	AC092042.1	0.467804	8.66172e-22	postive
IRAK4	AC144548.1	0.41248	7.75001e-17	postive
ENTPD4	AC004908.1	0.41437	5.42961e-17	postive
HPSE	PDE11A-AS1	0.445349	1.1405e-19	postive
MPO	AC096667.1	0.457064	9.35165e-21	postive
CTSG	AC096667.1	0.454797	1.52884e-20	postive
TLR8	AC096667.1	0.49096	3.81788e-24	postive
SIGLEC5	AC096667.1	0.551442	3.22168e-31	postive
CSF3R	AC096667.1	0.523611	8.70261e-28	postive
LILRB2	AC096667.1	0.487407	9.01725e-24	postive
TLR4	AC096667.1	0.45326	2.12944e-20	postive
TLR2	AC096667.1	0.438946	4.29868e-19	postive
PADI4	AC096667.1	0.401071	6.33891e-16	postive
ITGB2	AC096667.1	0.510084	3.13544e-26	postive
FCGR3B	AC096667.1	0.424774	7.34507e-18	postive
CYBB	AC096667.1	0.645596	1.34916e-45	postive
FPR1	AC096667.1	0.435054	9.49888e-19	postive
PDE4B	AC096667.1	0.463678	2.18209e-21	postive
TLR7	AC096667.1	0.492396	2.68971e-24	postive
ELANE	AC096667.1	0.457125	9.22908e-21	postive
SIGLEC14	AC096667.1	0.454485	1.63546e-20	postive
CRISPLD2	AC024337.2	0.460964	3.98021e-21	postive
SELP	AC024337.2	0.461175	3.7991e-21	postive
RIPK1	AP001001.1	0.428901	3.25877e-18	postive
IRAK4	AP001001.1	0.463616	2.21285e-21	postive
MTOR	AP001001.1	0.448475	5.9073e-20	postive
DNASE1	AC127526.4	0.413037	6.98076e-17	postive
PIK3CA	AC068790.3	0.451912	2.84314e-20	postive
IRAK4	AC068790.3	0.471083	4.11947e-22	postive
MTOR	AC068790.3	0.447609	7.09268e-20	postive
SELP	AL449214.1	0.428491	3.53445e-18	postive
KCNN3	LINC01136	0.502029	2.45892e-25	postive
TLR8	AC007728.2	0.4752	1.6017e-22	postive
SELPLG	AC007728.2	0.512432	1.70249e-26	postive
ITGB2	AC007728.2	0.421383	1.42058e-17	postive
CYBB	AC007728.2	0.574212	2.82701e-34	postive
PDE4B	AC007728.2	0.410479	1.12713e-16	postive
TLR7	AC007728.2	0.532986	6.59372e-29	postive
SIGLEC14	AC007728.2	0.488406	7.08887e-24	postive
IRAK4	AL049552.1	0.41782	2.81865e-17	postive
RIPK1	AC125494.1	0.406885	2.19443e-16	postive
CRISPLD2	AC009951.6	0.40933	1.39576e-16	postive
SELP	AC009951.6	0.533753	5.31947e-29	postive
IRAK4	NADK2-AS1	0.436123	7.64802e-19	postive
PIK3CA	AP002449.1	0.471049	4.15122e-22	postive
MTOR	AC124283.2	0.431513	1.93673e-18	postive
IRAK4	AP001432.1	0.418814	2.3302e-17	postive
DNASE1	HNF4A-AS1	0.415518	4.3687e-17	postive
MAPK1	SMG7-AS1	0.442712	1.97664e-19	postive
AKT2	SMG7-AS1	0.492335	2.73025e-24	postive
AKT1	SMG7-AS1	0.419902	1.89056e-17	postive
MTOR	SMG7-AS1	0.48637	1.15659e-23	postive
IRAK4	AL132989.1	0.446993	8.0769e-20	postive
SIGLEC14	AL513008.1	0.406136	2.51886e-16	postive
CXCR2	AC103563.2	0.476638	1.14803e-22	postive
KCNN3	CENATAC-DT	0.444068	1.49081e-19	postive
CD93	AL121748.1	0.400905	6.53187e-16	postive
MTOR	AL390236.1	0.42301	1.03625e-17	postive
CSF3R	AC245884.11	0.433402	1.32561e-18	postive
CD93	AC245884.11	0.400016	7.66813e-16	postive
LILRB2	AC245884.11	0.427808	4.04552e-18	postive
FCGR3B	AC245884.11	0.400155	7.47796e-16	postive
CXCR1	AC245884.11	0.516077	6.53537e-27	postive
FPR2	AC245884.11	0.506211	8.49762e-26	postive
FPR1	AC245884.11	0.496348	1.01736e-24	postive
CXCR2	AC245884.11	0.413884	5.95144e-17	postive
FCAR	AC245884.11	0.486785	1.04701e-23	postive
IL6	AC004160.1	0.408241	1.70834e-16	postive
TLR2	AC004160.1	0.415089	4.73882e-17	postive
PDE4B	AC004160.1	0.428608	3.45341e-18	postive
FCAR	AC004160.1	0.430269	2.48274e-18	postive
CD93	AL133230.1	0.430574	2.33651e-18	postive
IL6	AL133230.1	0.410208	1.1854e-16	postive
PDE4B	AL133230.1	0.444233	1.44025e-19	postive
IRAK4	AL133230.1	0.450316	3.99681e-20	postive
CRISPLD2	STARD4-AS1	0.447719	6.92987e-20	postive
PIK3CA	STARD4-AS1	0.405315	2.9284e-16	postive
CD93	STARD4-AS1	0.474879	1.72496e-22	postive
DYSF	STARD4-AS1	0.417252	3.14119e-17	postive
PDE4B	STARD4-AS1	0.425977	5.80296e-18	postive
TECPR2	STARD4-AS1	0.433518	1.29502e-18	postive
TECPR2	NIPBL-DT	0.423751	8.97005e-18	postive
IL6	AC044781.1	0.432527	1.58077e-18	postive
PDE4B	AC044781.1	0.405342	2.91383e-16	postive
FCAR	AC044781.1	0.508696	4.48907e-26	postive
KCNN3	AC104653.1	0.599375	6.07407e-38	postive
ITGB2	AC104653.1	0.508287	4.98787e-26	postive
TLR7	AC090948.2	0.401704	5.65309e-16	postive
IRAK4	AC090948.2	0.467792	8.68668e-22	postive
KCNN3	C7orf69	0.483277	2.4179e-23	postive
ITGB2	C7orf69	0.463289	2.3792e-21	postive
KCNN3	TP73-AS3	0.758815	1.89087e-71	postive
ITGB2	TP73-AS3	0.414693	5.10792e-17	postive
ALPL	AC108676.1	0.444528	1.35427e-19	postive
KCNN3	AC246817.1	0.543347	3.46161e-30	postive
TLR8	AL121933.2	0.466457	1.17278e-21	postive
SELPLG	AL121933.2	0.463307	2.36987e-21	postive
ITGB2	AL121933.2	0.51896	3.03956e-27	postive
CYBB	AL121933.2	0.557053	5.97805e-32	postive
TLR7	AL121933.2	0.500491	3.62102e-25	postive
RIPK1	AL049840.3	0.425639	6.20094e-18	postive
ENTPD4	AL049840.3	0.431421	1.97282e-18	postive
ATG7	AL049840.3	0.453664	1.95222e-20	postive
IRAK4	AL049840.3	0.414591	5.207e-17	postive
MTOR	AL049840.3	0.463334	2.35588e-21	postive
SLC25A37	AC100861.1	0.461124	3.84261e-21	postive
HPSE	AC100861.1	0.420575	1.66057e-17	postive
CRISPLD2	MIR497HG	0.610264	1.24001e-39	postive
DYSF	MIR497HG	0.451011	3.44631e-20	postive
SELP	MIR497HG	0.646305	1.00525e-45	postive
TECPR2	MIR497HG	0.523137	9.89384e-28	postive
KCNN3	AC007879.4	0.577609	9.43158e-35	postive
CSF3	PEF1-AS1	0.489563	5.35955e-24	postive
IL6	PEF1-AS1	0.475354	1.54579e-22	postive
FCAR	PEF1-AS1	0.497075	8.49446e-25	postive
RIPK1	AL049840.5	0.422202	1.21234e-17	postive
MTOR	AL049840.5	0.43593	7.95302e-19	postive
HMGB1	SUGT1-DT	0.453712	1.9322e-20	postive
SIGLEC5	AC114284.1	0.426959	4.78361e-18	postive
CSF3R	AC114284.1	0.521385	1.58707e-27	postive
IL1B	AC114284.1	0.439912	3.52538e-19	postive
CD93	AC114284.1	0.626795	2.5045e-42	postive
LILRB2	AC114284.1	0.412512	7.7049e-17	postive
DYSF	AC114284.1	0.508241	5.04696e-26	postive
IL6	AC114284.1	0.450714	3.67184e-20	postive
TLR4	AC114284.1	0.411863	8.70124e-17	postive
TLR2	AC114284.1	0.50322	1.81954e-25	postive
CXCR1	AC114284.1	0.46252	2.82236e-21	postive
FPR2	AC114284.1	0.576552	1.32874e-34	postive
FPR1	AC114284.1	0.49674	9.23228e-25	postive
PDE4B	AC114284.1	0.538953	1.22298e-29	postive
FCAR	AC114284.1	0.54492	2.19345e-30	postive
IRAK4	ANKRD10-IT1	0.403327	4.21041e-16	postive
IRAK4	AL442003.1	0.42455	7.67505e-18	postive
CSF3	RHOQ-AS1	0.686087	1.76259e-53	postive
CD93	RHOQ-AS1	0.450454	3.88144e-20	postive
IL6	RHOQ-AS1	0.787042	2.94459e-80	postive
TLR2	RHOQ-AS1	0.496197	1.05605e-24	postive
FPR2	RHOQ-AS1	0.528342	2.39052e-28	postive
PDE4B	RHOQ-AS1	0.523292	9.4885e-28	postive
FCAR	RHOQ-AS1	0.612003	6.56746e-40	postive
KCNN3	LINC01058	0.498101	6.58286e-25	postive
SELP	LRRC8C-DT	0.413951	5.87585e-17	postive
IRAK4	LRRC8C-DT	0.44436	1.40246e-19	postive
CRISPLD2	AC053503.3	0.473586	2.32322e-22	postive
SELP	AC053503.3	0.42113	1.49199e-17	postive
TECPR2	AC053503.3	0.502208	2.35008e-25	postive
MME	AC004817.3	0.458511	6.82084e-21	postive
MME	AC007493.1	0.44209	2.24851e-19	postive
CRISPLD2	AP000654.1	0.406511	2.35092e-16	postive
TECPR2	AP000654.1	0.460382	4.52481e-21	postive
MAPK1	LINC01521	0.422525	1.13853e-17	postive
TECPR2	LINC01521	0.479558	5.81109e-23	postive
VNN3	AL138962.1	0.422066	1.2446e-17	postive
IL6	AC006207.1	0.450816	3.59278e-20	postive
MTOR	FAM160A1-DT	0.404135	3.63364e-16	postive
MTOR	AL450263.1	0.40957	1.33507e-16	postive
KCNN3	AL354793.1	0.553889	1.55142e-31	postive
KCNN3	LINC02416	0.668185	7.67503e-50	postive
ITGB2	LINC02416	0.436501	7.08183e-19	postive
RIPK1	AC020915.2	0.42038	1.7241e-17	postive
MTOR	AC020915.2	0.410329	1.159e-16	postive
IRAK4	AL080276.2	0.461057	3.89979e-21	postive
TLR4	AC116903.2	0.4713	3.92056e-22	postive
IRAK4	AC116903.2	0.442372	2.12106e-19	postive
CRISPLD2	LINC01638	0.50971	3.45412e-26	postive
SELP	LINC01638	0.588171	2.85898e-36	postive
AKT2	AP001527.2	0.434741	1.01189e-18	postive
TECPR2	AP001527.2	0.4057	2.72852e-16	postive
MTOR	AP001527.2	0.408202	1.72071e-16	postive
TECPR2	MYLK-AS1	0.43074	2.26041e-18	postive
AKT1	AC103769.1	-0.415363	4.49924e-17	negative
SELP	AL136090.1	0.538004	1.60244e-29	postive
CRISPLD2	AF111167.2	0.41389	5.94441e-17	postive
TECPR2	AF111167.2	0.484029	2.02239e-23	postive
MTOR	AC027601.1	0.453315	2.1041e-20	postive
CRISPLD2	AP003548.1	0.564291	6.48951e-33	postive
IRAK4	AC007622.2	0.480895	4.24456e-23	postive
MTOR	AL928654.2	0.434867	9.86469e-19	postive
IRAK4	PTOV1-AS2	0.451133	3.35789e-20	postive
MTOR	PTOV1-AS2	0.416543	3.59604e-17	postive
MAPK1	AC234775.2	0.402714	4.7074e-16	postive
CRISPLD2	AC234775.2	0.410211	1.18488e-16	postive
PIK3CA	AC234775.2	0.406755	2.24766e-16	postive
TECPR2	AC234775.2	0.468128	8.05195e-22	postive
CD93	AL355803.1	0.482637	2.81389e-23	postive
DYSF	AL355803.1	0.418548	2.45214e-17	postive
PIK3CA	LINC02669	0.424692	7.46435e-18	postive
KCNN3	AC004847.1	0.935773	6.05726e-171	postive
ITGB2	AC004847.1	0.661882	1.27835e-48	postive
PDE4B	AC004847.1	0.427585	4.22805e-18	postive
SIGLEC5	AC124014.1	0.466458	1.17246e-21	postive
SELPLG	AC124014.1	0.471549	3.70407e-22	postive
ITGB2	AC124014.1	0.406754	2.24789e-16	postive
CYBB	AC124014.1	0.505348	1.05944e-25	postive
PDE4B	AC124014.1	0.458771	6.44309e-21	postive
TLR7	AC124014.1	0.488972	6.1823e-24	postive
SIGLEC14	AC124014.1	0.430748	2.25648e-18	postive
RIPK1	AC004918.3	0.470428	4.78147e-22	postive
ENTPD4	AC004918.3	0.473248	2.51083e-22	postive
IRAK4	AC004918.3	0.446322	9.30038e-20	postive
MTOR	AC004918.3	0.472082	3.27972e-22	postive
CD93	GRK5-IT1	0.409883	1.25936e-16	postive
PIK3CA	AC090425.3	0.496939	8.78759e-25	postive
MAPK1	AC245060.2	0.44575	1.0486e-19	postive
MTOR	AC245060.2	0.459943	4.98352e-21	postive
MAPK1	AC108693.2	0.40212	5.24292e-16	postive
MTOR	AC108693.2	0.459617	5.35327e-21	postive
CYP4F3	AC005280.1	0.409894	1.25692e-16	postive
PIK3CA	AC006213.7	0.46435	1.8789e-21	postive
KCNN3	LINC00649	0.585429	7.1733e-36	postive
ITGB2	LINC00649	0.413267	6.68487e-17	postive
KCNN3	AC133065.1	0.823246	9.58372e-94	postive
ITGB2	AC133065.1	0.599286	6.2649e-38	postive
PDE4B	AC133065.1	0.431393	1.98365e-18	postive
MME	AC005865.2	0.414259	5.54483e-17	postive
KCNN3	ITGB2-AS1	0.741554	1.22033e-66	postive
ITGB2	ITGB2-AS1	0.646837	8.05749e-46	postive
CYBB	ITGB2-AS1	0.407428	1.98527e-16	postive
PTAFR	ITGB2-AS1	0.446465	9.02458e-20	postive
PDE4B	ITGB2-AS1	0.42715	4.60663e-18	postive
SELP	LINC02147	0.437047	6.33688e-19	postive
TLR8	MMP2-AS1	0.451201	3.3099e-20	postive
CYBB	MMP2-AS1	0.462289	2.96992e-21	postive
TLR7	MMP2-AS1	0.428407	3.59328e-18	postive
CRISPLD2	AL354861.3	0.437758	5.48187e-19	postive
SELP	AL354861.3	0.517463	4.52695e-27	postive
TECPR2	AL354861.3	0.449967	4.305e-20	postive
KCNN3	AC002456.1	0.404925	3.14507e-16	postive
RIPK1	AL021707.3	0.436346	7.30838e-19	postive
ENTPD4	AL021707.3	0.442344	2.13343e-19	postive
IRAK4	AL021707.3	0.431092	2.10701e-18	postive
MTOR	AL021707.3	0.472665	2.86954e-22	postive
IRAK4	AC007695.1	0.472368	3.07176e-22	postive
MAPK1	AC016588.2	0.410142	1.20004e-16	postive
ENTPD4	AC016588.2	0.439453	3.87361e-19	postive
TECPR2	AL031282.2	0.418498	2.47568e-17	postive
MTOR	AL031282.2	0.497395	7.84586e-25	postive
TECPR2	AL139398.1	0.419966	1.86752e-17	postive
IRAK4	AC084018.1	0.460875	4.05899e-21	postive
IRAK4	ERVK13-1	0.402517	4.87843e-16	postive
SELP	AC010931.1	0.41784	2.80788e-17	postive
PDE4B	AC079331.3	0.406102	2.53436e-16	postive
IRAK4	AL450998.2	0.433887	1.20246e-18	postive
MTOR	AL450998.2	0.436	7.84143e-19	postive
KCNN3	AC023510.2	0.569123	1.42927e-33	postive
ITGB2	AC023510.2	0.404282	3.53743e-16	postive
CRISPLD2	AC037198.1	0.536737	2.29555e-29	postive
CD93	AC037198.1	0.581918	2.30029e-35	postive
DYSF	AC037198.1	0.45501	1.46006e-20	postive
IL6	AC037198.1	0.51844	3.49115e-27	postive
TLR2	AC037198.1	0.409262	1.4136e-16	postive
PDE4B	AC037198.1	0.517864	4.06943e-27	postive
IRAK4	AC005519.1	0.437418	5.8756e-19	postive
MTOR	AC005519.1	0.420344	1.73642e-17	postive
SELP	AC130650.1	0.413898	5.9351e-17	postive
CRISPLD2	AC087286.2	0.513058	1.44542e-26	postive
CD93	AC087286.2	0.489183	5.87485e-24	postive
PDE4B	AC087286.2	0.444963	1.2365e-19	postive
TECPR2	AL442125.1	0.40512	3.03484e-16	postive
CSF3	DIRC1	0.69988	1.81144e-56	postive
G0S2	DIRC1	0.428098	3.8203e-18	postive
CD93	DIRC1	0.422937	1.05101e-17	postive
IL6	DIRC1	0.807231	1.99861e-87	postive
TLR2	DIRC1	0.458486	6.85817e-21	postive
FPR2	DIRC1	0.518747	3.21682e-27	postive
PDE4B	DIRC1	0.460807	4.12092e-21	postive
FCAR	DIRC1	0.600029	4.82789e-38	postive
IRAK4	AC005261.1	0.424929	7.12576e-18	postive
KCNN3	AC145098.1	0.769744	1.03829e-74	postive
ITGB2	AC145098.1	0.726947	7.34181e-63	postive
CYBB	AC145098.1	0.440427	3.17087e-19	postive
PTAFR	AC145098.1	0.445932	1.00937e-19	postive
PDE4B	AC145098.1	0.519469	2.65328e-27	postive
ALPL	LINC01054	0.851209	1.78281e-106	postive
IRAK4	LINC00539	0.421252	1.45699e-17	postive
CRISPLD2	LINC02884	0.634805	1.08066e-43	postive
CD93	LINC02884	0.464834	1.68653e-21	postive
DYSF	LINC02884	0.401282	6.1016e-16	postive
SELP	LINC02884	0.654848	2.72545e-47	postive
TECPR2	LINC02884	0.504696	1.25091e-25	postive
TLR7	LINC02884	0.420099	1.82022e-17	postive
TLR8	PTPRN2-AS1	0.507993	5.38004e-26	postive
SELPLG	PTPRN2-AS1	0.569247	1.37445e-33	postive
CSF3R	PTPRN2-AS1	0.435353	8.94027e-19	postive
LILRB2	PTPRN2-AS1	0.506845	7.22496e-26	postive
TLR4	PTPRN2-AS1	0.42252	1.13979e-17	postive
ITGB2	PTPRN2-AS1	0.510282	2.97883e-26	postive
CYBB	PTPRN2-AS1	0.558408	3.96079e-32	postive
TLR7	PTPRN2-AS1	0.563627	7.97416e-33	postive
ATG7	PTPRN2-AS1	0.429248	3.04183e-18	postive
SIGLEC14	AC007952.6	0.500948	3.22844e-25	postive
CSF3	AC087273.2	0.478547	7.36165e-23	postive
PIK3CA	TBL1XR1-AS1	0.454706	1.55946e-20	postive
DNASE1	AL160035.1	0.420651	1.63655e-17	postive
CRISPLD2	AC012101.2	0.506047	8.86301e-26	postive
TECPR2	AC012101.2	0.481162	3.98571e-23	postive
CYBB	AC116158.3	0.413546	6.3431e-17	postive
MAPK1	AC107027.3	0.48033	4.84817e-23	postive
PIK3CA	AC107027.3	0.426001	5.77558e-18	postive
RIPK1	AC107027.3	0.422132	1.22888e-17	postive
ENTPD4	AC107027.3	0.485431	1.44771e-23	postive
MTOR	AC107027.3	0.453932	1.84258e-20	postive
SELPLG	AC133644.1	0.415205	4.63545e-17	postive
CRISPLD2	WNT5A-AS1	0.415231	4.61269e-17	postive
CSF3	WNT5A-AS1	0.502558	2.15176e-25	postive
CSF3R	WNT5A-AS1	0.436297	7.38252e-19	postive
G0S2	WNT5A-AS1	0.400631	6.86344e-16	postive
CD93	WNT5A-AS1	0.576239	1.4707e-34	postive
DYSF	WNT5A-AS1	0.442436	2.09305e-19	postive
IL6	WNT5A-AS1	0.589012	2.15209e-36	postive
TLR2	WNT5A-AS1	0.461039	3.91502e-21	postive
FPR2	WNT5A-AS1	0.504149	1.43764e-25	postive
PDE4B	WNT5A-AS1	0.477459	9.48677e-23	postive
FCAR	WNT5A-AS1	0.574178	2.85798e-34	postive
KCNN3	ZBTB20-AS5	0.788247	1.15716e-80	postive
ITGB2	ZBTB20-AS5	0.450286	4.02282e-20	postive
CD93	SLC6A1-AS1	0.461865	3.2622e-21	postive
DYSF	SLC6A1-AS1	0.404482	3.41048e-16	postive
CD93	AC108463.3	0.432524	1.58167e-18	postive
IL6	AC108463.3	0.410297	1.16601e-16	postive
TECPR2	AC090587.1	0.432277	1.66186e-18	postive
TECPR2	AC012313.2	0.417928	2.76059e-17	postive
DNASE1	AL391152.1	0.418619	2.41887e-17	postive
MME	AL009178.2	0.43444	1.07529e-18	postive
IRAK4	ZNF451-AS1	0.411475	9.3576e-17	postive
SELPLG	AC015819.1	0.510134	3.09512e-26	postive
TLR7	AC015819.1	0.452125	2.7165e-20	postive
KCNN3	SOS1-IT1	0.415974	4.00642e-17	postive
IRAK4	AC007390.1	0.434323	1.10102e-18	postive
DNASE1	LINC00574	0.449244	5.01946e-20	postive
MAPK1	EBLN3P	0.472199	3.19282e-22	postive
PIK3CA	EBLN3P	0.455696	1.25872e-20	postive
RIPK1	EBLN3P	0.439346	3.96014e-19	postive
ENTPD4	EBLN3P	0.51232	1.75318e-26	postive
ATG7	EBLN3P	0.443282	1.75589e-19	postive
IRAK4	EBLN3P	0.406304	2.44209e-16	postive
MTOR	EBLN3P	0.502566	2.14739e-25	postive
PIK3CA	ZBTB46-AS1	0.433968	1.18282e-18	postive
IRAK4	AL662884.5	0.409484	1.35638e-16	postive
MTOR	AC138035.1	0.474399	1.92669e-22	postive
CD93	AC131025.3	0.567731	2.2155e-33	postive
DYSF	AC131025.3	0.452863	2.31859e-20	postive
IL6	AC131025.3	0.47414	2.04519e-22	postive
FCAR	AC131025.3	0.423846	8.80496e-18	postive
CSF3	LINC02468	0.538115	1.55283e-29	postive
IL6	LINC02468	0.590562	1.27265e-36	postive
FCAR	LINC02468	0.445496	1.10608e-19	postive
AKT2	AC073569.2	0.401346	6.03177e-16	postive
KCNN3	AP003557.2	0.417248	3.14399e-17	postive
MTOR	SPAG5-AS1	0.401467	5.90164e-16	postive
CRISPLD2	NEXN-AS1	0.427567	4.24242e-18	postive
KCNN3	ERICD	0.529804	1.59731e-28	postive
CRISPLD2	BVES-AS1	0.450906	3.52479e-20	postive
TECPR2	BVES-AS1	0.490837	3.9335e-24	postive
MAPK1	PINK1-AS	0.440485	3.1326e-19	postive
AKT1	PINK1-AS	0.467443	9.39587e-22	postive
MTOR	PINK1-AS	0.496299	1.02977e-24	postive
CRISPLD2	AL161457.1	0.522837	1.07316e-27	postive
SELP	AL161457.1	0.418975	2.25931e-17	postive
TECPR2	AL161457.1	0.506778	7.3501e-26	postive
TLR8	AP002954.1	0.520188	2.18848e-27	postive
SELPLG	AP002954.1	0.407805	1.85165e-16	postive
ITGB2	AP002954.1	0.526844	3.60756e-28	postive
CYBB	AP002954.1	0.586967	4.28669e-36	postive
TLR7	AP002954.1	0.452244	2.64771e-20	postive
CLEC6A	AP002954.1	0.413607	6.26996e-17	postive
SELP	AC096921.2	0.409544	1.34148e-16	postive
HMGB1	DDX11-AS1	0.410187	1.19021e-16	postive
MAPK1	Z95115.1	0.407894	1.82136e-16	postive
PIK3CA	AC002128.1	0.407177	2.0794e-16	postive
IRAK4	AC002128.1	0.408185	1.72598e-16	postive
CRISPLD2	AC004637.1	0.557024	6.03018e-32	postive
DYSF	AC004637.1	0.448365	6.04576e-20	postive
SELP	AC004637.1	0.417144	3.20644e-17	postive
TECPR2	AC004637.1	0.519335	2.74996e-27	postive
SELP	LINC00092	0.504123	1.44722e-25	postive
SLC25A37	AC090739.1	0.41824	2.60088e-17	postive
SIGLEC5	LINC02273	0.424192	8.23065e-18	postive
SELPLG	LINC02273	0.522998	1.02728e-27	postive
CRISPLD2	DIRC3	0.42734	4.43755e-18	postive
G0S2	MIR4435-2HG	0.418963	2.26417e-17	postive
CD93	MIR4435-2HG	0.434876	9.84736e-19	postive
DYSF	MIR4435-2HG	0.402541	4.85769e-16	postive
ITGB2	LINC00528	0.463595	2.22288e-21	postive
CYBB	LINC00528	0.448314	6.1122e-20	postive
PDE4B	LINC00528	0.433327	1.34591e-18	postive
IRAK4	AC073046.3	0.40297	4.49274e-16	postive
CSF3	AL590385.2	0.463898	2.07813e-21	postive
CSF3R	AL590385.2	0.506658	7.5798e-26	postive
G0S2	AL590385.2	0.423746	8.97923e-18	postive
IL1B	AL590385.2	0.433891	1.20136e-18	postive
CD93	AL590385.2	0.525495	5.21554e-28	postive
LILRB2	AL590385.2	0.428375	3.61659e-18	postive
IL6	AL590385.2	0.59959	5.63227e-38	postive
TLR2	AL590385.2	0.621077	2.2331e-41	postive
CXCR1	AL590385.2	0.512524	1.66206e-26	postive
CEACAM3	AL590385.2	0.436778	6.69376e-19	postive
FPR2	AL590385.2	0.657825	7.54114e-48	postive
FPR1	AL590385.2	0.560093	2.36795e-32	postive
PDE4B	AL590385.2	0.555717	8.95186e-32	postive
FCAR	AL590385.2	0.649074	3.16193e-46	postive
LILRB2	LINC02345	0.448964	5.32594e-20	postive
CLEC6A	LINC02345	0.531275	1.0623e-28	postive
PDE4B	AC114760.2	0.473047	2.62904e-22	postive
SIGLEC14	AC114760.2	0.432623	1.55043e-18	postive
KCNN3	AC046134.2	0.86485	1.12327e-113	postive
ITGB2	AC046134.2	0.478622	7.23251e-23	postive
PIK3CA	AC007823.1	0.526141	4.37235e-28	postive
TLR8	AC243829.4	0.729539	1.63394e-63	postive
SELPLG	AC243829.4	0.518701	3.25687e-27	postive
CSF3R	AC243829.4	0.400073	7.58992e-16	postive
LILRB2	AC243829.4	0.675178	3.12046e-51	postive
TLR4	AC243829.4	0.405895	2.63263e-16	postive
TLR2	AC243829.4	0.524092	7.63795e-28	postive
ITGB2	AC243829.4	0.487446	8.93215e-24	postive
FCGR3B	AC243829.4	0.404131	3.63631e-16	postive
CXCR1	AC243829.4	0.435143	9.32914e-19	postive
CYBB	AC243829.4	0.645433	1.44309e-45	postive
PTAFR	AC243829.4	0.49579	1.16797e-24	postive
FPR2	AC243829.4	0.470303	4.91971e-22	postive
FPR1	AC243829.4	0.508005	5.36309e-26	postive
PDE4B	AC243829.4	0.45637	1.08749e-20	postive
TLR7	AC243829.4	0.425464	6.41708e-18	postive
CLEC6A	AC243829.4	0.608765	2.13775e-39	postive
CRISPLD2	AC100830.2	0.492428	2.66868e-24	postive
TECPR2	AC100830.2	0.493823	1.89623e-24	postive
CRISPLD2	MSC-AS1	0.613516	3.76555e-40	postive
CD93	MSC-AS1	0.605708	6.43288e-39	postive
DYSF	MSC-AS1	0.455736	1.2479e-20	postive
IL6	MSC-AS1	0.442647	2.00356e-19	postive
TLR4	MSC-AS1	0.465895	1.33041e-21	postive
TLR2	MSC-AS1	0.414693	5.1073e-17	postive
FPR2	MSC-AS1	0.407243	2.05427e-16	postive
FPR1	MSC-AS1	0.417373	3.06981e-17	postive
SELP	MSC-AS1	0.476911	1.07755e-22	postive
PDE4B	MSC-AS1	0.52129	1.62817e-27	postive
CYP4F3	DNAJC3-DT	0.468325	7.7016e-22	postive
RIPK1	AC138956.1	0.404523	3.38502e-16	postive
MTOR	AC138956.1	0.422327	1.18315e-17	postive
IRAK4	AC131971.1	0.458819	6.37555e-21	postive
MTOR	AC131971.1	0.44632	9.30517e-20	postive
MTOR	UBE2Q1-AS1	0.460232	4.67632e-21	postive
CRISPLD2	LINC00891	0.505134	1.11888e-25	postive
TECPR2	LINC00891	0.543953	2.9046e-30	postive
CXCR2	C5orf66-AS1	0.42404	8.47839e-18	postive
IL6	RASGRF2-AS1	0.460043	4.87451e-21	postive
IRAK4	LAMTOR5-AS1	0.441724	2.4257e-19	postive
MTOR	LAMTOR5-AS1	0.497828	7.04633e-25	postive
KCNN3	AC027682.4	0.531045	1.13241e-28	postive
KCNN3	ECE1-AS1	0.406047	2.56008e-16	postive
KCNN3	AC025569.1	0.626919	2.38655e-42	postive
G0S2	CYTOR	0.414311	5.49017e-17	postive
TLR7	AC138207.9	0.422437	1.15815e-17	postive
RIPK1	AC018695.4	0.415959	4.01805e-17	postive
MTOR	AC018695.4	0.498904	5.38762e-25	postive
SELPLG	LINC01150	0.479103	6.46406e-23	postive
LILRB2	LINC01150	0.446826	8.36604e-20	postive
TLR4	LINC01150	0.400584	6.92203e-16	postive
ITGB2	LINC01150	0.515233	8.16534e-27	postive
CYBB	LINC01150	0.473406	2.42126e-22	postive
FPR1	LINC01150	0.432669	1.53616e-18	postive
SELP	LINC01150	0.443393	1.7156e-19	postive
PDE4B	LINC01150	0.416693	3.49471e-17	postive
TLR7	LINC01150	0.599768	5.29104e-38	postive
SIGLEC14	LINC01150	0.408706	1.56732e-16	postive
TECPR2	AC005332.5	0.400903	6.53421e-16	postive
MME	AC010145.1	0.437776	5.46164e-19	postive
CSF3	AC027808.2	0.632695	2.49609e-43	postive
IL6	AC027808.2	0.743207	4.39262e-67	postive
TLR2	AC027808.2	0.432355	1.63633e-18	postive
FPR2	AC027808.2	0.4566	1.03448e-20	postive
PDE4B	AC027808.2	0.415642	4.2669e-17	postive
FCAR	AC027808.2	0.560326	2.20509e-32	postive
CSF3	AC024901.1	0.568974	1.49803e-33	postive
IL6	AC024901.1	0.622712	1.2003e-41	postive
FCAR	AC024901.1	0.469813	5.4989e-22	postive
LILRB2	AC112721.2	0.502699	2.07608e-25	postive
TLR2	AC112721.2	0.463587	2.22705e-21	postive
ITGB2	AC112721.2	0.430304	2.46546e-18	postive
CYBB	AC112721.2	0.438385	4.82218e-19	postive
FPR2	AC112721.2	0.418257	2.59244e-17	postive
PDE4B	AC112721.2	0.43808	5.13222e-19	postive
FCAR	AC112721.2	0.432739	1.5148e-18	postive
ATG7	AC112721.2	0.434893	9.81244e-19	postive
CLEC6A	AC112721.2	0.459609	5.36263e-21	postive
KCNN3	AC093673.1	0.44144	2.57232e-19	postive
IRAK4	AC092802.2	0.401084	6.32492e-16	postive
TECPR2	AC105206.2	0.452939	2.28119e-20	postive
ENTPD4	AC105206.2	0.461492	3.54291e-21	postive
IRAK4	AC008770.3	0.434496	1.06329e-18	postive
MTOR	AL358115.1	0.474806	1.75426e-22	postive
CRISPLD2	FENDRR	0.697866	5.07035e-56	postive
DYSF	FENDRR	0.54165	5.64967e-30	postive
SELP	FENDRR	0.594469	3.34192e-37	postive
TECPR2	FENDRR	0.629097	1.02449e-42	postive
IL6	LINC01050	0.455025	1.45532e-20	postive
TLR2	LINC01050	0.427166	4.59214e-18	postive
FPR2	LINC01050	0.436486	7.10305e-19	postive
CD93	AC091493.1	0.423771	8.93538e-18	postive
FPR1	AC091493.1	0.411531	9.25903e-17	postive
PDE4B	AC091493.1	0.474385	1.93281e-22	postive
IRAK4	AC025917.1	0.442526	2.05419e-19	postive
CRISPLD2	AC109782.1	0.556556	6.9495e-32	postive
SELP	AC109782.1	0.463956	2.05154e-21	postive
TECPR2	AC109782.1	0.524685	6.5018e-28	postive
MME	AC104958.2	0.472949	2.68915e-22	postive
SELPLG	AC004494.1	0.400519	7.00362e-16	postive
TLR7	AC004494.1	0.422249	1.20126e-17	postive
SIGLEC14	AC004494.1	0.403547	4.04525e-16	postive
IL6	AC078850.1	0.417324	3.09858e-17	postive
TLR2	AC078850.1	0.425791	6.01815e-18	postive
FCAR	AC078850.1	0.448738	5.58682e-20	postive
TECPR2	CACTIN-AS1	0.442244	2.17828e-19	postive
TECPR2	AC005498.3	0.402314	5.06184e-16	postive
KCNN3	LINC01679	0.846485	3.78576e-104	postive
ITGB2	LINC01679	0.642288	5.26857e-45	postive
PDE4B	LINC01679	0.466835	1.07727e-21	postive
CRISPLD2	MEF2C-AS1	0.557024	6.02991e-32	postive
SELP	MEF2C-AS1	0.515837	6.96226e-27	postive
TECPR2	MEF2C-AS1	0.465976	1.30654e-21	postive
DNASE1	AC004233.2	0.427317	4.45759e-18	postive
PIK3CA	AC020928.1	0.559123	3.18563e-32	postive
CRISPLD2	AC010226.1	0.55817	4.25898e-32	postive
SELP	AC010226.1	0.53531	3.43432e-29	postive
TECPR2	AC010226.1	0.465118	1.5829e-21	postive
TLR7	AC010226.1	0.406496	2.35727e-16	postive
KCNN3	AC073370.1	0.544816	2.26064e-30	postive
ITGB2	AC073370.1	0.403393	4.16011e-16	postive
KCNN3	AP003086.1	0.514841	9.0531e-27	postive
IL6	AC124276.2	0.439478	3.85378e-19	postive
FCAR	AC124276.2	0.43189	1.79618e-18	postive
AKT2	AC010327.6	0.416437	3.66923e-17	postive
MTOR	AC010327.6	0.464471	1.82887e-21	postive
HMGB1	AL353796.1	0.403484	4.09195e-16	postive
TECPR2	AL035587.1	0.400385	7.17447e-16	postive
CRISPLD2	MAP3K4-AS1	0.437178	6.17045e-19	postive
TLR4	MAP3K4-AS1	0.439919	3.5203e-19	postive
IRAK4	AC092653.1	0.414889	4.9221e-17	postive
MME	AL359853.1	0.427564	4.24533e-18	postive
RIPK1	AC005104.1	0.422506	1.14292e-17	postive
ENTPD4	AC005104.1	0.407106	2.10682e-16	postive
IRAK4	AC005104.1	0.415679	4.23702e-17	postive
MTOR	AC005104.1	0.42893	3.2401e-18	postive
F3	AC105460.1	0.443673	1.61857e-19	postive
MTOR	AL022328.1	0.425023	6.99605e-18	postive
CRISPLD2	DNM3OS	0.618053	6.9773e-41	postive
CD93	DNM3OS	0.460337	4.56942e-21	postive
DYSF	DNM3OS	0.412243	8.10331e-17	postive
SELP	DNM3OS	0.540994	6.82061e-30	postive
CRISPLD2	AC079921.2	0.467138	1.00648e-21	postive
DYSF	AC079921.2	0.46364	2.20085e-21	postive
SELP	AC079921.2	0.407682	1.89427e-16	postive
TECPR2	AC079921.2	0.532583	7.37979e-29	postive
TLR8	AC008972.2	0.476543	1.1737e-22	postive
SELPLG	AC008972.2	0.465641	1.40812e-21	postive
ITGB2	AC008972.2	0.424882	7.19275e-18	postive
CYBB	AC008972.2	0.451178	3.32628e-20	postive
TLR7	AC008972.2	0.451249	3.27577e-20	postive
CRISPLD2	AL591002.1	0.409027	1.4767e-16	postive
PIK3CA	AL591002.1	0.414816	4.99024e-17	postive
DYSF	AL591002.1	0.426261	5.48783e-18	postive
TECPR2	AL591002.1	0.481409	3.76035e-23	postive
TLR8	SUGCT-AS1	0.596316	1.76491e-37	postive
LILRB2	SUGCT-AS1	0.476022	1.32447e-22	postive
TLR2	SUGCT-AS1	0.403065	4.41639e-16	postive
ITGB2	SUGCT-AS1	0.428523	3.51187e-18	postive
CYBB	SUGCT-AS1	0.585817	6.30055e-36	postive
CLEC6A	SUGCT-AS1	0.565847	3.99721e-33	postive
MTOR	AC132872.3	0.406611	2.30809e-16	postive
KCNN3	AC026469.1	0.481035	4.10696e-23	postive
TECPR2	AC026469.1	0.425868	5.92873e-18	postive
CSF3	ITPRIP-AS1	0.523224	9.66389e-28	postive
CD93	ITPRIP-AS1	0.525528	5.16863e-28	postive
DYSF	ITPRIP-AS1	0.434295	1.10736e-18	postive
IL6	ITPRIP-AS1	0.649855	2.27624e-46	postive
FPR2	ITPRIP-AS1	0.468564	7.29607e-22	postive
PDE4B	ITPRIP-AS1	0.513025	1.45821e-26	postive
FCAR	ITPRIP-AS1	0.558224	4.18923e-32	postive
AKT1	AC233992.3	0.489099	5.99521e-24	postive
SLC25A37	THAP9-AS1	0.421644	1.35077e-17	postive
TECPR2	AC022098.1	0.464147	1.96586e-21	postive
IRAK4	AC022098.1	0.426664	5.06914e-18	postive
MTOR	AC022098.1	0.425726	6.09566e-18	postive
IRAK4	PSMA3-AS1	0.443366	1.72543e-19	postive
RIPK1	LIMD1-AS1	0.435536	8.61545e-19	postive
ENTPD4	LIMD1-AS1	0.453995	1.81776e-20	postive
IRAK4	LIMD1-AS1	0.460911	4.02749e-21	postive
MTOR	LIMD1-AS1	0.465017	1.61922e-21	postive
CRISPLD2	AC027807.2	0.407149	2.0901e-16	postive
CRISPLD2	AC103740.1	0.429432	2.9325e-18	postive
IRAK4	MANEA-DT	0.485559	1.40421e-23	postive
MAPK1	AC008119.1	0.427087	4.66467e-18	postive
PIK3CA	AC008119.1	0.461676	3.40186e-21	postive
RIPK1	AC008119.1	0.470901	4.29344e-22	postive
ENTPD4	AC008119.1	0.430066	2.58524e-18	postive
IRAK4	AC008119.1	0.542372	4.58842e-30	postive
MTOR	AC008119.1	0.528728	2.14975e-28	postive
IRAK4	APOA1-AS	0.454436	1.65279e-20	postive
CD93	AC103982.1	0.403019	4.4532e-16	postive
FCAR	AL031602.2	0.436772	6.70211e-19	postive
MAPK1	AC108449.2	0.486595	1.09586e-23	postive
PIK3CA	AC108449.2	0.437027	6.36276e-19	postive
RIPK1	AC108449.2	0.569197	1.39643e-33	postive
SLC25A37	AC108449.2	0.429261	3.03374e-18	postive
TECPR2	AC108449.2	0.465959	1.31154e-21	postive
ENTPD4	AC108449.2	0.657244	9.70018e-48	postive
ATG7	AC108449.2	0.475394	1.53142e-22	postive
IRAK4	AC108449.2	0.446591	8.78903e-20	postive
MTOR	AC108449.2	0.57818	7.83225e-35	postive
CSF3R	LINC01303	0.434329	1.09986e-18	postive
TLR2	LINC01303	0.462039	3.13919e-21	postive
CXCR1	LINC01303	0.465895	1.3303e-21	postive
FPR2	LINC01303	0.521448	1.56045e-27	postive
FPR1	LINC01303	0.530045	1.49399e-28	postive
FCAR	LINC01303	0.457365	8.7588e-21	postive
SIGLEC5	C9orf139	0.427625	4.19423e-18	postive
SELPLG	C9orf139	0.438145	5.06494e-19	postive
CYBB	C9orf139	0.475444	1.51375e-22	postive
TLR7	C9orf139	0.413312	6.62887e-17	postive
SIGLEC14	C9orf139	0.436833	6.61919e-19	postive
KCNN3	AC108681.1	0.437591	5.67168e-19	postive
IL6	AP000331.1	0.406347	2.42299e-16	postive
CYP4F3	LINC00265	0.438794	4.43438e-19	postive
IRAK4	LINC00265	0.429366	2.97114e-18	postive
TECPR2	NIFK-AS1	0.411766	8.86041e-17	postive
ALPL	AC104024.2	0.458644	6.62491e-21	postive
AKT1	AC016876.1	0.406748	2.2504e-16	postive
IL6	LNCOG	0.500946	3.22986e-25	postive
CREB5	LNCOG	0.426732	5.00192e-18	postive
FCAR	LNCOG	0.413475	6.4277e-17	postive
CXCR2	AL121899.4	0.421771	1.31789e-17	postive
HMGB1	AL161891.1	0.503674	1.62167e-25	postive
KCNN3	AC023866.2	0.922444	3.18259e-156	postive
ITGB2	AC023866.2	0.519636	2.53719e-27	postive
SELPLG	AC083862.1	0.462017	3.1546e-21	postive
CYBB	AC083862.1	0.419991	1.85848e-17	postive
TECPR2	FGF14-AS2	0.445397	1.12932e-19	postive
SIGLEC5	AL365272.1	0.431164	2.07668e-18	postive
SIGLEC5	AL133371.2	0.49503	1.40912e-24	postive
SELPLG	AL133371.2	0.437037	6.34944e-19	postive
CYBB	AL133371.2	0.439977	3.47825e-19	postive
SELP	AL133371.2	0.452232	2.65502e-20	postive
PDE4B	AL133371.2	0.425593	6.25728e-18	postive
TLR7	AL133371.2	0.534174	4.72767e-29	postive
SIGLEC14	AL133371.2	0.563872	7.3915e-33	postive
KCNN3	AC003092.1	0.902408	1.88688e-138	postive
ITGB2	AC003092.1	0.542294	4.69273e-30	postive
KCNN3	PDXP-DT	0.405705	2.72601e-16	postive
TECPR2	AL353748.3	0.541003	6.80364e-30	postive
RIPK1	LINC00216	0.413649	6.22026e-17	postive
SIGLEC14	LINC02422	0.445855	1.02587e-19	postive
KCNN3	AC008074.2	0.766076	1.35045e-73	postive
ITGB2	AC008074.2	0.518463	3.47018e-27	postive
CRISPLD2	LINC01778	0.460801	4.12616e-21	postive
TECPR2	LINC01778	0.444338	1.40918e-19	postive
CRISPLD2	LINC01354	0.65018	1.98494e-46	postive
DYSF	LINC01354	0.421739	1.32605e-17	postive
SELP	LINC01354	0.578879	6.2353e-35	postive
TECPR2	LINC01354	0.542606	4.28894e-30	postive
CRISPLD2	PGM5-AS1	0.515621	7.37067e-27	postive
SELP	PGM5-AS1	0.412732	7.39241e-17	postive
TECPR2	PGM5-AS1	0.46219	3.03581e-21	postive
KCNN3	DLG3-AS1	0.432967	1.4469e-18	postive
PIK3CA	AL139407.1	0.423327	9.74306e-18	postive
IRAK4	AL139407.1	0.433495	1.30107e-18	postive
CRISPLD2	AC110491.1	0.435243	9.14217e-19	postive
CRISPLD2	AP001363.2	0.429378	2.96418e-18	postive
RIPK1	AC091185.1	0.479493	5.8996e-23	postive
SLC25A37	AC091185.1	0.440926	2.86028e-19	postive
ENTPD4	AC091185.1	0.522081	1.31585e-27	postive
MAPK1	CTBP1-DT	0.448388	6.01663e-20	postive
AKT1	CTBP1-DT	0.426197	5.55684e-18	postive
TECPR2	CTBP1-DT	0.452768	2.3666e-20	postive
MTOR	CTBP1-DT	0.434833	9.93178e-19	postive
TECPR2	AP000759.1	0.44259	2.02711e-19	postive
CRISPLD2	C3orf36	0.408682	1.57408e-16	postive
CD93	C3orf36	0.605122	7.93467e-39	postive
DYSF	C3orf36	0.501778	2.61995e-25	postive
SELP	C3orf36	0.597576	1.139e-37	postive
CRISPLD2	AC110611.2	0.438121	5.08928e-19	postive
SELPLG	AC110611.2	0.406588	2.31786e-16	postive
CD93	AC110611.2	0.585477	7.05994e-36	postive
DYSF	AC110611.2	0.477306	9.83101e-23	postive
SELP	AC110611.2	0.516077	6.53466e-27	postive
PDE4B	AC110611.2	0.493818	1.89866e-24	postive
TLR7	AC110611.2	0.430337	2.44921e-18	postive
SIGLEC14	LY86-AS1	0.416917	3.34881e-17	postive
PIK3CA	AP001547.1	0.4593	5.73847e-21	postive
KCNJ15	AC112484.3	0.456605	1.03346e-20	postive
CRISPLD2	LINC02762	0.400844	6.6051e-16	postive
TECPR2	LINC02762	0.412727	7.39904e-17	postive
IRAK4	AC009299.2	0.464309	1.89613e-21	postive
MAPK1	ZKSCAN7-AS1	0.524886	6.15662e-28	postive
PIK3CA	ZKSCAN7-AS1	0.442845	1.92274e-19	postive
RIPK1	ZKSCAN7-AS1	0.496792	9.11442e-25	postive
TECPR2	ZKSCAN7-AS1	0.464768	1.71191e-21	postive
ENTPD4	ZKSCAN7-AS1	0.464829	1.68868e-21	postive
MTOR	ZKSCAN7-AS1	0.51759	4.37682e-27	postive
CYP4F3	AFDN-DT	0.40799	1.7894e-16	postive
KCNN3	AC091614.1	0.7471	3.8356e-68	postive
ITGB2	AC091614.1	0.453636	1.96371e-20	postive
KCNN3	LINC02542	0.948579	1.99243e-188	postive
ITGB2	LINC02542	0.541593	5.74223e-30	postive
MAPK1	STARD7-AS1	0.472967	2.67755e-22	postive
PIK3CA	STARD7-AS1	0.417947	2.75099e-17	postive
RIPK1	STARD7-AS1	0.40637	2.41242e-16	postive
TECPR2	STARD7-AS1	0.568815	1.57536e-33	postive
IRAK4	STARD7-AS1	0.437602	5.65909e-19	postive
MTOR	STARD7-AS1	0.544647	2.37482e-30	postive
MTOR	AC022395.1	0.437914	5.30981e-19	postive
CRISPLD2	ADAMTS9-AS2	0.669896	3.53419e-50	postive
DYSF	ADAMTS9-AS2	0.447387	7.43339e-20	postive
SELP	ADAMTS9-AS2	0.53741	1.89694e-29	postive
TECPR2	ADAMTS9-AS2	0.556384	7.31887e-32	postive
CRISPLD2	SERTAD4-AS1	0.430595	2.32677e-18	postive
TECPR2	SERTAD4-AS1	0.414742	5.06095e-17	postive
CRISPLD2	AC040168.1	0.475581	1.46662e-22	postive
TECPR2	AC040168.1	0.445027	1.22016e-19	postive
KCNN3	LINC01485	0.629148	1.00433e-42	postive
MTOR	STX18-AS1	0.412464	7.77458e-17	postive
AKT2	AC004596.1	0.418475	2.4863e-17	postive
AKT1	AC004596.1	0.444271	1.42892e-19	postive
MTOR	AC004596.1	0.402708	4.71222e-16	postive
KCNN3	HEXD-IT1	0.427313	4.46081e-18	postive
MGAM	HEXD-IT1	0.651071	1.36245e-46	postive
KCNN3	FAM230I	0.754853	2.60604e-70	postive
ITGB2	FAM230I	0.408007	1.78382e-16	postive
TECPR2	AC091196.1	0.417877	2.78769e-17	postive
TECPR2	AL162171.1	0.403376	4.17333e-16	postive
KCNN3	AC124248.2	0.627277	2.07827e-42	postive
KCNN3	AL023653.1	0.431752	1.8464e-18	postive
ITGB2	AL023653.1	0.463813	2.11766e-21	postive
CYBB	AL023653.1	0.406082	2.54361e-16	postive
PDE4B	AL023653.1	0.436784	6.68531e-19	postive
KCNN3	AC079753.2	0.434118	1.14755e-18	postive
SELPLG	AC243960.1	0.403956	3.75433e-16	postive
TLR7	AC243960.1	0.426861	4.87631e-18	postive
SIGLEC14	AC243960.1	0.440191	3.32813e-19	postive
ENTPD4	AC092953.2	0.434059	1.16131e-18	postive
SELPLG	LINC01684	0.407937	1.80695e-16	postive
CYBB	LINC01684	0.462061	3.12372e-21	postive
TLR7	LINC01684	0.439457	3.87047e-19	postive
HPSE	HHLA3-AS1	0.445952	1.00513e-19	postive
CD93	LNCSRLR	0.433014	1.43342e-18	postive
TLR2	LNCSRLR	0.438885	4.35313e-19	postive
FPR1	LNCSRLR	0.423301	9.79241e-18	postive
PDE4B	LNCSRLR	0.431127	2.09207e-18	postive
MAPK1	SNHG16	0.462565	2.79427e-21	postive
MTOR	SNHG16	0.436268	7.42611e-19	postive
CRISPLD2	AP001189.3	0.669327	4.577e-50	postive
CD93	AP001189.3	0.661032	1.85863e-48	postive
DYSF	AP001189.3	0.523568	8.8057e-28	postive
SELP	AP001189.3	0.64357	3.11426e-45	postive
PDE4B	AP001189.3	0.430487	2.37728e-18	postive
TECPR2	AP001189.3	0.584767	8.94455e-36	postive
TLR7	AP001189.3	0.491277	3.53463e-24	postive
MAPK1	DHRS4-AS1	0.445511	1.1025e-19	postive
KCNN3	AC027682.5	0.456551	1.04566e-20	postive
CSF3	AC007278.2	0.517241	4.80151e-27	postive
CSF3R	AC007278.2	0.496974	8.71132e-25	postive
CD93	AC007278.2	0.424639	7.54197e-18	postive
IL6	AC007278.2	0.626044	3.34719e-42	postive
TLR2	AC007278.2	0.534246	4.63267e-29	postive
CXCR1	AC007278.2	0.433772	1.23051e-18	postive
FPR2	AC007278.2	0.622654	1.2268e-41	postive
FPR1	AC007278.2	0.433871	1.20613e-18	postive
PDE4B	AC007278.2	0.53357	5.59916e-29	postive
FCAR	AC007278.2	0.660306	2.55539e-48	postive
IRAK4	BAALC-AS1	0.407783	1.85917e-16	postive
CRISPLD2	AC068700.1	0.406563	2.32824e-16	postive
SELP	AC068700.1	0.403462	4.10807e-16	postive
TECPR2	AC068700.1	0.509338	3.80326e-26	postive
CYBB	AC008105.3	0.424111	8.36143e-18	postive
PIK3CA	LINC01419	0.524293	7.23248e-28	postive
PDE4B	AL358333.2	0.410725	1.07653e-16	postive
PIK3CA	XPC-AS1	0.403881	3.80588e-16	postive
RIPK1	XPC-AS1	0.420255	1.76626e-17	postive
TECPR2	XPC-AS1	0.420072	1.8297e-17	postive
ENTPD4	XPC-AS1	0.426565	5.16972e-18	postive
ATG7	XPC-AS1	0.405005	3.09962e-16	postive
IRAK4	XPC-AS1	0.487206	9.46313e-24	postive
MTOR	XPC-AS1	0.44253	2.05285e-19	postive
TECPR2	AC008737.1	0.419804	1.92652e-17	postive
KCNN3	AC010768.2	0.423039	1.03048e-17	postive
MTOR	AC009041.3	0.403612	3.99749e-16	postive
PIK3CA	AC009812.3	0.471206	4.0051e-22	postive
CRISPLD2	AC011407.1	0.503729	1.59951e-25	postive
CD93	AC011407.1	0.566101	3.69304e-33	postive
DYSF	AC011407.1	0.485271	1.50422e-23	postive
SELP	AC011407.1	0.633647	1.71209e-43	postive
PDE4B	AC011407.1	0.413925	5.90472e-17	postive
MTOR	AC253536.3	0.431193	2.06454e-18	postive
PIK3CA	AC106037.3	0.473313	2.47334e-22	postive
SELPLG	AL157394.3	0.421014	1.52561e-17	postive
CD93	AL157394.3	0.45389	1.85933e-20	postive
DYSF	AL157394.3	0.400735	6.73548e-16	postive
ITGB2	AL157394.3	0.418028	2.70864e-17	postive
CYBB	AL157394.3	0.444351	1.40538e-19	postive
PDE4B	AL157394.3	0.526795	3.65591e-28	postive
TLR7	AL157394.3	0.435962	7.9009e-19	postive
CRISPLD2	AL049838.1	0.589344	1.92322e-36	postive
SELP	AL049838.1	0.479703	5.61576e-23	postive
TECPR2	AL049838.1	0.443329	1.73864e-19	postive
MTOR	ZNF8-ERVK3-1	0.48092	4.2195e-23	postive
CRISPLD2	RUFY1-AS1	0.427904	3.96982e-18	postive
TECPR2	RUFY1-AS1	0.470148	5.09559e-22	postive
KCNN3	AP000593.3	0.592744	6.04437e-37	postive
RIPK1	PITRM1-AS1	0.407985	1.79105e-16	postive
SLC25A37	PITRM1-AS1	0.418976	2.25888e-17	postive
CSF3R	AC108463.2	0.423832	8.82977e-18	postive
CD93	AC108463.2	0.553032	2.00517e-31	postive
LILRB2	AC108463.2	0.455397	1.34284e-20	postive
DYSF	AC108463.2	0.489599	5.31239e-24	postive
TLR4	AC108463.2	0.407673	1.89732e-16	postive
TLR2	AC108463.2	0.501243	2.99725e-25	postive
CXCR1	AC108463.2	0.443698	1.61034e-19	postive
FPR2	AC108463.2	0.506629	7.63591e-26	postive
FPR1	AC108463.2	0.477888	8.58385e-23	postive
PDE4B	AC108463.2	0.464172	1.95499e-21	postive
FCAR	AC108463.2	0.47203	3.3188e-22	postive
ATG7	AC108463.2	0.418212	2.61484e-17	postive
MAPK1	ZNF22-AS1	0.415763	4.17039e-17	postive
CRISPLD2	LAMA4-AS1	0.408912	1.50862e-16	postive
MTOR	AL360093.1	0.456203	1.12779e-20	postive
CRISPLD2	AC105942.1	0.551915	2.79804e-31	postive
DYSF	AC105942.1	0.405339	2.91545e-16	postive
TECPR2	AC105942.1	0.616501	1.24574e-40	postive
CSF3	AC021594.1	0.644659	1.98762e-45	postive
IL6	AC021594.1	0.737516	1.43403e-65	postive
TLR2	AC021594.1	0.465174	1.56325e-21	postive
FPR2	AC021594.1	0.48438	1.86002e-23	postive
PDE4B	AC021594.1	0.423542	9.34252e-18	postive
FCAR	AC021594.1	0.565384	4.61908e-33	postive
IRAK4	MAILR	0.400457	7.08182e-16	postive
IRAK4	NFYC-AS1	0.42995	2.64574e-18	postive
MAPK1	AC107068.1	0.426105	5.6583e-18	postive
ENTPD4	AC107068.1	0.446882	8.26684e-20	postive
IRAK4	AC107068.1	0.400756	6.71024e-16	postive
MTOR	AC107068.1	0.497528	7.59188e-25	postive
TLR8	AL021978.1	0.723649	4.84661e-62	postive
SELPLG	AL021978.1	0.412274	8.0557e-17	postive
LILRB2	AL021978.1	0.514962	8.76898e-27	postive
ITGB2	AL021978.1	0.464506	1.81472e-21	postive
CYBB	AL021978.1	0.650941	1.43962e-46	postive
CLEC6A	AL021978.1	0.661888	1.2752e-48	postive
RIPK1	AC022150.4	0.412239	8.10921e-17	postive
MAPK1	AC004471.1	0.417511	2.98982e-17	postive
IRAK4	AC005726.2	0.42463	7.55529e-18	postive
CRISPLD2	LINC01081	0.543728	3.10023e-30	postive
CD93	LINC01081	0.41151	9.29628e-17	postive
SELP	LINC01081	0.464794	1.70202e-21	postive
TECPR2	AL391421.1	0.411436	9.42524e-17	postive
MME	AC009318.2	0.413402	6.51635e-17	postive
KCNN3	LINC01686	0.44037	3.20813e-19	postive
CRISPLD2	AL121821.2	0.621006	2.2943e-41	postive
SELP	AL121821.2	0.584357	1.02526e-35	postive
TECPR2	AL121821.2	0.418026	2.70976e-17	postive
TLR7	AL121821.2	0.427073	4.67725e-18	postive
CRISPLD2	LRRC3-DT	0.467101	1.01472e-21	postive
TECPR2	LRRC3-DT	0.44362	1.63659e-19	postive
MTOR	AP001893.1	0.419717	1.95902e-17	postive
CSF3	GK-IT1	0.650363	1.83813e-46	postive
CSF3R	GK-IT1	0.438515	4.69532e-19	postive
G0S2	GK-IT1	0.512121	1.84662e-26	postive
IL6	GK-IT1	0.680934	2.09033e-52	postive
TLR2	GK-IT1	0.43863	4.5862e-19	postive
FPR2	GK-IT1	0.578947	6.09834e-35	postive
FCAR	GK-IT1	0.68138	1.69141e-52	postive
CRISPLD2	AC009102.2	0.61675	1.13533e-40	postive
DYSF	AC009102.2	0.45108	3.39644e-20	postive
SELP	AC009102.2	0.511705	2.05778e-26	postive
TECPR2	AC009102.2	0.59974	5.34435e-38	postive
CRISPLD2	CHROMR	0.482787	2.71567e-23	postive
PIK3CA	CHROMR	0.418989	2.25332e-17	postive
CD93	CHROMR	0.413113	6.88108e-17	postive
DYSF	CHROMR	0.456744	1.00274e-20	postive
SELP	CHROMR	0.404854	3.18643e-16	postive
TECPR2	CHROMR	0.51912	2.91231e-27	postive
SIGLEC5	LINC02785	0.428015	3.88366e-18	postive
CSF3R	LINC02785	0.411895	8.64905e-17	postive
CYBB	LINC02785	0.43665	6.87012e-19	postive
SIGLEC14	LINC02785	0.438886	4.35148e-19	postive
IRAK4	AC009090.6	0.43031	2.46244e-18	postive
TECPR2	AF111169.3	0.415548	4.34371e-17	postive
ENTPD4	AC004908.2	0.448004	6.526e-20	postive
MTOR	AC004908.2	0.403727	3.91443e-16	postive
KCNN3	LINC01484	0.807545	1.52201e-87	postive
ITGB2	LINC01484	0.570536	9.14031e-34	postive
TLR8	EML4-AS1	0.552079	2.66506e-31	postive
SELPLG	EML4-AS1	0.528325	2.40224e-28	postive
ITGB2	EML4-AS1	0.525836	4.75189e-28	postive
CYBB	EML4-AS1	0.622435	1.33368e-41	postive
PTAFR	EML4-AS1	0.424254	8.13179e-18	postive
TLR7	EML4-AS1	0.543287	3.52222e-30	postive
CLEC6A	EML4-AS1	0.478005	8.35385e-23	postive
SIGLEC14	EML4-AS1	0.407825	1.84481e-16	postive
CRISPLD2	AL133444.1	0.401679	5.67866e-16	postive
CD93	AL133444.1	0.443312	1.74488e-19	postive
IL6	AL133444.1	0.494506	1.60302e-24	postive
PDE4B	AL133444.1	0.405788	2.68482e-16	postive
FCAR	AL133444.1	0.442291	2.15711e-19	postive
TLR2	AL117336.1	0.431107	2.10057e-18	postive
PDE4B	AL117336.1	0.441413	2.58703e-19	postive
CRISPLD2	ZNF582-AS1	0.471163	4.04453e-22	postive
SELP	ZNF582-AS1	0.496139	1.07149e-24	postive
TECPR2	ZNF582-AS1	0.442034	2.27496e-19	postive
KCNN3	PRKAR1B-AS1	0.720271	3.25496e-61	postive
ITGB2	PRKAR1B-AS1	0.532207	8.19611e-29	postive
MAPK3	AL606489.1	0.409422	1.37229e-16	postive
AKT1	AL606489.1	0.410343	1.15595e-16	postive
TECPR2	AL049840.4	0.425047	6.96379e-18	postive
MTOR	AL049840.4	0.457006	9.47069e-21	postive
TECPR2	AC005034.5	0.44704	7.99619e-20	postive
IRAK4	AC025171.2	0.400409	7.14426e-16	postive
CRISPLD2	AC008537.2	0.454461	1.64396e-20	postive
TECPR2	AC008537.2	0.458259	7.20669e-21	postive
CRISPLD2	AL645504.1	0.432893	1.46856e-18	postive
CD93	AL645504.1	0.503573	1.66398e-25	postive
DYSF	AL645504.1	0.449874	4.39063e-20	postive
IL6	AL645504.1	0.411278	9.70904e-17	postive
SELP	AL645504.1	0.414264	5.53937e-17	postive
TECPR2	AL645504.1	0.443889	1.54741e-19	postive
CRISPLD2	AC011484.1	0.413534	6.35649e-17	postive
PIK3CA	AC011484.1	0.404522	3.38571e-16	postive
TECPR2	AC026471.1	0.410899	1.04215e-16	postive
HMGB1	SNHG10	0.453532	2.00811e-20	postive
CSF3	ZNF295-AS1	0.442867	1.91402e-19	postive
IL6	ZNF295-AS1	0.495891	1.13905e-24	postive
FCAR	ZNF295-AS1	0.407912	1.81553e-16	postive
IRAK4	AC025442.2	0.407836	1.8412e-16	postive
HMGB1	SNHG1	0.41865	2.40444e-17	postive
MAPK1	OIP5-AS1	0.459411	5.60008e-21	postive
PIK3CA	OIP5-AS1	0.423181	1.00233e-17	postive
TLR4	OIP5-AS1	0.425125	6.85808e-18	postive
TECPR2	OIP5-AS1	0.463434	2.30387e-21	postive
IRAK4	OIP5-AS1	0.49638	1.00934e-24	postive
MTOR	AC020558.2	0.416144	3.8789e-17	postive
KCNN3	TCL6	0.567148	2.66078e-33	postive
TECPR2	AL035404.2	0.416616	3.54585e-17	postive
ALPL	LINC01600	0.503917	1.52469e-25	postive
CRISPLD2	CYP1B1-AS1	0.633138	2.09454e-43	postive
DYSF	CYP1B1-AS1	0.403984	3.73544e-16	postive
SELP	CYP1B1-AS1	0.621339	2.02192e-41	postive
TECPR2	CYP1B1-AS1	0.514035	1.11898e-26	postive
IL6	AC051635.1	0.406646	2.29309e-16	postive
SIGLEC5	LINC00861	0.418087	2.67841e-17	postive
SELPLG	LINC00861	0.415044	4.779e-17	postive
TLR7	LINC00861	0.400642	6.85012e-16	postive
CREB5	AC005699.1	0.457715	8.1156e-21	postive
CRISPLD2	MIR1-1HG	0.501381	2.89492e-25	postive
TECPR2	MIR1-1HG	0.468904	6.75729e-22	postive
CRISPLD2	AC005180.1	0.61541	1.8689e-40	postive
TECPR2	AC005180.1	0.423405	9.59558e-18	postive
CRISPLD2	AP000894.2	0.513268	1.36801e-26	postive
SELP	AP000894.2	0.425173	6.7943e-18	postive
PIK3CA	CKMT2-AS1	0.40376	3.8912e-16	postive
KCNN3	CKMT2-AS1	0.594952	2.82905e-37	postive
TECPR2	CKMT2-AS1	0.51865	3.30096e-27	postive
KCNN3	AC007879.3	0.745956	7.88462e-68	postive
KCNN3	MYOSLID	0.878606	8.80147e-122	postive
ITGB2	MYOSLID	0.502112	2.40803e-25	postive
PTAFR	LINC01619	0.461263	3.7261e-21	postive
ITGAM	LINC01619	0.528741	2.14185e-28	postive
CRISPLD2	SETBP1-DT	0.647893	5.18606e-46	postive
SELP	SETBP1-DT	0.678252	7.42508e-52	postive
TECPR2	SETBP1-DT	0.49831	6.2492e-25	postive
CRISPLD2	ADAMTS9-AS1	0.728991	2.24799e-63	postive
CD93	ADAMTS9-AS1	0.407456	1.97508e-16	postive
DYSF	ADAMTS9-AS1	0.42824	3.71407e-18	postive
SELP	ADAMTS9-AS1	0.422251	1.20079e-17	postive
TECPR2	ADAMTS9-AS1	0.444837	1.26956e-19	postive
SIGLEC5	AL162586.2	0.415093	4.73486e-17	postive
SELP	AL162586.2	0.447833	6.76632e-20	postive
PDE4B	AL162586.2	0.435325	8.99138e-19	postive
SIGLEC14	AL162586.2	0.450394	3.93134e-20	postive
TECPR2	AC053503.4	0.441307	2.64404e-19	postive
SLC22A4	LINC01348	0.416319	3.75251e-17	postive
PIK3CA	AC090425.2	0.495602	1.22344e-24	postive
TLR2	LINC01614	0.411406	9.4783e-17	postive
CYBB	MIR155HG	0.430051	2.59264e-18	postive
TLR8	AL157871.2	0.427926	3.95256e-18	postive
IRAK4	AC025031.4	0.406071	2.54881e-16	postive
SELPLG	LINC01281	0.517131	4.9432e-27	postive
CYBB	LINC01281	0.411222	9.81052e-17	postive
RIPK1	PABPC4-AS1	0.425916	5.87241e-18	postive
ENTPD4	PABPC4-AS1	0.42144	1.40504e-17	postive
IRAK4	PABPC4-AS1	0.424291	8.0728e-18	postive
MTOR	PABPC4-AS1	0.464557	1.79445e-21	postive
CRISPLD2	AC011462.5	0.415953	4.0227e-17	postive
CD93	AC011462.5	0.507087	6.78971e-26	postive
DYSF	AC011462.5	0.441925	2.32689e-19	postive
TECPR2	AC011462.5	0.502813	2.01722e-25	postive
ATG7	AC011462.5	0.407166	2.08344e-16	postive
SIGLEC14	LINC00926	0.434773	1.00548e-18	postive
ALPL	LINC02521	0.689731	2.97245e-54	postive
CRISPLD2	AL357054.4	0.483381	2.35905e-23	postive
DYSF	AL357054.4	0.434359	1.0931e-18	postive
SELP	AL357054.4	0.480624	4.52377e-23	postive
TECPR2	AL357054.4	0.514262	1.0543e-26	postive
CD93	AL035106.1	0.405395	2.88538e-16	postive
DYSF	AL035106.1	0.411324	9.62605e-17	postive
DNASE1	LINC01816	0.41401	5.81121e-17	postive
TECPR2	AL023803.2	0.405517	2.82155e-16	postive
IL6	AC007750.1	0.410167	1.19453e-16	postive
MPO	AL355922.1	0.93465	1.3786e-169	postive
CTSG	AL355922.1	0.895342	4.36061e-133	postive
SIGLEC5	AL355922.1	0.421067	1.5101e-17	postive
CSF3R	AL355922.1	0.458714	6.5249e-21	postive
PADI4	AL355922.1	0.707039	4.35195e-58	postive
ELANE	AL355922.1	0.934757	1.02774e-169	postive
MAPK1	LINC00205	0.435147	9.32127e-19	postive
TECPR2	LINC00205	0.458097	7.46717e-21	postive
MTOR	LINC00205	0.498322	6.23024e-25	postive
CRISPLD2	AP001065.3	0.408701	1.56863e-16	postive
PIK3CA	AL133243.2	0.411396	9.49648e-17	postive
DNASE1	LINC00543	0.456547	1.04652e-20	postive
SELP	LINC00987	0.401563	5.7994e-16	postive
CRISPLD2	CLMAT3	0.479838	5.44072e-23	postive
CD93	CLMAT3	0.511029	2.45366e-26	postive
DYSF	CLMAT3	0.415351	4.50974e-17	postive
SELP	CLMAT3	0.455487	1.31701e-20	postive
KCNJ15	LINC02690	0.512636	1.61408e-26	postive
CRISPLD2	AL356417.2	0.527612	2.92177e-28	postive
CD93	AL356417.2	0.445971	1.00121e-19	postive
SELPLG	CARD8-AS1	0.42773	4.10878e-18	postive
KCNN3	CARD8-AS1	0.528877	2.06308e-28	postive
ITGB2	CARD8-AS1	0.592431	6.72738e-37	postive
CYBB	CARD8-AS1	0.506382	8.1344e-26	postive
PTAFR	CARD8-AS1	0.454843	1.51386e-20	postive
PDE4B	CARD8-AS1	0.55018	4.68511e-31	postive
TLR7	CARD8-AS1	0.456114	1.14972e-20	postive
CTSG	LINC02829	0.412323	7.98304e-17	postive
CRISPLD2	LINC02829	0.453292	2.11467e-20	postive
SELP	LINC02829	0.508943	4.21222e-26	postive
TLR7	LINC02829	0.421687	1.33944e-17	postive
KCNN3	AC016995.1	0.481896	3.35263e-23	postive
CSF3R	LINC02555	0.46282	2.64037e-21	postive
FCGR3B	LINC02555	0.582771	1.73538e-35	postive
CRISPLD2	AC111197.1	0.500425	3.68216e-25	postive
CD93	AC111197.1	0.506423	8.05032e-26	postive
DYSF	AC111197.1	0.449292	4.96853e-20	postive
SELP	AC111197.1	0.535746	3.03718e-29	postive
TECPR2	AC111197.1	0.459745	5.20503e-21	postive
TECPR2	PPM1F-AS1	0.450166	4.12653e-20	postive
KCNN3	AC010186.3	0.442724	1.97177e-19	postive
ITGB2	AC010186.3	0.473517	2.36033e-22	postive
ITGAM	AC010186.3	0.402323	5.05339e-16	postive
PDE4B	AC010186.3	0.454176	1.74807e-20	postive
KCNN3	AC133961.1	0.567569	2.33171e-33	postive
ITGB2	AC133961.1	0.431023	2.13586e-18	postive
PIK3CA	AC025287.3	0.40977	1.28611e-16	postive
ENTPD4	AC025287.3	0.40444	3.43689e-16	postive
IRAK4	AC025287.3	0.413183	6.79113e-17	postive
MTOR	AC025287.3	0.415159	4.67614e-17	postive
DNASE1	LINC01804	0.40603	2.56827e-16	postive
CRISPLD2	LINC02256	0.593992	3.9379e-37	postive
SELP	LINC02256	0.466954	1.04904e-21	postive
TECPR2	LINC02256	0.517288	4.74262e-27	postive
MAPK1	OGFRP1	0.423222	9.94322e-18	postive
MTOR	OGFRP1	0.404907	3.15524e-16	postive
TLR8	AC006033.2	0.710621	6.45479e-59	postive
SIGLEC5	AC006033.2	0.442429	2.09613e-19	postive
SELPLG	AC006033.2	0.590301	1.39037e-36	postive
LILRB2	AC006033.2	0.5969	1.44095e-37	postive
TLR4	AC006033.2	0.516019	6.63655e-27	postive
TLR2	AC006033.2	0.502451	2.2103e-25	postive
ITGB2	AC006033.2	0.536642	2.3578e-29	postive
CYBB	AC006033.2	0.75244	1.25686e-69	postive
PTAFR	AC006033.2	0.493529	2.03803e-24	postive
ITGAM	AC006033.2	0.460289	4.61819e-21	postive
FPR1	AC006033.2	0.416871	3.37821e-17	postive
PDE4B	AC006033.2	0.510048	3.16523e-26	postive
TLR7	AC006033.2	0.731042	6.78154e-64	postive
CLEC6A	AC006033.2	0.458904	6.25886e-21	postive
SIGLEC14	AC006033.2	0.41834	2.55156e-17	postive
KCNN3	AC107884.1	0.768677	2.20112e-74	postive
ITGB2	AC107884.1	0.511768	2.0242e-26	postive
IRAK4	AP001350.1	0.412865	7.21e-17	postive
TLR8	LINC00996	0.478813	6.91667e-23	postive
SELPLG	LINC00996	0.612024	6.51594e-40	postive
ITGB2	LINC00996	0.468262	7.81218e-22	postive
CYBB	LINC00996	0.607139	3.84612e-39	postive
PTAFR	LINC00996	0.410641	1.09352e-16	postive
SELP	LINC00996	0.412848	7.23348e-17	postive
PDE4B	LINC00996	0.402059	5.30134e-16	postive
TLR7	LINC00996	0.657847	7.47089e-48	postive
SIGLEC14	LINC00996	0.449498	4.75603e-20	postive
MTOR	ZBTB40-IT1	0.409438	1.36819e-16	postive
IRAK4	AC098484.4	0.457464	8.57182e-21	postive
MTOR	AC098484.4	0.47551	1.49099e-22	postive
CRISPLD2	AC090197.1	0.453889	1.85969e-20	postive
CSF3	AC090197.1	0.574447	2.62075e-34	postive
CD93	AC090197.1	0.558387	3.98691e-32	postive
DYSF	AC090197.1	0.472902	2.71776e-22	postive
IL6	AC090197.1	0.682143	1.17546e-52	postive
TLR2	AC090197.1	0.420754	1.60438e-17	postive
FPR2	AC090197.1	0.456054	1.16477e-20	postive
PDE4B	AC090197.1	0.516619	5.66181e-27	postive
FCAR	AC090197.1	0.555247	1.03161e-31	postive
ITGAM	AL354694.1	0.548382	7.96406e-31	postive
SIGLEC5	LINC00243	0.40482	3.20631e-16	postive
CRISPLD2	BNC2-AS1	0.605452	7.05057e-39	postive
DYSF	BNC2-AS1	0.412861	7.2154e-17	postive
SELP	BNC2-AS1	0.575596	1.81016e-34	postive
TECPR2	BNC2-AS1	0.486812	1.04021e-23	postive
DNASE1	AP000640.1	0.423429	9.55065e-18	postive
CRISPLD2	AC092042.4	0.400042	7.63217e-16	postive
CRISPLD2	AC008808.1	0.502526	2.16893e-25	postive
SELP	AC008808.1	0.492615	2.54966e-24	postive
TECPR2	AC008808.1	0.463971	2.04462e-21	postive
HMGB1	DLEU1	0.457733	8.08345e-21	postive
IRAK4	DLEU1	0.452866	2.31742e-20	postive
VNN3	AL391832.2	0.411452	9.39745e-17	postive
IRAK4	AC114956.2	0.402709	4.71156e-16	postive
SIGLEC5	AC092652.2	0.446276	9.39058e-20	postive
TLR7	AC092652.2	0.418831	2.32242e-17	postive
SIGLEC14	AC092652.2	0.485808	1.32294e-23	postive
CRISPLD2	RBMS3-AS3	0.409196	1.43106e-16	postive
MAPK1	UBL7-AS1	0.420086	1.82463e-17	postive
MTOR	UBL7-AS1	0.433767	1.23168e-18	postive
DNASE1	CEBPA-DT	0.402802	4.63265e-16	postive
MAPK1	NORAD	0.443344	1.73344e-19	postive
PIK3CA	NORAD	0.432355	1.63613e-18	postive
RIPK1	NORAD	0.412358	7.9296e-17	postive
TECPR2	NORAD	0.402615	4.79287e-16	postive
MTOR	NORAD	0.44962	4.63418e-20	postive
MAPK1	WARS2-AS1	0.417421	3.04151e-17	postive
IRAK4	WARS2-AS1	0.415823	4.12316e-17	postive
MTOR	WARS2-AS1	0.470913	4.28179e-22	postive
IL6	AC087286.1	0.404218	3.57889e-16	postive
FCAR	AC087286.1	0.460826	4.10315e-21	postive
ENTPD4	AC037459.2	0.513274	1.36602e-26	postive
IRAK4	AL035411.3	0.421854	1.29697e-17	postive
MME	AC046168.1	0.400237	7.36847e-16	postive
PIK3CA	AC068790.2	0.429177	3.08505e-18	postive
SELPLG	LINC01934	0.445729	1.05333e-19	postive
CYBB	LINC01934	0.452382	2.57102e-20	postive
TLR7	LINC01934	0.480712	4.4318e-23	postive
CSF3	LINC02831	0.675249	3.01945e-51	postive
G0S2	LINC02831	0.403531	4.05658e-16	postive
IL6	LINC02831	0.728424	3.12576e-63	postive
FPR2	LINC02831	0.489678	5.21151e-24	postive
PDE4B	LINC02831	0.419778	1.93616e-17	postive
FCAR	LINC02831	0.613702	3.51559e-40	postive
MAPK1	AC016394.2	0.443495	1.67986e-19	postive
RIPK1	AC016394.2	0.450045	4.23445e-20	postive
MTOR	AC016394.2	0.487665	8.47393e-24	postive
CRISPLD2	AC007877.1	0.451019	3.44106e-20	postive
ENTPD4	AC022382.2	0.414496	5.30173e-17	postive
IRAK4	AC022382.2	0.444487	1.36594e-19	postive
G0S2	AC007998.3	0.439306	3.99221e-19	postive
CD93	AC007998.3	0.634256	1.34462e-43	postive
DYSF	AC007998.3	0.499927	4.17151e-25	postive
IL6	AC007998.3	0.481021	4.1211e-23	postive
FPR2	AC007998.3	0.45569	1.26034e-20	postive
PDE4B	AC007998.3	0.504139	1.44124e-25	postive
FCAR	AC007998.3	0.504961	1.16938e-25	postive
KCNN3	ADPGK-AS1	0.633475	1.83292e-43	postive
ITGB2	ADPGK-AS1	0.556362	7.36789e-32	postive
CYBB	ADPGK-AS1	0.416673	3.50804e-17	postive
PDE4B	ADPGK-AS1	0.418885	2.29854e-17	postive
HMGB1	AC091057.1	0.446028	9.89209e-20	postive
MTOR	AC091057.1	0.453252	2.13313e-20	postive
FCAR	AC005264.1	0.42298	1.04227e-17	postive
SIGLEC5	PIK3CD-AS1	0.408734	1.55902e-16	postive
SELPLG	PIK3CD-AS1	0.407609	1.91986e-16	postive
TLR7	PIK3CD-AS1	0.405587	2.78596e-16	postive
SIGLEC14	PIK3CD-AS1	0.447747	6.8902e-20	postive
KCNN3	LINC02099	0.947464	9.79203e-187	postive
ITGB2	LINC02099	0.591936	7.96711e-37	postive
SIGLEC5	AL161725.1	0.468179	7.9606e-22	postive
PDE4B	AL161725.1	0.45833	7.09519e-21	postive
SIGLEC5	AC018552.2	0.432302	1.65352e-18	postive
CSF3R	AC018552.2	0.602597	1.95e-38	postive
G0S2	AC018552.2	0.42788	3.98806e-18	postive
IL1B	AC018552.2	0.402756	4.67149e-16	postive
IL6	AC018552.2	0.489483	5.46326e-24	postive
TLR2	AC018552.2	0.516586	5.71134e-27	postive
FCGR3B	AC018552.2	0.534829	3.93256e-29	postive
CXCR1	AC018552.2	0.63895	2.04853e-44	postive
CEACAM3	AC018552.2	0.479052	6.54108e-23	postive
FPR2	AC018552.2	0.697432	6.32198e-56	postive
FPR1	AC018552.2	0.58168	2.48821e-35	postive
CXCR2	AC018552.2	0.523363	9.30698e-28	postive
PDE4B	AC018552.2	0.465344	1.50519e-21	postive
FCAR	AC018552.2	0.693481	4.62841e-55	postive
KCNN3	AC004687.1	0.470312	4.90959e-22	postive
ITGB2	AC004687.1	0.470499	4.70518e-22	postive
CRISPLD2	AC025180.1	0.427693	4.13845e-18	postive
DYSF	AC025180.1	0.417966	2.74102e-17	postive
TECPR2	AC025180.1	0.475903	1.36135e-22	postive
CD93	AC090337.2	0.45632	1.0995e-20	postive
PDE4B	AC090337.2	0.406772	2.2405e-16	postive
CXCR1	AC007920.2	0.426548	5.1861e-18	postive
FPR2	AC007920.2	0.431647	1.88542e-18	postive
FPR1	AC007920.2	0.411092	1.0052e-16	postive
MAPK1	LINC02035	0.412769	7.3407e-17	postive
PIK3CA	LINC02035	0.577469	9.86961e-35	postive
RIPK1	LINC02035	0.403286	4.24191e-16	postive
TECPR2	LINC02035	0.55454	1.27601e-31	postive
ENTPD4	LINC02035	0.409372	1.38499e-16	postive
KCNN3	AL356108.1	0.938466	2.65501e-174	postive
ITGB2	AL356108.1	0.532945	6.6699e-29	postive
CRISPLD2	PGM5P4-AS1	0.423954	8.62262e-18	postive
SELP	PGM5P4-AS1	0.522277	1.24821e-27	postive
TLR7	PGM5P4-AS1	0.416098	3.91339e-17	postive
MAPK1	MRPL20-AS1	0.401473	5.89486e-16	postive
AKT1	MRPL20-AS1	0.425066	6.93798e-18	postive
MTOR	MRPL20-AS1	0.478802	6.93559e-23	postive
MAPK1	AC005332.6	0.453965	1.82957e-20	postive
TECPR2	AC005332.6	0.452592	2.45772e-20	postive
MTOR	AC005332.6	0.460074	4.84188e-21	postive
SELP	AC090004.2	0.624989	5.02213e-42	postive
KCNN3	SERPINB9P1	0.853205	1.75169e-107	postive
ITGB2	SERPINB9P1	0.612511	5.45095e-40	postive
PDE4B	SERPINB9P1	0.434882	9.8346e-19	postive
DNASE1	LINC02327	0.420822	1.5833e-17	postive
MMP9	AC026310.1	0.406002	2.5816e-16	postive
HPSE	AC026310.1	0.453088	2.20933e-20	postive
CLEC6A	AC026310.1	0.410451	1.13291e-16	postive
KCNN3	PCED1B-AS1	0.891702	1.79974e-130	postive
ITGB2	PCED1B-AS1	0.674126	5.08083e-51	postive
PDE4B	PCED1B-AS1	0.42006	1.83394e-17	postive
CRISPLD2	LINC01990	0.453708	1.93386e-20	postive
KCNJ15	PCAT18	0.446458	9.03779e-20	postive
CRISPLD2	LRRK2-DT	0.49562	1.21805e-24	postive
SIGLEC5	LRRK2-DT	0.402411	4.97325e-16	postive
DYSF	LRRK2-DT	0.407629	1.91288e-16	postive
SELP	LRRK2-DT	0.545783	1.7059e-30	postive
PDE4B	LRRK2-DT	0.46336	2.34204e-21	postive
TLR7	LRRK2-DT	0.421731	1.32825e-17	postive
SIGLEC14	LRRK2-DT	0.415342	4.51673e-17	postive
HPSE	AC004771.4	0.410306	1.16401e-16	postive
CRISPLD2	AC129507.1	0.459165	5.91031e-21	postive
SELP	AC129507.1	0.538688	1.31896e-29	postive
TECPR2	AC129507.1	0.458644	6.62573e-21	postive
SELP	AL136090.2	0.401673	5.68532e-16	postive
CRISPLD2	MIR1-1HG-AS1	0.576412	1.39029e-34	postive
DYSF	MIR1-1HG-AS1	0.424318	8.03077e-18	postive
TECPR2	MIR1-1HG-AS1	0.552045	2.69185e-31	postive
KCNN3	AC068442.1	0.655709	1.8825e-47	postive
DNASE1	PROSER2-AS1	0.43817	5.03915e-19	postive
FCAR	AC069368.2	0.420401	1.71725e-17	postive
ATG7	AC022509.3	0.423255	9.87944e-18	postive
TLR8	AC079015.1	0.409395	1.37913e-16	postive
CYBB	AC079015.1	0.421144	1.48784e-17	postive
TLR7	AC079015.1	0.415752	4.17916e-17	postive
SIGLEC5	AC009950.1	0.462177	3.04494e-21	postive
PDE4B	AC009950.1	0.402389	4.99373e-16	postive
TLR7	AC009950.1	0.431229	2.04975e-18	postive
SIGLEC14	AC009950.1	0.420736	1.60996e-17	postive
CRISPLD2	CADM3-AS1	0.543535	3.27814e-30	postive
SELP	CADM3-AS1	0.737534	1.41835e-65	postive
TECPR2	CADM3-AS1	0.433851	1.2111e-18	postive
MTOR	AC012073.1	0.517383	4.62352e-27	postive
PIK3CA	AL157392.3	0.42603	5.74218e-18	postive
TECPR2	AL157392.3	0.425986	5.79219e-18	postive
IRAK4	AL157392.3	0.471874	3.43908e-22	postive
MMP9	LINC01010	0.46379	2.12854e-21	postive
ITGB2	LINC01010	0.408786	1.54428e-16	postive
CRISPLD2	LINC02613	0.406975	2.15815e-16	postive
SLC25A37	FLNB-AS1	0.401982	5.37631e-16	postive
KCNN3	AC036214.1	0.617884	7.43287e-41	postive
CRISPLD2	ZNF667-AS1	0.451838	2.88848e-20	postive
PIK3CA	ZNF667-AS1	0.479909	5.35174e-23	postive
SELP	ZNF667-AS1	0.413087	6.91473e-17	postive
TECPR2	ZNF667-AS1	0.445388	1.13144e-19	postive
TLR8	LINC02446	0.603655	1.3393e-38	postive
SELPLG	LINC02446	0.410614	1.09902e-16	postive
CYBB	LINC02446	0.478854	6.85147e-23	postive
CLEC6A	LINC02446	0.419724	1.95632e-17	postive
IL1B	AC009630.4	0.511239	2.32335e-26	postive
FCAR	AC009630.4	0.513739	1.20943e-26	postive
KCNN3	AC128707.1	0.957016	1.34286e-202	postive
ITGB2	AC128707.1	0.552136	2.61979e-31	postive
RIPK1	MKNK1-AS1	0.426374	5.36771e-18	postive
IRAK4	MKNK1-AS1	0.456176	1.13433e-20	postive
MTOR	MKNK1-AS1	0.420411	1.71403e-17	postive
IRAK4	WASHC5-AS1	0.473731	2.24723e-22	postive
CRISPLD2	SH3RF3-AS1	0.544916	2.19574e-30	postive
CD93	SH3RF3-AS1	0.540404	8.07922e-30	postive
DYSF	SH3RF3-AS1	0.570172	1.02574e-33	postive
TECPR2	SH3RF3-AS1	0.593753	4.27544e-37	postive
KCNJ15	AP000851.2	0.444767	1.28818e-19	postive
CRISPLD2	AC012085.2	0.466629	1.12841e-21	postive
IRAK4	AL139022.1	0.401561	5.80188e-16	postive
TECPR2	AP000721.2	0.4057	2.72863e-16	postive
CD93	AL355835.1	0.402876	4.57051e-16	postive
SELP	AL355835.1	0.453987	1.82105e-20	postive
ALPL	C2orf91	0.597075	1.35563e-37	postive
SIGLEC14	AC060234.3	0.416341	3.73674e-17	postive
SIGLEC5	AL355916.2	0.44451	1.35932e-19	postive
SELPLG	AL355916.2	0.448496	5.88063e-20	postive
CD93	AL355916.2	0.425425	6.46616e-18	postive
DYSF	AL355916.2	0.439265	4.02658e-19	postive
CYBB	AL355916.2	0.430374	2.43125e-18	postive
SELP	AL355916.2	0.432033	1.74533e-18	postive
PDE4B	AL355916.2	0.50972	3.44509e-26	postive
TLR7	AL355916.2	0.458288	7.16089e-21	postive
SIGLEC14	AL355916.2	0.426958	4.78411e-18	postive
KCNN3	AL133467.1	0.938828	9.15676e-175	postive
ITGB2	AL133467.1	0.628182	1.46258e-42	postive
CRISPLD2	SNHG14	0.5363	2.59727e-29	postive
SELP	SNHG14	0.438656	4.56139e-19	postive
TECPR2	SNHG14	0.55787	4.66589e-32	postive
PTAFR	LMF1-AS1	0.497696	7.27981e-25	postive
ITGAM	LMF1-AS1	0.629765	7.89275e-43	postive
CSF3	HIF1A-AS3	0.543151	3.66374e-30	postive
IL6	HIF1A-AS3	0.583856	1.21112e-35	postive
TLR2	HIF1A-AS3	0.439691	3.68881e-19	postive
FPR2	HIF1A-AS3	0.465817	1.35393e-21	postive
FCAR	HIF1A-AS3	0.572332	5.16077e-34	postive
SIGLEC14	AL590609.2	0.405798	2.67996e-16	postive
MAPK1	COX10-AS1	0.558068	4.39289e-32	postive
PIK3CA	COX10-AS1	0.461426	3.59478e-21	postive
RIPK1	COX10-AS1	0.49014	4.65929e-24	postive
ENTPD4	COX10-AS1	0.462278	2.9776e-21	postive
IRAK4	COX10-AS1	0.552524	2.33352e-31	postive
MTOR	COX10-AS1	0.550554	4.19281e-31	postive
MAPK1	GUSBP11	0.473896	2.16323e-22	postive
RIPK1	GUSBP11	0.403924	3.77642e-16	postive
ENTPD4	GUSBP11	0.425238	6.70788e-18	postive
IRAK4	GUSBP11	0.403053	4.42592e-16	postive
MTOR	GUSBP11	0.518213	3.7089e-27	postive
CRISPLD2	AC109587.1	0.563095	9.40173e-33	postive
PIK3CA	AC109587.1	0.474671	1.80962e-22	postive
CD93	AC109587.1	0.41443	5.36824e-17	postive
DYSF	AC109587.1	0.467759	8.75069e-22	postive
SELP	AC109587.1	0.425953	5.83027e-18	postive
TECPR2	AC109587.1	0.524928	6.0868e-28	postive
CSF3	AC112496.1	0.677564	1.02531e-51	postive
CSF3R	AC112496.1	0.473151	2.56723e-22	postive
G0S2	AC112496.1	0.504882	1.19312e-25	postive
IL1B	AC112496.1	0.433023	1.43073e-18	postive
CD93	AC112496.1	0.445051	1.21411e-19	postive
IL6	AC112496.1	0.739864	3.44131e-66	postive
TLR2	AC112496.1	0.516787	5.41512e-27	postive
FPR2	AC112496.1	0.639201	1.85099e-44	postive
PDE4B	AC112496.1	0.480392	4.77727e-23	postive
FCAR	AC112496.1	0.737203	1.73213e-65	postive
KCNN3	AC010186.1	0.435211	9.20038e-19	postive
SELP	AC108477.1	0.463504	2.26827e-21	postive
IRAK4	AC116913.1	0.441186	2.71121e-19	postive
CRISPLD2	GAS1RR	0.66015	2.73618e-48	postive
SELP	GAS1RR	0.458634	6.63997e-21	postive
TECPR2	GAS1RR	0.454238	1.72489e-20	postive
CRISPLD2	AC068733.3	0.504557	1.29592e-25	postive
TECPR2	AC068733.3	0.497437	7.7646e-25	postive
MGAM	AC093607.1	0.500936	3.23848e-25	postive
PIK3CA	AC006213.4	0.40656	2.32954e-16	postive
MAPK1	SP2-AS1	0.454015	1.8099e-20	postive
CRISPLD2	AP001107.5	0.616559	1.21914e-40	postive
DYSF	AP001107.5	0.450035	4.24302e-20	postive
SELP	AP001107.5	0.459923	5.00535e-21	postive
TECPR2	AP001107.5	0.566598	3.16072e-33	postive
IRAK4	AC004112.1	0.411036	1.01582e-16	postive
MPO	AC243967.2	0.431924	1.78364e-18	postive
ELANE	AC243967.2	0.431666	1.87841e-18	postive
CRISPLD2	AL139147.1	0.613854	3.32444e-40	postive
CD93	AL139147.1	0.607109	3.88769e-39	postive
DYSF	AL139147.1	0.473896	2.16343e-22	postive
IL6	AL139147.1	0.518219	3.70235e-27	postive
TLR4	AL139147.1	0.414366	5.43381e-17	postive
PDE4B	AL139147.1	0.536548	2.42173e-29	postive
FCAR	AL139147.1	0.422663	1.1085e-17	postive
TECPR2	AL139147.1	0.40695	2.16836e-16	postive
MAPK1	Z68871.1	0.477469	9.46413e-23	postive
PIK3CA	Z68871.1	0.440854	2.90356e-19	postive
RIPK1	Z68871.1	0.458761	6.45767e-21	postive
TECPR2	Z68871.1	0.411259	9.74278e-17	postive
ENTPD4	Z68871.1	0.436234	7.47695e-19	postive
IRAK4	Z68871.1	0.517392	4.61292e-27	postive
MTOR	Z68871.1	0.543655	3.16687e-30	postive
IRAK4	AC131568.1	0.497113	8.41587e-25	postive
IRAK4	AC008735.1	0.43061	2.31944e-18	postive
MMP9	PELATON	0.449034	5.24734e-20	postive
TLR8	PELATON	0.439211	4.07086e-19	postive
CSF3R	PELATON	0.675231	3.04456e-51	postive
G0S2	PELATON	0.482227	3.10054e-23	postive
LILRB2	PELATON	0.570472	9.32566e-34	postive
TLR2	PELATON	0.535201	3.54214e-29	postive
ITGB2	PELATON	0.43881	4.41968e-19	postive
FCGR3B	PELATON	0.540169	8.6404e-30	postive
CXCR1	PELATON	0.413138	6.8488e-17	postive
CYBB	PELATON	0.48013	5.08123e-23	postive
CEACAM3	PELATON	0.473997	2.11382e-22	postive
FPR2	PELATON	0.590686	1.22002e-36	postive
FPR1	PELATON	0.526827	3.62417e-28	postive
FCAR	PELATON	0.539465	1.0569e-29	postive
AKT1	REPIN1-AS1	0.431368	1.99364e-18	postive
PTAFR	LINC02863	0.414595	5.20351e-17	postive
CSF3	TEX26-AS1	0.626306	3.02548e-42	postive
CD93	TEX26-AS1	0.432457	1.60305e-18	postive
IL6	TEX26-AS1	0.754161	4.10041e-70	postive
TLR2	TEX26-AS1	0.412809	7.28551e-17	postive
FPR2	TEX26-AS1	0.490361	4.41635e-24	postive
PDE4B	TEX26-AS1	0.462354	2.92757e-21	postive
FCAR	TEX26-AS1	0.592767	5.99725e-37	postive
KCNN3	SREBF2-AS1	0.401379	5.99622e-16	postive
LILRB2	AC112721.1	0.42089	1.56267e-17	postive
ITGB2	AC112721.1	0.40114	6.26064e-16	postive
CRISPLD2	LINC01537	0.61453	2.58964e-40	postive
CD93	LINC01537	0.416152	3.87346e-17	postive
DYSF	LINC01537	0.49315	2.23662e-24	postive
SELP	LINC01537	0.528954	2.01976e-28	postive
TECPR2	LINC01537	0.465367	1.49737e-21	postive
KCNN3	LINC02413	0.698569	3.54282e-56	postive
ITGB2	LINC02413	0.402923	4.53137e-16	postive
MAPK1	TTC28-AS1	0.527354	3.13619e-28	postive
CD93	AC005740.4	0.426752	4.98282e-18	postive
PIK3CA	AC016590.4	0.542803	4.0516e-30	postive
IRAK4	IQCH-AS1	0.427667	4.1596e-18	postive
CRISPLD2	RNF216-IT1	0.416183	3.85088e-17	postive
TECPR2	RNF216-IT1	0.418347	2.54807e-17	postive
KCNN3	AC110741.1	0.89404	3.85884e-132	postive
ITGB2	AC110741.1	0.540046	8.95184e-30	postive
PIK3CA	ACAP2-IT1	0.426324	5.41986e-18	postive
RIPK1	ACAP2-IT1	0.414152	5.65789e-17	postive
ENTPD4	ACAP2-IT1	0.450074	4.20802e-20	postive
IRAK4	ACAP2-IT1	0.437298	6.02046e-19	postive
MTOR	ACAP2-IT1	0.427371	4.40985e-18	postive
SIGLEC14	LINC01215	0.431705	1.86371e-18	postive
CRISPLD2	AL031429.2	0.445833	1.0307e-19	postive
CRISPLD2	VCAN-AS1	0.412632	7.53198e-17	postive
CSF3R	VCAN-AS1	0.406426	2.38787e-16	postive
CD93	VCAN-AS1	0.46229	2.96937e-21	postive
TLR2	VCAN-AS1	0.447251	7.6496e-20	postive
FPR2	VCAN-AS1	0.411437	9.42393e-17	postive
FPR1	VCAN-AS1	0.446668	8.64859e-20	postive
PDE4B	VCAN-AS1	0.426689	5.04504e-18	postive
KCNN3	CATIP-AS2	0.56453	6.02519e-33	postive
MAPK1	DGCR11	0.549796	5.24866e-31	postive
ENTPD4	DGCR11	0.419496	2.04409e-17	postive
MAPK1	AC091978.1	0.41014	1.2005e-16	postive
CRISPLD2	AC009961.3	0.417723	2.87109e-17	postive
CD93	AC009961.3	0.429401	2.95057e-18	postive
TECPR2	AC009961.3	0.425186	6.77631e-18	postive
CRISPLD2	AL133482.1	0.475522	1.4869e-22	postive
SELP	AL133482.1	0.446989	8.0833e-20	postive
CRISPLD2	NALT1	0.47736	9.70791e-23	postive
TECPR2	NALT1	0.495939	1.12576e-24	postive
TECPR2	AP001922.5	0.426068	5.69936e-18	postive
KCNN3	AC080129.1	0.87671	1.31599e-120	postive
ITGB2	AC080129.1	0.493503	2.05143e-24	postive
CRISPLD2	AC026355.2	0.445646	1.07179e-19	postive
CREB5	AC026355.2	0.403155	4.34436e-16	postive
RIPK1	AC138956.2	0.45645	1.06883e-20	postive
ENTPD4	AC138956.2	0.403677	3.95069e-16	postive
IRAK4	AC138956.2	0.411926	8.59956e-17	postive
MTOR	AC138956.2	0.508434	4.80313e-26	postive
SIGLEC5	AC079793.1	0.453575	1.9897e-20	postive
PDE4B	AC079793.1	0.412544	7.65777e-17	postive
TLR7	AC079793.1	0.414762	5.04147e-17	postive
SIGLEC14	AC079793.1	0.480286	4.89832e-23	postive
TLR8	LINC02528	0.648428	4.14607e-46	postive
SELPLG	LINC02528	0.427174	4.58519e-18	postive
LILRB2	LINC02528	0.489653	5.24361e-24	postive
ITGB2	LINC02528	0.416023	3.9698e-17	postive
CYBB	LINC02528	0.605786	6.25542e-39	postive
CLEC6A	LINC02528	0.618497	5.90775e-41	postive
IRAK4	AC005052.2	0.452387	2.56825e-20	postive
IRAK4	AC022973.4	0.42475	7.38033e-18	postive
IRAK4	PAXBP1-AS1	0.488735	6.54739e-24	postive
MTOR	PAXBP1-AS1	0.438933	4.30989e-19	postive
CXCR2	AC103563.7	0.400354	7.21566e-16	postive
SIGLEC5	CHRM3-AS2	0.415822	4.12372e-17	postive
CRISPLD2	AC010336.5	0.436722	6.77065e-19	postive
TECPR2	AC010336.5	0.416702	3.48862e-17	postive
IRAK4	AC084824.4	0.43699	6.41144e-19	postive
CREB5	THRA1/BTR	0.447209	7.71653e-20	postive
RIPK1	AC000123.1	0.408007	1.78372e-16	postive
IRAK4	AC000123.1	0.436324	7.34085e-19	postive
CRISPLD2	AP001189.1	0.64532	1.51238e-45	postive
CD93	AP001189.1	0.663424	6.46527e-49	postive
DYSF	AP001189.1	0.538577	1.36133e-29	postive
SELP	AP001189.1	0.668688	6.11541e-50	postive
PDE4B	AP001189.1	0.449575	4.67847e-20	postive
TECPR2	AP001189.1	0.560646	1.99912e-32	postive
TLR7	AP001189.1	0.465494	1.45536e-21	postive
TECPR2	LINC01783	0.418143	2.6498e-17	postive
CRISPLD2	AC025754.1	0.452071	2.7477e-20	postive
CD93	AC025754.1	0.553226	1.89237e-31	postive
DYSF	AC025754.1	0.477943	8.47576e-23	postive
SELP	AC025754.1	0.476878	1.08595e-22	postive
IL6	AC087442.1	0.425784	6.02646e-18	postive
CRISPLD2	AL049840.6	0.470331	4.88818e-22	postive
PIK3CA	AL049840.6	0.403601	4.0052e-16	postive
CD93	AL049840.6	0.455656	1.26971e-20	postive
DYSF	AL049840.6	0.432648	1.54281e-18	postive
PDE4B	AL049840.6	0.413065	6.94351e-17	postive
TECPR2	AL049840.6	0.469382	6.06384e-22	postive
IRAK4	AL049840.6	0.419313	2.1174e-17	postive
TLR8	AC243960.3	0.512521	1.66347e-26	postive
CYBB	AC243960.3	0.47912	6.43801e-23	postive
TLR7	AC243960.3	0.42289	1.06075e-17	postive
PIK3CA	AL645608.6	0.411755	8.87966e-17	postive
CRISPLD2	LINC01936	0.506289	8.32987e-26	postive
CD93	LINC01936	0.451445	3.1416e-20	postive
DYSF	LINC01936	0.416403	3.69266e-17	postive
SELP	LINC01936	0.471347	3.87832e-22	postive
TECPR2	LINC01936	0.430759	2.2516e-18	postive
IRAK4	RNASEH2B-AS1	0.40048	7.05278e-16	postive
MTOR	AL031600.1	0.430264	2.48527e-18	postive
SELP	LINC01082	0.542376	4.58235e-30	postive
CRISPLD2	AP000941.1	0.548361	8.01357e-31	postive
CD93	AP000941.1	0.520924	1.79635e-27	postive
DYSF	AP000941.1	0.456147	1.14152e-20	postive
SELP	AP000941.1	0.442838	1.92554e-19	postive
TECPR2	AP000941.1	0.452121	2.71889e-20	postive
KCNN3	LINC00868	0.729236	1.94958e-63	postive
CRISPLD2	AC018752.1	0.547303	1.09354e-30	postive
PIK3CA	AC018752.1	0.434035	1.1671e-18	postive
CD93	AC018752.1	0.427067	4.68223e-18	postive
DYSF	AC018752.1	0.4483	6.13052e-20	postive
SELP	AC018752.1	0.465049	1.60745e-21	postive
TECPR2	AC018752.1	0.580427	3.75753e-35	postive
CYBB	AC006272.1	0.401463	5.90539e-16	postive
TLR7	AC006272.1	0.451495	3.10848e-20	postive
DNASE1	AC008738.2	0.429292	3.01533e-18	postive
CRISPLD2	AC084880.3	0.458352	7.06143e-21	postive
TECPR2	AC084880.3	0.445745	1.04981e-19	postive
[truncated: 89 more rows]
