# Supplementary material for: Neutrophil extracellular traps-related lncRNAs prognostic signature for gastric cancer and immune infiltration: potential biomarkers for predicting overall survival and clinical therapy
Source: Discov Oncol. 2024 Jul 19;15:291. doi: 10.1007/s12672-024-01164-0 (PMC11264613; doi:10.1007/s12672-024-01164-0)
Supplement: Supplementary file 6 — Supplementary material 6. [file 12672_2024_1164_MOESM6_ESM.xlsx]

## Sheet: Sheet1
gene	HR	lower.95	upper.95	pvalue
INHBA-AS1	2.16163	1.11191	4.20235	0.023043
LINC02611	1.81666	1.1239	2.93642	0.014821
LINC00163	1.84573	1.04589	3.25722	0.034447
AC087521.1	1.62596	1.12605	2.3478	0.009506
AC079584.2	1.64758	1.05128	2.5821	0.029397
AC005165.1	1.36348	1.06065	1.75279	0.015546
AC092484.1	2.26536	1.30463	3.93355	0.003679
THBS4-AS1	1.33719	1.00864	1.77275	0.043408
LINC02185	1.68838	1.02567	2.77928	0.039433
AC012055.1	1.81826	1.10331	2.99651	0.018993
LINC01960	2.69343	1.15572	6.2771	0.021721
TNFRSF10A-AS1	0.814435	0.670688	0.988991	0.038294
LINC01235	1.21894	1.02436	1.45047	0.025664
LIMS1-AS1	1.27493	1.0088	1.61127	0.042024
PCAT19	1.39049	1.07412	1.80004	0.01232
LINC01094	1.55841	1.15898	2.09551	0.00332
LINC00571	0.607502	0.376548	0.980109	0.041122
AL352979.4	1.7172	1.11369	2.64776	0.014392
AC092153.1	1.84585	1.20945	2.81712	0.004489
AC147067.2	1.34582	1.06912	1.69414	0.011437
LINC02461	1.38585	1.01243	1.897	0.041644
AL121748.1	2.39644	1.25819	4.56444	0.007846
AC004160.1	2.17769	1.16799	4.06026	0.014345
STARD4-AS1	1.51599	1.03313	2.22453	0.033459
AC246817.1	2.10639	1.01734	4.36127	0.044828
AC004817.3	1.60084	1.12989	2.2681	0.008122
FAM160A1-DT	0.774851	0.62978	0.953338	0.015875
LINC01638	1.40488	1.09276	1.80615	0.008002
AP003548.1	2.19413	1.26075	3.81854	0.005443
AC234775.2	1.34216	1.03974	1.73255	0.023878
AC108693.2	0.733207	0.55048	0.976588	0.033842
AC037198.1	1.32147	1.12287	1.55521	0.000795
AC087286.2	1.29982	1.00767	1.67668	0.04351
DIRC1	1.4098	1.09784	1.8104	0.007115
LINC02884	1.27947	1.0183	1.60764	0.034377
AL391152.1	1.48395	1.09389	2.0131	0.011189
PINK1-AS	0.705771	0.515029	0.967154	0.03018
MSC-AS1	1.54423	1.09581	2.17615	0.013037
LINC01150	2.01938	1.36253	2.99289	0.000464
AC005498.3	1.60519	1.10865	2.32413	0.012204
MAP3K4-AS1	1.24195	1.0554	1.46148	0.009075
AC103982.1	1.74425	1.00865	3.01634	0.046506
LINC01303	2.58972	1.31031	5.11835	0.006191
LNCOG	1.64472	1.06715	2.5349	0.02417
LINC01354	1.66729	1.09788	2.532	0.016483
AC110491.1	1.67498	1.10387	2.54157	0.015331
C3orf36	1.46369	1.15887	1.84868	0.001386
AC110611.2	1.32797	1.03742	1.6999	0.024348
AC009299.2	3.054	1.28597	7.2528	0.011409
LNCSRLR	1.71003	1.15747	2.52638	0.007053
AP001189.3	1.21344	1.03002	1.42953	0.020687
AC068700.1	2.1106	1.1835	3.76394	0.011381
AC011407.1	1.78089	1.19751	2.64847	0.00437
AL157394.3	2.71703	1.06331	6.94273	0.03678
AL049838.1	1.34588	1.08587	1.66815	0.006684
LAMA4-AS1	2.66839	1.24502	5.71902	0.011622
LINC01686	1.55576	1.06568	2.2712	0.022049
AL121821.2	3.03428	1.44459	6.37336	0.003375
CHROMR	1.38531	1.07549	1.78437	0.011621
LINC02785	2.54824	1.03576	6.26935	0.041705
AL117336.1	1.4249	1.07077	1.89616	0.015141
ZNF582-AS1	1.47009	1.06218	2.03463	0.020137
AC011484.1	2.1416	1.19858	3.82657	0.010122
AL035404.2	1.45508	1.01379	2.08845	0.041925
CYP1B1-AS1	1.85993	1.09343	3.16377	0.02205
AP000894.2	2.13807	1.31952	3.46439	0.002029
ADAMTS9-AS1	1.68411	1.13557	2.49762	0.009536
LINC01614	1.18825	1.05451	1.33895	0.004637
AC007750.1	2.27542	1.02021	5.07497	0.044552
AL355922.1	1.48001	1.10954	1.97418	0.00765
LINC00987	2.16046	1.27253	3.66795	0.00434
AL356417.2	1.48171	1.15675	1.89795	0.001853
LINC02829	1.58239	1.07081	2.3384	0.021262
AC008808.1	1.91038	1.12638	3.24006	0.016329
UBL7-AS1	0.605279	0.393131	0.931908	0.022593
AC016394.2	0.775879	0.622366	0.967257	0.024076
AC007998.3	1.38542	1.02516	1.8723	0.033866
AC090337.2	3.31751	1.2557	8.7647	0.015549
AC007920.2	2.02127	1.07981	3.78356	0.027805
PGM5P4-AS1	1.59967	1.06786	2.39632	0.022705
AC129507.1	2.10835	1.41134	3.14958	0.00027
ZNF667-AS1	1.27274	1.00425	1.61302	0.046041
AP000851.2	1.21123	1.01117	1.45088	0.037477
GAS1RR	1.49439	1.07404	2.07925	0.017133
AL139147.1	1.82758	1.26147	2.64774	0.001433
REPIN1-AS1	0.738028	0.600316	0.907331	0.003941
LINC01537	1.66005	1.10301	2.49839	0.015097
VCAN-AS1	2.38179	1.47072	3.85725	0.000418
AC009961.3	1.3578	1.05575	1.74628	0.017194
AL133482.1	1.50449	1.06817	2.11904	0.019422
AP001189.1	1.41035	1.05597	1.88366	0.019867
AC084880.3	1.6859	1.10422	2.574	0.015557
LINC02773	2.34989	1.38558	3.98534	0.001525
AC137932.2	1.93649	1.15549	3.24537	0.012123
