# Supplementary material for: Neutrophil extracellular traps-related lncRNAs prognostic signature for gastric cancer and immune infiltration: potential biomarkers for predicting overall survival and clinical therapy
Source: Discov Oncol. 2024 Jul 19;15:291. doi: 10.1007/s12672-024-01164-0 (PMC11264613; doi:10.1007/s12672-024-01164-0)
Supplement: Supplementary file 7 — Supplementary material 7. [file 12672_2024_1164_MOESM7_ESM.xlsx]

## Sheet: Sheet1
gene	coefficients
AC079584.2	0.0340844
AC092484.1	0.370944
TNFRSF10A-AS1	-0.00417072
LINC00571	-0.35953
AC092153.1	0.38243
AL121748.1	0.0895294
AC234775.2	0.0542966
AC108693.2	-0.0500706
AL391152.1	0.307149
PINK1-AS	-0.103131
LINC01150	0.0992728
C3orf36	0.170951
AC009299.2	0.419844
AL117336.1	0.0611527
LINC01614	0.0833589
UBL7-AS1	-0.196147
AC016394.2	-0.11231
AC129507.1	0.187568
AP000851.2	0.0634528
REPIN1-AS1	-0.014982
VCAN-AS1	0.217128
