# Supplementary material for: Neutrophil extracellular traps-related lncRNAs prognostic signature for gastric cancer and immune infiltration: potential biomarkers for predicting overall survival and clinical therapy
Source: Discov Oncol. 2024 Jul 19;15:291. doi: 10.1007/s12672-024-01164-0 (PMC11264613; doi:10.1007/s12672-024-01164-0)
Supplement: Supplementary file 8 — Supplementary material 8. [file 12672_2024_1164_MOESM8_ESM.xlsx]

## Sheet: Sheet1
Times	Oneyearauc	Threeyearauc	Fiveyearauc	C-index
1	0.742265	0.736326	0.74878	0.732593
2	0.735471	0.734954	0.731091	0.719287
3	0.750961	0.73636	0.74084	0.72377
4	0.747584	0.736705	0.742909	0.712957
5	0.736998	0.690034	0.701336	0.748998
6	0.756498	0.712181	0.712424	0.769738
7	0.759165	0.726084	0.718801	0.697323
8	0.75067	0.718951	0.714029	0.739032
9	0.741876	0.711965	0.732906	0.727563
10	0.755566	0.729975	0.738885	0.766542
11	0.730144	0.731039	0.78649	0.699392
12	0.74828	0.742355	0.757187	0.756659
13	0.746789	0.731425	0.741162	0.75035
14	0.744402	0.734426	0.77807	0.713116
15	0.752488	0.719792	0.749947	0.722208
16	0.736437	0.746734	0.73767	0.733894
17	0.748403	0.728956	0.75611	0.717094
18	0.751208	0.733145	0.750255	0.741786
19	0.756107	0.720432	0.721358	0.702943
20	0.74617	0.702717	0.705935	0.675511
21	0.720253	0.739163	0.756647	0.665008
22	0.758657	0.740436	0.759054	0.754412
23	0.750489	0.711734	0.741788	0.709771
24	0.749969	0.747663	0.759689	0.73281
25	0.761657	0.7235	0.732656	0.734949
26	0.749831	0.734855	0.758047	0.742118
27	0.725026	0.739742	0.782855	0.752313
28	0.753249	0.731529	0.763638	0.704959
29	0.732471	0.706876	0.749425	0.71282
30	0.747405	0.719039	0.775974	0.724687
31	0.757376	0.71438	0.746982	0.69459
32	0.731441	0.719413	0.693103	0.742899
33	0.762523	0.731425	0.740543	0.740326
34	0.747525	0.711129	0.751775	0.750279
35	0.754329	0.713896	0.758911	0.748277
36	0.743116	0.744161	0.751172	0.729734
37	0.74254	0.710514	0.708234	0.718941
38	0.7455	0.710679	0.74123	0.743596
39	0.718198	0.687671	0.679998	0.755289
40	0.751246	0.682503	0.696418	0.736458
41	0.746562	0.738369	0.749774	0.754099
42	0.718671	0.729066	0.791902	0.720071
43	0.756488	0.729977	0.763063	0.735632
44	0.751789	0.733564	0.755593	0.765231
45	0.738767	0.746302	0.77494	0.72927
46	0.750327	0.713428	0.748589	0.704222
47	0.752163	0.721191	0.76109	0.734156
48	0.745342	0.698615	0.723449	0.746321
49	0.732917	0.717273	0.779227	0.730738
50	0.737287	0.743087	0.7527	0.707708
51	0.747719	0.722924	0.73343	0.765351
52	0.760549	0.713853	0.748091	0.711998
53	0.76173	0.72287	0.747848	0.729713
54	0.754506	0.735865	0.766779	0.707689
55	0.752725	0.704848	0.695969	0.731678
56	0.74821	0.716018	0.781571	0.733843
57	0.769061	0.700862	0.745484	0.701364
58	0.75296	0.722167	0.744212	0.748455
59	0.737439	0.721064	0.731684	0.688085
60	0.733309	0.72406	0.766165	0.708195
61	0.734209	0.732641	0.741511	0.695046
62	0.751365	0.72079	0.769371	0.715849
63	0.7423	0.727523	0.751678	0.698496
64	0.750439	0.720574	0.746575	0.72012
65	0.738337	0.699278	0.719514	0.753782
66	0.751647	0.678277	0.692281	0.721668
67	0.744675	0.710007	0.738081	0.710106
68	0.733865	0.713853	0.686034	0.65321
69	0.745766	0.717765	0.695128	0.754348
70	0.74792	0.714028	0.758338	0.723982
71	0.766015	0.725525	0.740899	0.70745
72	0.733962	0.739912	0.700288	0.714358
73	0.745888	0.734922	0.762024	0.682221
74	0.741059	0.703625	0.759801	0.75867
75	0.760825	0.714832	0.734782	0.750374
76	0.744235	0.71854	0.71214	0.745941
77	0.728046	0.702734	0.704762	0.703642
78	0.731182	0.742917	0.772533	0.715213
79	0.731528	0.73942	0.712936	0.701797
80	0.755656	0.717045	0.725062	0.720067
81	0.74043	0.708382	0.708841	0.720338
82	0.738409	0.739737	0.706261	0.693369
83	0.750425	0.719739	0.749322	0.727711
84	0.757892	0.715589	0.748536	0.711669
85	0.741297	0.730771	0.754956	0.70637
86	0.749892	0.722932	0.723164	0.74154
87	0.754544	0.727306	0.721838	0.753908
88	0.746416	0.701692	0.651444	0.7217
89	0.71306	0.714258	0.751657	0.70026
90	0.731087	0.727962	0.75218	0.731528
91	0.720419	0.709582	0.668675	0.665719
92	0.730538	0.742608	0.727076	0.712625
93	0.745738	0.721563	0.775324	0.738178
94	0.738334	0.723092	0.730552	0.730164
95	0.734022	0.731167	0.719725	0.721775
96	0.746642	0.719971	0.706603	0.70638
97	0.728384	0.724701	0.707655	0.701401
98	0.74453	0.753339	0.735574	0.718534
99	0.735894	0.702727	0.697723	0.725224
100	0.731855	0.696266	0.713503	0.724912
101	0.736813	0.738367	0.724586	0.692399
102	0.760284	0.711267	0.733762	0.734248
103	0.754109	0.728773	0.782034	0.758036
104	0.746801	0.716845	0.733917	0.719889
105	0.746673	0.746574	0.75458	0.713203
106	0.740566	0.728584	0.731096	0.710158
107	0.730798	0.705589	0.763573	0.752149
108	0.754539	0.71411	0.771602	0.735936
109	0.728008	0.713221	0.751716	0.716211
110	0.743085	0.747738	0.746769	0.71091
111	0.721434	0.728089	0.677804	0.704698
112	0.736436	0.731595	0.760755	0.738968
113	0.75166	0.727917	0.707322	0.779019
114	0.73459	0.737109	0.748276	0.724838
115	0.734166	0.7336	0.790918	0.701572
116	0.738999	0.694961	0.715732	0.719935
117	0.73605	0.713217	0.700769	0.738784
118	0.73259	0.720597	0.740034	0.700074
119	0.741746	0.721952	0.737735	0.700927
120	0.76926	0.719811	0.725116	0.744307
121	0.741234	0.724029	0.741594	0.759989
122	0.739896	0.723387	0.673845	0.724578
123	0.751567	0.714756	0.73908	0.70098
124	0.752332	0.703335	0.73867	0.720964
125	0.747823	0.722866	0.740966	0.73093
126	0.752398	0.701478	0.730349	0.750523
127	0.751088	0.749922	0.757226	0.725243
128	0.746185	0.73875	0.749976	0.749558
129	0.747097	0.735369	0.741788	0.740154
130	0.752149	0.712465	0.749881	0.713758
131	0.732616	0.704309	0.702433	0.710359
132	0.763329	0.720729	0.742179	0.700483
133	0.735231	0.720574	0.756474	0.717526
134	0.744152	0.700562	0.705959	0.724271
135	0.749836	0.72369	0.710004	0.744566
136	0.762568	0.711508	0.706154	0.717718
137	0.731894	0.735327	0.72439	0.718528
138	0.750955	0.722635	0.731485	0.738042
139	0.749052	0.709984	0.730976	0.726545
140	0.743919	0.734453	0.745056	0.715177
141	0.760313	0.718919	0.727774	0.720458
142	0.748235	0.722714	0.729613	0.666823
143	0.73231	0.747831	0.760621	0.697721
144	0.768379	0.708644	0.709846	0.74766
145	0.744546	0.707692	0.753749	0.715684
146	0.74569	0.705972	0.724279	0.733543
147	0.728446	0.730855	0.71884	0.713756
148	0.753307	0.7352	0.764806	0.695812
149	0.757473	0.725973	0.720217	0.737193
150	0.723478	0.704451	0.742274	0.717002
151	0.735609	0.696273	0.732246	0.702779
152	0.74294	0.732148	0.747173	0.721947
153	0.751754	0.748052	0.747166	0.713887
154	0.738499	0.739408	0.77249	0.690404
155	0.749002	0.726132	0.789752	0.741445
156	0.750215	0.72886	0.707263	0.750215
157	0.733942	0.727836	0.73698	0.744499
158	0.733057	0.732379	0.699066	0.734027
159	0.745885	0.730888	0.724609	0.725343
160	0.738646	0.70407	0.725494	0.763107
161	0.731597	0.735173	0.736625	0.726096
162	0.758094	0.716272	0.729114	0.729757
163	0.755908	0.683013	0.702139	0.771151
164	0.750148	0.695931	0.689901	0.728209
165	0.738519	0.737697	0.755501	0.715848
166	0.737789	0.728808	0.75262	0.741551
167	0.73356	0.729928	0.764796	0.745855
168	0.730309	0.709782	0.707895	0.735887
169	0.730608	0.708403	0.708121	0.712278
170	0.746057	0.753766	0.748112	0.734285
171	0.747375	0.747137	0.74685	0.744734
172	0.75245	0.744791	0.755311	0.745177
173	0.760067	0.72701	0.758326	0.716528
174	0.744272	0.702911	0.70313	0.729517
175	0.753673	0.718995	0.739905	0.723173
176	0.752477	0.713916	0.747561	0.723946
177	0.733177	0.733705	0.764546	0.693524
178	0.74725	0.735435	0.728908	0.758852
179	0.742035	0.718973	0.709387	0.71143
180	0.730948	0.696699	0.730484	0.752776
181	0.759161	0.714396	0.723244	0.732232
182	0.725365	0.711743	0.697269	0.68194
183	0.75438	0.711897	0.747904	0.74919
184	0.742222	0.703278	0.737363	0.721052
185	0.754087	0.715194	0.766738	0.692089
186	0.739939	0.733776	0.707273	0.680382
187	0.734073	0.734374	0.772251	0.727708
188	0.749389	0.719766	0.690945	0.71017
189	0.742144	0.705088	0.744031	0.731578
190	0.759007	0.734114	0.735321	0.733718
191	0.737097	0.728644	0.741007	0.71206
192	0.764079	0.703958	0.737354	0.750309
193	0.754762	0.709296	0.715456	0.758006
194	0.757033	0.727698	0.756555	0.691645
195	0.757618	0.750912	0.758179	0.676877
196	0.749122	0.700815	0.762561	0.715079
197	0.748471	0.728752	0.748181	0.739105
198	0.760799	0.708774	0.739522	0.693926
199	0.747312	0.73854	0.722819	0.721842
200	0.758966	0.736661	0.731111	0.736356
201	0.748809	0.728836	0.726119	0.744634
202	0.710565	0.735598	0.774931	0.723686
203	0.734544	0.725411	0.728246	0.741773
204	0.741394	0.708115	0.719427	0.711031
205	0.753032	0.725404	0.720308	0.687839
206	0.741121	0.717153	0.708385	0.751826
207	0.727781	0.718634	0.721213	0.700023
208	0.752143	0.729209	0.775588	0.720594
209	0.745013	0.70589	0.706633	0.719936
210	0.71488	0.736551	0.774262	0.756671
211	0.758551	0.70297	0.70797	0.736911
212	0.755187	0.710016	0.742241	0.724056
213	0.749223	0.722627	0.73219	0.714085
214	0.748297	0.744954	0.77436	0.73003
215	0.758777	0.741076	0.741767	0.729248
216	0.744508	0.707969	0.724903	0.72472
217	0.748577	0.70683	0.719938	0.720987
218	0.735299	0.722048	0.766032	0.735696
219	0.738619	0.716876	0.722529	0.72429
220	0.753426	0.721378	0.745028	0.717151
221	0.752249	0.716183	0.758482	0.754964
222	0.761686	0.724022	0.752966	0.712877
223	0.731096	0.719479	0.725919	0.742039
224	0.740738	0.730929	0.76376	0.711661
225	0.735974	0.733091	0.737497	0.76366
226	0.733833	0.763584	0.769915	0.711745
227	0.747148	0.737055	0.733179	0.765851
228	0.736872	0.725279	0.738056	0.717233
229	0.742433	0.735547	0.761257	0.706417
230	0.755848	0.743187	0.736718	0.723242
231	0.736942	0.727183	0.688938	0.702971
232	0.732592	0.742173	0.746366	0.726834
233	0.753032	0.711191	0.709724	0.692384
234	0.70862	0.726557	0.734274	0.670861
235	0.757386	0.722474	0.718593	0.743727
236	0.761903	0.687434	0.71477	0.705558
237	0.7419	0.726838	0.761933	0.735756
238	0.745522	0.741798	0.774566	0.718151
239	0.738596	0.734489	0.76144	0.689932
240	0.759347	0.721588	0.748748	0.737875
241	0.766036	0.696037	0.749574	0.737437
242	0.743991	0.723344	0.755419	0.726834
243	0.748437	0.743995	0.739932	0.724523
244	0.754022	0.702415	0.754189	0.753607
245	0.71875	0.709956	0.700851	0.70718
246	0.738996	0.743213	0.765837	0.723172
247	0.750311	0.734716	0.766421	0.747682
248	0.748618	0.705237	0.740413	0.713023
249	0.730503	0.705708	0.727358	0.782879
250	0.745139	0.724981	0.749591	0.722478
251	0.763695	0.692796	0.69205	0.693445
252	0.745045	0.731204	0.753443	0.686817
253	0.749704	0.731513	0.765036	0.718039
254	0.727329	0.698479	0.733326	0.755157
255	0.742326	0.749581	0.784712	0.756877
256	0.752507	0.717732	0.705053	0.746223
257	0.743311	0.715774	0.761805	0.727606
258	0.755607	0.727522	0.758383	0.767426
259	0.750235	0.717555	0.727647	0.729487
260	0.754854	0.721492	0.761101	0.728712
261	0.747999	0.710828	0.757295	0.694424
262	0.747289	0.727282	0.765519	0.716881
263	0.759888	0.729251	0.769902	0.70719
264	0.756189	0.707014	0.756529	0.76169
265	0.757167	0.7219	0.751722	0.740554
266	0.737843	0.724214	0.740152	0.727488
267	0.715367	0.723728	0.700142	0.679461
268	0.748682	0.737225	0.757081	0.716861
269	0.740037	0.688395	0.709876	0.75642
270	0.743158	0.704228	0.705236	0.751493
271	0.735165	0.733052	0.755646	0.730638
272	0.744697	0.746986	0.780797	0.743768
273	0.729145	0.742378	0.733674	0.730304
274	0.71743	0.704955	0.736714	0.735019
275	0.732128	0.728355	0.712768	0.728875
276	0.749669	0.717899	0.752348	0.717613
277	0.756208	0.71978	0.72574	0.728395
278	0.745545	0.725632	0.691758	0.734563
279	0.760459	0.733444	0.746888	0.769383
280	0.741092	0.733095	0.748075	0.714139
281	0.755876	0.712654	0.760165	0.741907
282	0.750349	0.697803	0.704558	0.70451
283	0.730701	0.760307	0.733914	0.709007
284	0.750098	0.73028	0.710161	0.757681
285	0.756558	0.72044	0.743348	0.743889
286	0.753091	0.72604	0.74533	0.715589
287	0.756873	0.736618	0.741759	0.745687
288	0.759031	0.717416	0.723338	0.738374
289	0.738141	0.709254	0.693875	0.695795
290	0.730606	0.724541	0.771441	0.764942
291	0.750357	0.736285	0.728928	0.722466
292	0.753585	0.72048	0.752502	0.727601
293	0.745454	0.724972	0.701424	0.72211
294	0.748929	0.720508	0.691225	0.755774
295	0.760664	0.731508	0.734278	0.755146
296	0.733729	0.742789	0.776416	0.74249
297	0.749596	0.739878	0.762231	0.7116
298	0.729632	0.746494	0.785876	0.708636
299	0.714362	0.7006	0.752066	0.682502
300	0.734712	0.727689	0.775745	0.720708
301	0.740525	0.716106	0.729926	0.757866
302	0.741392	0.727867	0.742492	0.773988
303	0.742261	0.727259	0.727021	0.702205
304	0.735132	0.716972	0.774822	0.757508
305	0.733394	0.724247	0.777285	0.753302
306	0.766621	0.718866	0.725627	0.726446
307	0.746391	0.708152	0.683093	0.720935
308	0.709294	0.731748	0.76835	0.729889
309	0.745078	0.729737	0.756197	0.738059
310	0.764609	0.709341	0.736751	0.759027
311	0.749806	0.722739	0.735767	0.730865
312	0.741348	0.720548	0.712397	0.723873
313	0.748747	0.723591	0.761667	0.752138
314	0.739809	0.708188	0.687488	0.748727
315	0.759499	0.736537	0.770462	0.748066
316	0.757756	0.698971	0.715256	0.720562
317	0.739449	0.708664	0.741831	0.708736
318	0.756275	0.699699	0.717179	0.725968
319	0.753537	0.720833	0.730442	0.724019
320	0.745182	0.725726	0.777009	0.739706
321	0.751602	0.696046	0.688586	0.718407
322	0.743755	0.702776	0.736387	0.724317
323	0.740469	0.714905	0.761527	0.712921
324	0.744539	0.729802	0.751339	0.77877
325	0.739164	0.731557	0.708162	0.701429
326	0.762165	0.733013	0.758465	0.698548
327	0.74873	0.746478	0.72869	0.719066
328	0.753338	0.725462	0.752903	0.720243
329	0.742093	0.753374	0.755217	0.745073
330	0.727307	0.748475	0.734232	0.706028
331	0.752969	0.725868	0.760018	0.742201
332	0.760641	0.701286	0.745681	0.726736
333	0.73585	0.752258	0.791891	0.697707
334	0.724956	0.744543	0.738902	0.760058
335	0.754246	0.719535	0.719936	0.753468
336	0.749159	0.727446	0.750245	0.76139
337	0.735404	0.711523	0.795231	0.762339
338	0.738692	0.717452	0.741633	0.706498
339	0.75512	0.722181	0.713653	0.719549
340	0.744692	0.722524	0.706071	0.749231
341	0.768237	0.720893	0.727786	0.7511
342	0.738662	0.724458	0.751987	0.68019
343	0.739242	0.722071	0.736459	0.7598
344	0.727205	0.679015	0.717335	0.72239
345	0.764051	0.720399	0.743659	0.713458
346	0.737843	0.690803	0.727036	0.75086
347	0.75529	0.729983	0.733418	0.70911
348	0.747281	0.743035	0.736402	0.737633
349	0.747282	0.720995	0.726101	0.717728
350	0.750439	0.71354	0.718512	0.721159
351	0.736365	0.747883	0.769269	0.713987
352	0.752647	0.707694	0.759533	0.700832
353	0.7538	0.715781	0.760593	0.716686
354	0.756096	0.682752	0.691963	0.746735
355	0.717069	0.681714	0.716896	0.700375
356	0.74729	0.74757	0.744582	0.728433
357	0.75493	0.737505	0.774222	0.690706
358	0.751601	0.728624	0.786249	0.695599
359	0.763502	0.710746	0.684201	0.747413
360	0.746991	0.736674	0.743422	0.661205
361	0.734665	0.705344	0.705737	0.720959
362	0.757948	0.72592	0.739519	0.727225
363	0.742348	0.695094	0.7225	0.709147
364	0.743301	0.730707	0.744102	0.716048
365	0.74929	0.722577	0.757996	0.713105
366	0.732626	0.727484	0.727335	0.749942
367	0.76109	0.705049	0.71103	0.727702
368	0.740798	0.741113	0.735954	0.721557
369	0.758102	0.734452	0.742842	0.727344
370	0.752444	0.718864	0.723944	0.744002
371	0.741207	0.746345	0.730668	0.712032
372	0.752267	0.73436	0.726304	0.737718
373	0.754577	0.699963	0.682025	0.720069
374	0.741122	0.731119	0.747642	0.692746
375	0.732744	0.741928	0.745378	0.675732
376	0.722692	0.729947	0.727276	0.741449
377	0.742938	0.731712	0.706945	0.712542
378	0.742821	0.738698	0.771721	0.746497
379	0.719305	0.737452	0.786983	0.71152
380	0.723902	0.752414	0.766095	0.743363
381	0.742411	0.722767	0.730954	0.733338
382	0.752064	0.732824	0.731392	0.739711
383	0.757707	0.705876	0.714279	0.739452
384	0.741595	0.72124	0.745419	0.736998
385	0.762527	0.714434	0.742863	0.707872
386	0.744907	0.748067	0.758538	0.718196
387	0.75795	0.745719	0.751643	0.723772
388	0.740629	0.73761	0.794109	0.755509
389	0.737415	0.75739	0.773003	0.707797
390	0.74031	0.714215	0.665271	0.742648
391	0.751005	0.718515	0.711928	0.754277
392	0.746378	0.721225	0.696609	0.758188
393	0.746024	0.73982	0.752247	0.722921
394	0.754256	0.68025	0.716248	0.774152
395	0.756124	0.715991	0.738941	0.73837
396	0.745505	0.715124	0.73036	0.716349
397	0.748389	0.711743	0.69623	0.710616
398	0.744264	0.734887	0.744166	0.718599
399	0.748396	0.72461	0.744908	0.74223
400	0.743903	0.711173	0.7121	0.701928
401	0.766054	0.693355	0.707704	0.737403
402	0.747144	0.715648	0.706964	0.699987
403	0.747662	0.728739	0.723533	0.688798
404	0.746915	0.729898	0.768185	0.751747
405	0.73011	0.71418	0.779695	0.746614
406	0.747863	0.727101	0.76553	0.725111
407	0.740663	0.742363	0.777648	0.701208
408	0.733689	0.682013	0.728167	0.720086
409	0.762377	0.717115	0.758097	0.750617
410	0.73844	0.712622	0.732021	0.69052
411	0.744622	0.720042	0.741847	0.726396
412	0.746389	0.713505	0.706267	0.772851
413	0.740833	0.709545	0.753462	0.768887
414	0.729821	0.736947	0.734372	0.689738
415	0.74778	0.727095	0.77202	0.749149
416	0.752533	0.730063	0.748304	0.771265
417	0.758064	0.728788	0.712443	0.728058
418	0.747401	0.754248	0.768289	0.686056
419	0.749633	0.737447	0.746476	0.733527
420	0.747079	0.712632	0.709913	0.758695
421	0.73395	0.72274	0.766258	0.715894
422	0.734862	0.721537	0.748906	0.703414
423	0.746282	0.7259	0.728039	0.741091
424	0.746455	0.729178	0.746869	0.732179
425	0.752402	0.710236	0.747924	0.72544
426	0.745303	0.714062	0.747112	0.702455
427	0.7309	0.747805	0.742113	0.716784
428	0.725021	0.698418	0.696714	0.701383
429	0.716674	0.745603	0.742538	0.733664
430	0.743389	0.749031	0.778491	0.728061
431	0.743349	0.72578	0.717669	0.725805
432	0.733527	0.724104	0.766386	0.724655
433	0.739274	0.735171	0.769666	0.728421
434	0.757268	0.716015	0.765224	0.70448
435	0.759194	0.705135	0.714405	0.703055
436	0.748234	0.724362	0.762885	0.72768
437	0.733548	0.72599	0.773001	0.700935
438	0.74628	0.727572	0.761469	0.705224
439	0.760451	0.714476	0.750085	0.713136
440	0.746633	0.729664	0.758164	0.725093
441	0.73968	0.710351	0.736395	0.742116
442	0.718603	0.730018	0.77941	0.699984
443	0.750238	0.708943	0.747887	0.765969
444	0.74818	0.719278	0.756051	0.710955
445	0.734728	0.740917	0.75184	0.761294
446	0.736808	0.736898	0.760137	0.709945
447	0.737675	0.739459	0.739161	0.722556
448	0.732432	0.736881	0.773422	0.732293
449	0.74642	0.726807	0.788803	0.718723
450	0.736384	0.706345	0.730109	0.721758
451	0.741656	0.695109	0.72735	0.743312
452	0.752832	0.713493	0.733636	0.750786
453	0.730254	0.723452	0.719363	0.711109
454	0.736548	0.743502	0.755828	0.763611
455	0.749935	0.717298	0.688106	0.723274
456	0.763137	0.707533	0.758113	0.753193
457	0.766387	0.726267	0.727077	0.7163
458	0.728718	0.743143	0.750532	0.744121
459	0.742508	0.73706	0.781289	0.710344
460	0.745497	0.715243	0.754398	0.754224
461	0.763649	0.699953	0.711438	0.721162
462	0.722079	0.737688	0.783701	0.715239
463	0.759066	0.722083	0.732218	0.762059
464	0.72921	0.741659	0.735393	0.698508
465	0.747862	0.717651	0.703472	0.723
466	0.737647	0.721277	0.757705	0.747244
467	0.734011	0.710198	0.75941	0.70259
468	0.758813	0.696573	0.712604	0.746379
469	0.75214	0.713276	0.734703	0.72241
470	0.746653	0.721554	0.715892	0.713116
471	0.75501	0.723445	0.693029	0.705933
472	0.732878	0.74815	0.744039	0.678281
473	0.741125	0.717456	0.71628	0.716686
474	0.760389	0.704574	0.695883	0.7321
475	0.728496	0.73102	0.713073	0.719776
476	0.752383	0.722215	0.772938	0.746238
477	0.74613	0.714628	0.722936	0.719773
478	0.728023	0.737489	0.759903	0.739522
479	0.739288	0.736505	0.740587	0.740346
480	0.747518	0.705946	0.699668	0.717527
481	0.751084	0.724726	0.774546	0.722395
482	0.726535	0.737437	0.754468	0.718011
483	0.746138	0.73007	0.783867	0.684147
484	0.746028	0.713946	0.732896	0.740138
485	0.74418	0.685776	0.730315	0.761725
486	0.740164	0.714854	0.717535	0.733458
487	0.756033	0.7131	0.767132	0.729506
488	0.75549	0.713378	0.684323	0.726406
489	0.740644	0.741594	0.706386	0.735745
490	0.726877	0.740043	0.766243	0.723409
491	0.755468	0.697979	0.735935	0.731864
492	0.734128	0.711847	0.733023	0.710428
493	0.733468	0.727028	0.731239	0.742678
494	0.757645	0.712521	0.755948	0.731585
495	0.756759	0.698145	0.71279	0.730106
496	0.761222	0.73014	0.729685	0.683491
497	0.748752	0.719358	0.714624	0.74638
498	0.721162	0.694108	0.688668	0.735927
499	0.752016	0.719003	0.736927	0.755241
500	0.71801	0.720134	0.751035	0.730687
501	0.762426	0.717485	0.739929	0.744714
502	0.759963	0.723039	0.754051	0.753692
503	0.760968	0.718214	0.700533	0.690062
504	0.726102	0.742464	0.707594	0.74299
505	0.762922	0.727828	0.745932	0.741037
506	0.733989	0.744425	0.748129	0.736184
507	0.72971	0.709892	0.760316	0.703202
508	0.744846	0.736726	0.759544	0.741722
509	0.743093	0.736743	0.778552	0.683273
510	0.736458	0.71443	0.776258	0.73701
511	0.75398	0.740173	0.764319	0.752897
512	0.731145	0.727662	0.760101	0.70226
513	0.749602	0.744218	0.759683	0.716581
514	0.743318	0.721617	0.733024	0.724143
515	0.749624	0.703943	0.729825	0.755572
516	0.748334	0.731867	0.724593	0.679388
517	0.737621	0.710437	0.716554	0.706895
518	0.75589	0.745724	0.762717	0.716461
519	0.731235	0.739551	0.748714	0.681485
520	0.746922	0.728308	0.704263	0.712243
521	0.729225	0.730907	0.742159	0.717731
522	0.753869	0.752248	0.745143	0.715707
523	0.739641	0.736464	0.779944	0.747585
524	0.766672	0.717449	0.727166	0.740384
525	0.742654	0.694303	0.704108	0.725027
526	0.758307	0.731263	0.739393	0.74578
527	0.748014	0.714546	0.733798	0.745499
528	0.75266	0.715535	0.754669	0.747422
529	0.744704	0.713694	0.735198	0.717343
530	0.737803	0.744487	0.753115	0.736062
531	0.762268	0.712378	0.744002	0.747474
532	0.74114	0.710957	0.767553	0.735857
533	0.719698	0.703806	0.802592	0.72505
534	0.745787	0.689956	0.725561	0.753488
535	0.74477	0.743417	0.736292	0.696175
536	0.733301	0.695441	0.698072	0.716663
537	0.752362	0.740088	0.761873	0.734094
538	0.763568	0.704452	0.736663	0.768304
539	0.753096	0.724868	0.704252	0.73969
540	0.75928	0.726092	0.748902	0.714762
541	0.742696	0.734341	0.772098	0.719653
542	0.747429	0.718842	0.747984	0.718434
543	0.759023	0.713796	0.731989	0.737828
544	0.716297	0.745071	0.780649	0.72712
545	0.718303	0.724117	0.750235	0.718947
546	0.755903	0.708597	0.717055	0.732804
547	0.740455	0.732245	0.764595	0.737547
548	0.753848	0.736363	0.772453	0.748329
549	0.744396	0.744258	0.734996	0.719351
550	0.75439	0.740711	0.758171	0.762977
551	0.733953	0.745725	0.768559	0.698088
552	0.753186	0.739918	0.749288	0.742338
553	0.761424	0.730308	0.72788	0.716481
554	0.746046	0.707289	0.697987	0.735477
555	0.749971	0.741781	0.750638	0.720175
556	0.744066	0.710955	0.75101	0.661695
557	0.73472	0.749451	0.755613	0.679422
558	0.750326	0.727825	0.729576	0.770046
559	0.735706	0.728021	0.766317	0.72666
560	0.73671	0.737853	0.767116	0.716651
561	0.749664	0.719779	0.777823	0.723786
562	0.757563	0.720208	0.767109	0.713525
563	0.746229	0.730118	0.733249	0.727738
564	0.742557	0.719665	0.738022	0.734394
565	0.750656	0.686953	0.686087	0.726642
566	0.724361	0.736192	0.775894	0.710585
567	0.744363	0.718326	0.733967	0.757939
568	0.754982	0.714578	0.732187	0.752007
569	0.762947	0.701819	0.721435	0.713594
570	0.765892	0.721712	0.754214	0.732972
571	0.754403	0.711792	0.725302	0.724561
572	0.75397	0.727124	0.727808	0.689956
573	0.757737	0.732478	0.761205	0.738563
574	0.759414	0.70426	0.732862	0.72601
575	0.730376	0.735019	0.772426	0.636594
576	0.724742	0.725446	0.708158	0.722013
577	0.75218	0.724384	0.727244	0.715227
578	0.734952	0.712413	0.763751	0.69965
579	0.748626	0.726041	0.733919	0.755073
580	0.753713	0.702909	0.75374	0.730885
581	0.752026	0.734429	0.734586	0.679994
582	0.736695	0.738998	0.744016	0.707548
583	0.76341	0.705924	0.706127	0.729944
584	0.757269	0.733688	0.74345	0.707697
585	0.755854	0.718267	0.716727	0.750386
586	0.75154	0.745129	0.73742	0.737548
587	0.748482	0.706192	0.763328	0.725347
588	0.75389	0.712696	0.726914	0.731335
589	0.758026	0.728028	0.754768	0.73413
590	0.745815	0.736966	0.749184	0.694212
591	0.739162	0.739764	0.725043	0.764645
592	0.743524	0.720906	0.74283	0.754612
593	0.742184	0.711685	0.73512	0.717265
594	0.734658	0.749529	0.794572	0.741044
595	0.761318	0.695189	0.707485	0.738822
596	0.741843	0.735568	0.748947	0.747987
597	0.750288	0.711294	0.711959	0.741717
598	0.731318	0.748602	0.768162	0.716877
599	0.736566	0.749338	0.7304	0.73389
600	0.741309	0.701991	0.704225	0.739744
601	0.744152	0.726357	0.738141	0.720336
602	0.747094	0.698626	0.665615	0.721576
603	0.759665	0.725633	0.741167	0.742386
604	0.743895	0.698659	0.749635	0.696501
605	0.697386	0.750857	0.757729	0.712583
606	0.756006	0.727321	0.714241	0.698923
607	0.7391	0.731639	0.70406	0.737857
608	0.74433	0.719628	0.751356	0.726662
609	0.732716	0.710161	0.728189	0.712769
610	0.757033	0.730061	0.771435	0.741423
611	0.740611	0.69805	0.715564	0.74204
612	0.75041	0.737155	0.744753	0.692921
613	0.723626	0.740363	0.739338	0.763118
614	0.749611	0.72636	0.773901	0.738887
615	0.740856	0.745486	0.725679	0.720395
616	0.760218	0.71833	0.73411	0.701894
617	0.750677	0.727924	0.757731	0.729868
618	0.754638	0.729503	0.768133	0.737946
619	0.74034	0.708499	0.691878	0.730458
620	0.751322	0.705936	0.719381	0.763039
621	0.759026	0.729704	0.767003	0.725304
622	0.736313	0.721688	0.785814	0.688061
623	0.759145	0.707973	0.721497	0.695462
624	0.734095	0.728497	0.731064	0.711412
625	0.752016	0.705277	0.724416	0.700081
626	0.759402	0.709419	0.696851	0.760117
627	0.739656	0.717131	0.729181	0.708964
628	0.735224	0.728516	0.761044	0.744246
629	0.760668	0.693304	0.740663	0.703866
630	0.735876	0.731178	0.736057	0.725444
631	0.757246	0.707353	0.703577	0.691608
632	0.734089	0.738987	0.736735	0.680361
633	0.748671	0.734098	0.762235	0.756903
634	0.752304	0.694972	0.711159	0.699602
635	0.759051	0.713234	0.712872	0.721043
636	0.765466	0.725321	0.760055	0.759136
637	0.745371	0.741302	0.77507	0.730171
638	0.749783	0.715872	0.701113	0.722892
639	0.755294	0.712889	0.693564	0.73072
640	0.741667	0.724927	0.773332	0.726174
641	0.759297	0.719254	0.759669	0.715449
642	0.732444	0.716938	0.741588	0.733255
643	0.721809	0.711325	0.727746	0.731728
644	0.750658	0.723065	0.750972	0.731226
645	0.737402	0.717687	0.776874	0.724877
646	0.751422	0.729901	0.730969	0.734457
647	0.74553	0.724421	0.711261	0.729188
648	0.743846	0.727121	0.71066	0.682281
649	0.750531	0.718886	0.769065	0.72216
650	0.730414	0.735371	0.801721	0.709134
651	0.75813	0.713786	0.740601	0.722174
652	0.754624	0.72759	0.733648	0.707728
653	0.754166	0.71888	0.748815	0.735678
654	0.725898	0.732347	0.701185	0.724713
655	0.768001	0.704983	0.710702	0.730212
656	0.690259	0.702753	0.715496	0.706613
657	0.757934	0.713318	0.699678	0.737241
658	0.74538	0.685741	0.699727	0.734094
659	0.736322	0.723678	0.702753	0.724225
660	0.742139	0.711304	0.765156	0.74784
661	0.749303	0.741182	0.756518	0.691849
662	0.758016	0.72262	0.728287	0.740217
663	0.733488	0.746316	0.73241	0.71899
664	0.746409	0.737659	0.752417	0.760196
665	0.737004	0.714435	0.72994	0.712683
666	0.75933	0.739221	0.776863	0.76034
667	0.735852	0.69512	0.689628	0.719601
668	0.740646	0.732285	0.726676	0.694216
669	0.746653	0.741887	0.76051	0.715419
670	0.756649	0.722464	0.718447	0.753656
671	0.720829	0.736517	0.743509	0.71987
672	0.743396	0.74635	0.727019	0.706351
673	0.740728	0.708206	0.694591	0.711997
674	0.740196	0.701505	0.718999	0.743047
675	0.745083	0.719661	0.756533	0.727938
676	0.723456	0.769317	0.793898	0.690202
677	0.761395	0.697001	0.730644	0.729538
678	0.747376	0.73594	0.736158	0.743046
679	0.741617	0.742308	0.75947	0.735381
680	0.74784	0.724177	0.733738	0.753496
681	0.742987	0.733897	0.754975	0.712711
682	0.743799	0.738911	0.792332	0.690771
683	0.738052	0.73589	0.73864	0.728631
684	0.751222	0.721703	0.703893	0.708135
685	0.754977	0.724375	0.728558	0.710732
686	0.732724	0.693116	0.703516	0.741543
687	0.739399	0.730293	0.743192	0.72644
688	0.746735	0.744857	0.775472	0.720353
689	0.75379	0.718364	0.727502	0.701948
690	0.73693	0.73584	0.773126	0.739852
691	0.734374	0.724142	0.732743	0.69945
692	0.75225	0.737624	0.762142	0.717368
693	0.731841	0.739496	0.769469	0.729838
694	0.722916	0.734333	0.788234	0.715681
695	0.749197	0.731056	0.765295	0.740113
696	0.747594	0.708977	0.701111	0.729653
697	0.761941	0.720623	0.754724	0.675246
698	0.742671	0.726053	0.76113	0.759237
699	0.748346	0.710506	0.712771	0.717431
700	0.755599	0.717197	0.748635	0.7367
701	0.749064	0.727044	0.731084	0.722034
702	0.742355	0.73577	0.777272	0.730093
703	0.758603	0.739808	0.768627	0.726761
704	0.743281	0.747754	0.756056	0.718486
705	0.748865	0.736578	0.731047	0.724457
706	0.723715	0.687432	0.7271	0.717025
707	0.741156	0.69909	0.71952	0.74516
708	0.739241	0.749905	0.770138	0.748938
709	0.744009	0.718022	0.712257	0.679741
710	0.728844	0.742753	0.784708	0.728599
711	0.741746	0.739469	0.772895	0.746982
712	0.733638	0.727786	0.766598	0.761802
713	0.740871	0.735996	0.765924	0.740816
714	0.741497	0.705796	0.791391	0.746253
715	0.747072	0.701717	0.730541	0.72373
716	0.734459	0.750658	0.745764	0.664157
717	0.739007	0.74615	0.752772	0.728536
718	0.745447	0.721239	0.792195	0.744214
719	0.746372	0.733677	0.779597	0.68872
720	0.744345	0.723767	0.764481	0.699423
721	0.754385	0.745162	0.745251	0.724926
722	0.729212	0.722475	0.71248	0.744786
723	0.731676	0.756473	0.770921	0.73538
724	0.742566	0.722388	0.768246	0.717641
725	0.752988	0.733593	0.749209	0.70474
726	0.755388	0.732697	0.729556	0.707641
727	0.747219	0.715037	0.746701	0.738243
728	0.737468	0.740172	0.764845	0.750505
729	0.759393	0.711665	0.720393	0.709047
730	0.737862	0.725254	0.730549	0.718797
731	0.752991	0.699378	0.698434	0.720005
732	0.759393	0.711755	0.733333	0.722722
733	0.744984	0.713506	0.746603	0.703796
734	0.732562	0.723589	0.776529	0.729406
735	0.741109	0.726588	0.729034	0.689104
736	0.76642	0.714251	0.751474	0.719104
737	0.745503	0.723651	0.74792	0.694395
738	0.747852	0.71932	0.77985	0.73296
739	0.751389	0.74015	0.736634	0.759496
740	0.716738	0.714808	0.743478	0.678918
741	0.744812	0.705723	0.713985	0.698815
742	0.754815	0.705261	0.707165	0.742248
743	0.763142	0.716058	0.740491	0.722662
744	0.750545	0.692647	0.647821	0.712014
745	0.740835	0.724651	0.721173	0.75162
746	0.736549	0.731357	0.772053	0.678689
747	0.751948	0.707888	0.751234	0.74545
748	0.754018	0.709058	0.683269	0.731266
749	0.753351	0.744159	0.764003	0.729953
750	0.741296	0.73683	0.765293	0.702522
751	0.735155	0.749012	0.757319	0.688567
752	0.75482	0.73753	0.766059	0.741008
753	0.723009	0.752185	0.768766	0.72312
754	0.744635	0.732156	0.712441	0.679159
755	0.723207	0.726895	0.747062	0.709173
756	0.755775	0.710605	0.747971	0.768695
757	0.726909	0.712747	0.762426	0.704376
758	0.75888	0.707481	0.731351	0.748628
759	0.753148	0.708239	0.722462	0.71069
760	0.745515	0.718746	0.707635	0.742513
761	0.742917	0.713965	0.737006	0.72041
762	0.746465	0.746834	0.725069	0.696525
763	0.751155	0.725005	0.741272	0.781091
764	0.727278	0.719942	0.772058	0.715215
765	0.760678	0.71685	0.728283	0.764273
766	0.748545	0.73564	0.740904	0.712566
767	0.749233	0.689028	0.709008	0.765802
768	0.732636	0.726465	0.710512	0.718
769	0.751614	0.723396	0.709519	0.74238
770	0.727425	0.723129	0.780478	0.725386
771	0.740711	0.729894	0.697907	0.726445
772	0.750733	0.70279	0.720752	0.722589
773	0.758756	0.697485	0.726765	0.720021
774	0.727888	0.719635	0.745615	0.73787
775	0.753173	0.72213	0.723086	0.730714
776	0.752736	0.734645	0.778404	0.728349
777	0.737621	0.730373	0.725009	0.694014
778	0.748969	0.734409	0.755184	0.743338
779	0.752733	0.741173	0.770934	0.70842
780	0.758483	0.715555	0.738589	0.761477
781	0.736755	0.749451	0.795861	0.701507
782	0.738026	0.712248	0.705063	0.760425
783	0.739504	0.726647	0.754518	0.718507
784	0.753691	0.688069	0.706927	0.706432
785	0.74515	0.719065	0.722061	0.698727
786	0.759136	0.715443	0.727464	0.691872
787	0.732311	0.7518	0.776722	0.745329
788	0.753676	0.724158	0.732702	0.696935
789	0.758282	0.719218	0.744907	0.746933
790	0.750115	0.734642	0.780078	0.72195
791	0.72624	0.737992	0.773908	0.724647
792	0.751148	0.724834	0.728216	0.724383
793	0.759455	0.720509	0.723037	0.708971
794	0.751196	0.687344	0.688742	0.696962
795	0.763495	0.70449	0.701658	0.73986
796	0.745889	0.729881	0.739223	0.748244
797	0.752336	0.692789	0.728357	0.718688
798	0.760308	0.725378	0.71916	0.742874
799	0.762353	0.7079	0.747216	0.742072
800	0.74265	0.722842	0.70769	0.713588
801	0.750013	0.734618	0.753839	0.761103
802	0.745601	0.727552	0.710586	0.695143
803	0.754825	0.731051	0.753878	0.746281
804	0.736235	0.696679	0.707248	0.730411
805	0.755238	0.734916	0.751687	0.72337
806	0.739776	0.717901	0.761583	0.706767
807	0.742035	0.722985	0.703342	0.767399
808	0.721514	0.738724	0.781247	0.725893
809	0.725002	0.696372	0.745306	0.726437
810	0.747392	0.737813	0.727972	0.73523
811	0.738827	0.74169	0.789785	0.757116
812	0.735934	0.73371	0.776614	0.702088
813	0.735607	0.753085	0.746881	0.695187
814	0.749238	0.684802	0.687207	0.693654
815	0.741919	0.704131	0.696818	0.721322
816	0.756677	0.743228	0.751348	0.73952
817	0.72833	0.748779	0.736113	0.740751
818	0.721964	0.662708	0.717815	0.705182
819	0.737069	0.710343	0.712755	0.705875
820	0.74023	0.742601	0.764571	0.71659
821	0.746796	0.731492	0.749043	0.706546
822	0.758462	0.720405	0.76262	0.731801
823	0.740676	0.696905	0.752991	0.702776
824	0.735236	0.706953	0.733436	0.710663
825	0.745344	0.714594	0.754611	0.703351
826	0.726115	0.67962	0.738371	0.731833
827	0.748165	0.738005	0.76425	0.729041
828	0.741517	0.716525	0.753644	0.762185
829	0.730621	0.693094	0.672713	0.720233
830	0.751482	0.735602	0.750428	0.687201
831	0.735852	0.72882	0.753808	0.740176
832	0.738698	0.718395	0.769463	0.725564
833	0.710868	0.741345	0.688128	0.681126
834	0.750209	0.737041	0.758016	0.751429
835	0.757158	0.728577	0.748167	0.725971
836	0.757082	0.719635	0.7529	0.764003
837	0.747955	0.713172	0.751609	0.746343
838	0.731516	0.719246	0.661185	0.725935
839	0.742368	0.730661	0.715721	0.721581
840	0.739108	0.73671	0.773137	0.742526
841	0.75292	0.711233	0.728471	0.724667
842	0.748444	0.72599	0.752776	0.758857
843	0.711148	0.699723	0.759417	0.707064
844	0.759314	0.73034	0.76121	0.732777
845	0.746538	0.715506	0.758199	0.703765
846	0.751712	0.729954	0.732149	0.707673
847	0.744167	0.690882	0.718577	0.719331
848	0.735925	0.730322	0.776591	0.740158
849	0.752763	0.698452	0.705494	0.73763
850	0.750515	0.71518	0.722902	0.725822
851	0.73258	0.666717	0.680672	0.746228
852	0.74841	0.718503	0.751008	0.737618
853	0.753973	0.71528	0.741443	0.74902
854	0.748886	0.734939	0.774029	0.732159
855	0.738296	0.717992	0.756771	0.715403
856	0.759669	0.70816	0.709628	0.746098
857	0.737713	0.734099	0.733278	0.741345
858	0.761883	0.715408	0.722475	0.705716
859	0.748363	0.724652	0.716971	0.741022
860	0.74954	0.695273	0.720536	0.775072
861	0.722222	0.729398	0.719617	0.739227
862	0.744036	0.715389	0.743675	0.728899
863	0.728621	0.727425	0.702	0.728701
864	0.73947	0.727205	0.766288	0.693067
865	0.756292	0.713477	0.743356	0.689956
866	0.742163	0.732746	0.742778	0.745422
867	0.745361	0.73919	0.755171	0.734526
868	0.738183	0.750533	0.780775	0.750303
869	0.74835	0.707785	0.693494	0.729332
870	0.760707	0.733328	0.749637	0.685602
871	0.734307	0.745688	0.760509	0.685207
872	0.745572	0.720207	0.751032	0.750241
873	0.754496	0.730227	0.743202	0.750658
874	0.762047	0.710985	0.728185	0.747871
875	0.754881	0.716999	0.773601	0.727314
876	0.754677	0.69446	0.673422	0.75856
877	0.741063	0.715773	0.787873	0.697182
878	0.75656	0.712637	0.714479	0.727325
879	0.761523	0.717142	0.711873	0.743052
880	0.765936	0.714281	0.699416	0.729596
881	0.734546	0.729189	0.753197	0.691463
882	0.743363	0.747252	0.762482	0.735121
883	0.753234	0.742467	0.732912	0.70883
884	0.743853	0.742959	0.767451	0.730915
885	0.747908	0.711478	0.732449	0.736825
886	0.749716	0.725552	0.746692	0.729783
887	0.735739	0.72007	0.761079	0.749992
888	0.745295	0.723506	0.722353	0.749347
889	0.742482	0.709231	0.758001	0.779093
890	0.745954	0.732576	0.757181	0.738228
891	0.745812	0.726775	0.733938	0.710467
892	0.7388	0.736348	0.730932	0.73842
893	0.757643	0.707257	0.753899	0.757809
894	0.751205	0.704415	0.670451	0.723375
895	0.759764	0.702081	0.717515	0.723848
896	0.75148	0.734642	0.783269	0.714915
897	0.760742	0.730391	0.764594	0.734021
898	0.760248	0.702569	0.733721	0.71254
899	0.760356	0.721664	0.748055	0.729232
900	0.749128	0.72974	0.738439	0.719798
901	0.739541	0.729622	0.708909	0.737239
902	0.741717	0.72729	0.767535	0.734016
903	0.743527	0.701904	0.741262	0.725708
904	0.755151	0.734017	0.716183	0.714595
905	0.752771	0.720849	0.763061	0.747606
906	0.726953	0.717394	0.730642	0.709736
907	0.734045	0.730072	0.756477	0.69845
908	0.749871	0.731591	0.761706	0.72317
909	0.75572	0.720293	0.732889	0.779179
910	0.717518	0.70855	0.659245	0.711812
911	0.736241	0.737968	0.710322	0.700323
912	0.750246	0.735387	0.729811	0.7405
913	0.734427	0.732063	0.769825	0.718184
914	0.73048	0.727119	0.780711	0.721804
915	0.761594	0.72694	0.720032	0.75424
916	0.74111	0.743519	0.781263	0.722146
917	0.747068	0.747292	0.758426	0.723348
918	0.752895	0.74379	0.766516	0.743554
919	0.749678	0.725971	0.701057	0.744034
920	0.740204	0.732513	0.740483	0.75371
921	0.743874	0.706963	0.720679	0.782842
922	0.750057	0.717232	0.703328	0.689677
923	0.728519	0.724042	0.763403	0.717476
924	0.741484	0.726381	0.788105	0.700752
925	0.756627	0.719445	0.759464	0.719711
926	0.765596	0.733907	0.739117	0.672564
927	0.73859	0.714904	0.691008	0.708868
928	0.734992	0.705644	0.735745	0.72275
929	0.752462	0.728522	0.724035	0.725411
930	0.745458	0.742688	0.724348	0.703499
931	0.738373	0.729027	0.761929	0.764891
932	0.741496	0.747445	0.749068	0.76491
933	0.726238	0.728614	0.737535	0.741013
934	0.762592	0.732412	0.741842	0.709796
935	0.734734	0.753744	0.780076	0.732839
936	0.73885	0.744178	0.739406	0.71583
937	0.762777	0.71186	0.734404	0.74201
938	0.766308	0.719926	0.747335	0.722538
939	0.736534	0.747694	0.725369	0.723987
940	0.747708	0.735175	0.770854	0.719651
941	0.75151	0.733079	0.755223	0.770938
942	0.744339	0.731967	0.698762	0.751231
943	0.749707	0.728007	0.689288	0.762348
944	0.738147	0.712365	0.702525	0.743154
945	0.741535	0.704665	0.702809	0.777091
946	0.744757	0.745131	0.745528	0.775312
947	0.732278	0.701701	0.669543	0.74388
948	0.759615	0.720015	0.759861	0.739483
949	0.73317	0.716971	0.750581	0.722033
950	0.744069	0.73645	0.794116	0.706373
951	0.733041	0.724766	0.768645	0.74399
952	0.754189	0.724685	0.755648	0.705275
953	0.745589	0.724818	0.767448	0.715014
954	0.74461	0.740277	0.754603	0.750978
955	0.740956	0.728936	0.730833	0.717122
956	0.749581	0.727141	0.730894	0.703012
957	0.751365	0.7384	0.760778	0.725712
958	0.748423	0.720059	0.760614	0.721616
959	0.745238	0.731058	0.73613	0.734545
960	0.732197	0.741047	0.771209	0.72903
961	0.7413	0.721714	0.735481	0.724893
962	0.750441	0.725173	0.713819	0.722124
963	0.740457	0.725193	0.717288	0.738841
964	0.745469	0.720673	0.688533	0.710942
965	0.76085	0.716889	0.75145	0.736932
966	0.747394	0.748499	0.732324	0.715459
967	0.731534	0.742621	0.734356	0.732082
968	0.748852	0.717667	0.759001	0.752038
969	0.758257	0.747869	0.757266	0.729264
970	0.741786	0.695709	0.687094	0.768635
971	0.762865	0.71062	0.716265	0.750089
972	0.720754	0.724881	0.75225	0.727583
973	0.749964	0.734233	0.760301	0.718098
974	0.757495	0.743339	0.746781	0.709319
975	0.743061	0.710417	0.772452	0.730102
976	0.724249	0.729437	0.762822	0.709642
977	0.731117	0.737155	0.744452	0.733518
978	0.728052	0.729309	0.744651	0.727484
979	0.766174	0.71232	0.7152	0.712946
980	0.735574	0.745823	0.748588	0.691038
981	0.734336	0.71852	0.682929	0.723764
982	0.742145	0.733478	0.723443	0.69116
983	0.73371	0.745781	0.747627	0.70711
984	0.743595	0.714295	0.701321	0.721579
985	0.759484	0.722048	0.752781	0.742017
986	0.747204	0.711258	0.732967	0.706383
987	0.711378	0.733066	0.766603	0.711194
988	0.746024	0.750626	0.741622	0.737164
989	0.751291	0.719911	0.712187	0.718199
990	0.732366	0.758675	0.780648	0.705406
991	0.743928	0.745579	0.755731	0.746522
992	0.732972	0.749472	0.763077	0.758561
993	0.753118	0.729484	0.772207	0.719712
994	0.743939	0.706839	0.767402	0.734054
995	0.745677	0.728673	0.706529	0.728094
996	0.734349	0.702323	0.722871	0.693538
997	0.74648	0.723175	0.766504	0.726808
998	0.758854	0.711638	0.719342	0.724029
999	0.719849	0.710511	0.772391	0.703284
1000	0.757689	0.706699	0.712363	0.731504
