# Supplementary material for: Neutrophil extracellular traps-related lncRNAs prognostic signature for gastric cancer and immune infiltration: potential biomarkers for predicting overall survival and clinical therapy
Source: Discov Oncol. 2024 Jul 19;15:291. doi: 10.1007/s12672-024-01164-0 (PMC11264613; doi:10.1007/s12672-024-01164-0)
Supplement: Supplementary file 10 — Supplementary material 10. [file 12672_2024_1164_MOESM10_ESM.xlsx]

## Sheet: Sheet1
mRNA	Low Mean	High Mean	LogFC	p-value	FDR
F13A1	13.2036	26.9394	1.02879	0.000128741	0.00172121
CNTN1	2.61584	6.39438	1.28953	2.76565e-05	0.0006352
TRIM50	0.958065	2.02258	1.078	0.00460062	0.0221335
GRIK1	0.298222	1.9955	2.74229	7.98577e-06	0.000283316
ASGR2	1.53119	4.28432	1.48441	7.79541e-06	0.000278086
EYA4	0.573558	1.19671	1.06106	9.19027e-08	2.88335e-05
SLC16A12	0.255739	1.46979	2.52286	0.0100588	0.0392624
SOX11	0.430413	1.13672	1.40108	0.000758059	0.00601382
CRLF1	3.23454	7.02238	1.1184	0.00139547	0.00927949
PRLHR	0.296842	1.32714	2.16056	0.000878073	0.00668209
SFRP2	185.588	421.921	1.18487	4.59277e-06	0.000196407
SERTM2	0.312146	1.42956	2.19528	0.0130712	0.0474743
PCSK1	3.44375	8.25431	1.26117	0.00828248	0.0339013
CCL3L3	5.17222	11.3038	1.12795	0.0126903	0.0464095
RETN	1.24312	3.38507	1.44522	0.00177633	0.0110364
CD36	3.80581	8.07217	1.08475	2.18306e-05	0.00055454
SERPINE1	87.8454	190.494	1.1167	1.98779e-06	0.000119089
VWCE	1.13785	2.34755	1.04485	0.000193083	0.00227491
CCDC136	2.71534	5.80087	1.09514	0.000691544	0.00565079
LGALS9B	4.46902	1.87357	-1.25417	0.00020576	0.00238881
SLC7A10	1.07815	2.38263	1.14399	2.16574e-05	0.000552815
JPH3	0.658406	1.68714	1.35753	0.00079349	0.00621349
SLC13A5	0.693207	1.68307	1.27974	8.79182e-06	0.00030182
PNMA5	4.0358	11.0303	1.45054	0.00988869	0.0387473
CYP24A1	1.36094	6.60281	2.27847	0.00673044	0.0291752
GPIHBP1	1.1192	2.24516	1.00435	1.27686e-05	0.000389841
PCDH10	0.456862	1.25272	1.45524	0.00259466	0.0145577
PROM2	41.5318	19.7785	-1.07028	0.000962957	0.00711905
KIRREL2	0.986165	2.59202	1.39418	0.0051954	0.024182
DIO1	0.710473	1.62481	1.19342	0.00181281	0.0111934
DOC2A	0.625469	1.40427	1.16681	0.00112383	0.00796087
NGFR	5.88774	11.8938	1.01442	0.00292135	0.0158768
ESPNL	1.04354	2.13182	1.0306	4.7291e-05	0.000895146
KCNK2	0.829653	1.95815	1.23891	0.000152764	0.00194904
DAZL	0.355778	1.91349	2.42716	2.35662e-05	0.000580127
EZHIP	3.02953	14.9561	2.30357	0.0084586	0.0344888
UCHL1	12.4841	27.0509	1.11558	2.21552e-07	4.13119e-05
IGF2BP1	4.49789	9.51129	1.08039	0.000576906	0.00506738
CTRB1	0.364799	49.4577	7.08295	0.000946526	0.0070221
AQP9	5.2268	11.2346	1.10395	0.00364174	0.0186357
CDH19	0.962832	1.92594	1.00021	0.00622411	0.0275925
APCDD1L	0.92176	1.90235	1.04532	6.85114e-06	0.000258977
MS4A3	0.0744179	3.21752	5.43415	0.0035529	0.0183362
GABRR1	0.640581	1.47321	1.20151	0.00224688	0.0130906
LRRN1	3.25806	8.0694	1.30845	6.21591e-06	0.000239886
PADI4	0.410371	0.827073	1.01109	0.00165682	0.010528
GALNT13	0.480122	1.02361	1.0922	2.88536e-09	1.32936e-05
FTCD	0.635173	1.2947	1.0274	5.36125e-05	0.00097976
PTX3	1.27413	3.01801	1.24409	5.20553e-08	2.60929e-05
ELANE	0.486432	49.889	6.68034	0.0103022	0.0398563
CHI3L2	3.01826	8.64175	1.51761	8.70643e-05	0.0013259
PLCXD3	0.795129	2.2284	1.48675	7.13575e-05	0.0011634
NKX2-5	1.59271	3.76037	1.23939	0.000530511	0.004806
PRTN3	0.214756	13.4724	5.97116	0.000167293	0.00207446
TKTL1	4.12423	10.1893	1.30485	0.00677658	0.0293052
VSTM2L	10.0613	25.6051	1.34761	0.00207996	0.0123678
CLDN9	3.46764	7.53199	1.11908	0.00521429	0.02425
PI15	4.0874	10.8805	1.41249	2.90912e-08	2.30699e-05
VTN	19.328	58.2039	1.59042	0.00351036	0.0181757
APOD	115.881	286.011	1.30343	1.62825e-06	0.000107711
TDRD9	1.11299	2.66814	1.26139	0.000743987	0.00592066
KERA	0.47721	1.18858	1.31655	9.61819e-07	8.36716e-05
HAS1	1.15093	3.31903	1.52797	6.29856e-07	6.72252e-05
CST5	0.604319	1.48682	1.29885	0.00568169	0.0257174
PRG4	1.28139	2.72547	1.08879	3.35711e-05	0.000716616
NKX3-2	2.87409	6.29432	1.13095	4.23161e-05	0.000833266
FNDC1	27.6909	60.8122	1.13495	8.50953e-07	8.01722e-05
NPR3	1.12499	2.87344	1.35286	2.27074e-06	0.000130501
BPI	0.280288	1.74267	2.63631	0.000906556	0.00683739
P2RX1	2.83646	5.94408	1.06736	2.27999e-05	0.000572295
CER1	0.376234	1.62154	2.10766	0.00187297	0.0114747
PCOLCE2	1.25492	2.90537	1.21113	3.59803e-07	5.20885e-05
SERPINA5	6.37213	14.132	1.14912	0.00091301	0.00685756
ANKRD1	0.996329	5.32515	2.41813	0.00020249	0.00236414
EFNB3	1.52292	3.45222	1.18068	2.66937e-05	0.000623232
MEDAG	10.6685	22.0648	1.04838	3.44661e-06	0.000166447
CCL7	1.46814	4.66017	1.6664	0.000126062	0.0017015
TMSB15A	1.58551	3.44951	1.12144	8.96075e-08	2.88335e-05
GFPT2	5.92624	12.8403	1.11549	3.609e-07	5.20885e-05
SCG5	5.23285	29.218	2.48119	8.91619e-05	0.00134655
IBSP	1.961	4.43159	1.17623	0.000172747	0.00211532
ROS1	0.669675	1.47832	1.14242	0.00143452	0.00947657
SEZ6L	0.40125	1.42175	1.82509	0.00645897	0.0282783
SNORC	9.80597	3.19627	-1.61727	3.17951e-06	0.000160062
SPRR3	340.628	88.0094	-1.95247	0.0108453	0.0414556
ADAM12	5.95418	11.9443	1.00435	3.66346e-06	0.000173618
SPX	0.155325	3.7491	4.59318	0.00234655	0.0134857
WNT10B	0.854139	2.64439	1.63039	0.0100924	0.0392962
UCN2	0.876961	1.86015	1.08483	0.00245909	0.0140105
CTRB2	0.293296	32.4152	6.78817	0.00320461	0.0170087
CA9	62.9221	22.1919	-1.50353	0.0115121	0.0432462
GABBR2	0.415718	1.62097	1.96318	0.00175365	0.0109241
EPYC	1.41102	3.68081	1.38329	9.87794e-05	0.00143383
PCDHGB1	0.539373	1.17812	1.12713	0.00216977	0.0127821
APOBEC1	10.8779	5.38122	-1.01539	0.00640044	0.0281322
PAEP	2.39086	7.25814	1.60207	0.003484	0.0180866
FABP4	6.65548	33.2369	2.32017	0.000343717	0.00347299
IL6	7.26159	19.7197	1.44128	1.08166e-05	0.000349571
MMP8	0.331699	1.76383	2.41077	3.01642e-05	0.000670955
INHA	1.45801	9.80863	2.75005	0.000516133	0.00471577
MAGEA8	0.736831	2.02812	1.46074	0.00421873	0.0208653
VWA5B1	0.567249	1.27052	1.16337	0.00053372	0.00481789
F7	1.30809	2.72508	1.05883	0.00360774	0.0185289
ALDH1A2	0.761583	1.54874	1.02402	1.03194e-06	8.48061e-05
AMHR2	0.398996	1.55108	1.95883	0.00157768	0.0101459
SPOCK1	14.8968	29.8612	1.00327	1.46016e-06	0.000102218
ZNF474	0.405367	0.869988	1.10177	1.72706e-05	0.000472745
DNER	2.41404	8.18266	1.76112	0.0051958	0.024182
GAP43	1.46297	2.97545	1.02421	1.36325e-05	0.00041031
RASD1	14.766	37.9825	1.36306	0.0129385	0.0471407
KCNK3	2.75993	8.03224	1.54117	0.000143927	0.00186153
C1QL4	0.397373	0.861063	1.11562	0.00405774	0.0202107
NEFL	0.593631	1.37554	1.21236	0.000618497	0.00530537
CUBN	0.402178	1.08359	1.42991	3.96769e-05	0.000803175
CPA1	0.796799	40.3053	5.66061	0.0058166	0.026216
MCEMP1	1.05386	2.43212	1.20653	0.000583064	0.0050932
CDO1	2.03448	4.24012	1.05945	3.26928e-06	0.000161569
KCNN1	0.481675	1.0182	1.07989	0.00128333	0.00872577
LBHD2	0.449765	0.931413	1.05025	0.00622966	0.0276075
CDH2	1.45138	3.33157	1.19878	4.56884e-05	0.000876568
GALNT15	2.02451	4.20754	1.05541	9.8738e-05	0.00143383
ALDH3A1	32.157	13.1963	-1.285	0.00111478	0.00792326
BRINP3	0.412248	1.17507	1.51116	0.000874213	0.00666636
SV2B	0.536456	1.21313	1.1772	0.000513164	0.00469913
MAGEA11	0.917219	2.2712	1.30811	0.000457624	0.00431178
SCN9A	0.516412	1.03292	1.00013	3.13673e-08	2.30699e-05
HP	1.37093	2.91509	1.08839	7.11316e-06	0.000263394
NRK	0.934824	2.00489	1.10075	2.05077e-06	0.000122062
SYT12	0.859556	2.07395	1.27072	0.00274603	0.015217
RNASE3	0.230556	2.7443	3.57325	3.23834e-05	0.000704937
CD300E	1.82838	4.19177	1.197	0.00104901	0.0075659
RNASE2	4.11438	21.0376	2.35422	7.39894e-05	0.00118804
LAMP5	3.71921	10.2728	1.46577	7.61526e-05	0.00120751
SOHLH1	0.454529	0.967592	1.09003	0.00400758	0.0200158
MATN3	4.40678	9.40089	1.09307	2.69565e-07	4.47368e-05
VSTM1	0.41062	1.13663	1.46888	0.00290226	0.0158286
CACNG6	0.590675	1.71556	1.53825	9.73193e-05	0.00142944
TMTC1	4.24567	9.85962	1.21554	5.11591e-05	0.00095135
TUBB4A	1.13175	2.71635	1.26311	0.000704688	0.00572266
VGLL3	2.93383	6.03706	1.04106	3.58314e-06	0.000170447
SUSD5	1.13374	3.12773	1.46403	7.40771e-06	0.000270362
DPEP3	1.00794	7.88585	2.96785	0.0120218	0.0446069
RTL1	0.697173	4.27768	2.61724	0.00039744	0.00389798
VGLL1	5.99929	14.3782	1.26102	0.0132038	0.0477917
LGALS12	0.499102	1.05123	1.07467	6.5452e-07	6.8703e-05
PTHLH	1.7619	3.66156	1.05532	1.87618e-05	0.000502729
CGB5	3.85741	9.45372	1.29325	0.000136656	0.00178714
SYT5	1.07926	3.14679	1.54384	0.000928109	0.00694229
ADIPOQ	0.557253	3.1281	2.48888	0.00322781	0.0171026
GDF6	0.5005	1.08424	1.11525	1.54643e-06	0.000105725
CTSG	2.27832	6.14713	1.43194	0.00494398	0.0233433
MPO	0.180128	15.2395	6.40266	0.00309498	0.0165879
RNF43	10.4236	5.14736	-1.01795	0.000255985	0.00279318
CILP	6.84946	16.7051	1.28623	0.000773985	0.0060907
TRARG1	0.310264	2.24804	2.8571	0.00604758	0.0270078
COL26A1	0.833575	1.85061	1.15062	0.00101327	0.00736663
HLA-G	3.72331	7.46029	1.00265	0.0131274	0.0476325
INA	0.788273	2.02523	1.36132	0.0127931	0.0467449
STMN2	2.76466	5.86203	1.0843	0.0117004	0.0437893
