# Supplementary material for: Neutrophil extracellular traps-related lncRNAs prognostic signature for gastric cancer and immune infiltration: potential biomarkers for predicting overall survival and clinical therapy
Source: Discov Oncol. 2024 Jul 19;15:291. doi: 10.1007/s12672-024-01164-0 (PMC11264613; doi:10.1007/s12672-024-01164-0)
Supplement: Supplementary file 11 — Supplementary material 11. [file 12672_2024_1164_MOESM11_ESM.xlsx]

## Sheet: HALLMARK
ID	Description	setSize	enrichmentScore	NES	pvalue	p.adjust	qvalues	rank	leading_edge	core_enrichment
HALLMARK_E2F_TARGETS	HALLMARK_E2F_TARGETS	199	-0.638612	-2.68629	1e-10	1.66667e-09	7.7193e-10	6749	tags=70%, list=27%, signal=52%	LBR/ZW10/RFC1/SRSF1/PA2G4/MMS22L/EED/DSCC1/CSE1L/SSRP1/PRKDC/RAN/NOLC1/AK2/EXOSC8/WEE1/RPA3/ING3/CNOT9/NOP56/SMC3/PMS2/HNRNPD/TOP2A/NAA38/ORC6/MELK/MCM6/CDCA3/RPA1/PHF5A/SPAG5/USP1/ILF3/AURKB/CDK1/HMGB3/STMN1/NUDT21/RFC3/MSH2/UBE2S/GINS3/KPNA2/KIF22/MYBL2/SLBP/PLK1/POLA2/DCTPP1/HMGA1/CKS1B/DUT/POP7/MYC/CHEK2/SPC25/NUP205/TIPIN/RAD50/DLGAP5/CDKN1B/DEPDC1/CDC20/RFC2/PPM1D/SUV39H1/SNRPB/H2AZ1/CCNB2/…
HALLMARK_EPITHELIAL_MESENCHYMAL_TRANSITION	HALLMARK_EPITHELIAL_MESENCHYMAL_TRANSITION	200	0.701748	2.47441	1e-10	1.66667e-09	7.7193e-10	4922	tags=74%, list=20%, signal=60%	PRSS2/IL6/MMP1/CXCL6/PTX3/PCOLCE2/CDH2/CRLF1/SERPINE1/MATN3/PTHLH/ADAM12/SPOCK1/CXCL12/FN1/SNAI2/CXCL8/CCN1/SFRP4/COL7A1/SFRP1/NNMT/INHBA/COL3A1/GAS1/FBN1/MFAP5/MGP/TNC/MMP3/MMP2/LUM/FOXC2/VCAN/COMP/PRRX1/FAP/THBS1/OXTR/SPARC/ITGA5/CDH11/COL12A1/DCN/COL1A2/COL1A1/FERMT2/COL5A2/LOX/GJA1/FSTL1/ECM2/FBLN1/FBLN2/SCG2/THBS2/DPYSL3/BGN/COL6A3/VIM/POSTN/CCN2/NTM/RGS4/SLIT3/GREM1/LAMA2/SLIT2/CTHRC1/COL5A…
HALLMARK_G2M_CHECKPOINT	HALLMARK_G2M_CHECKPOINT	197	-0.550113	-2.30249	1e-10	1.66667e-09	7.7193e-10	5005	tags=53%, list=20%, signal=43%	MCM6/MEIS2/ILF3/AURKB/CDK1/TENT4A/HMGB3/STMN1/EXO1/UBE2S/KPNA2/DKC1/HIRA/KIF22/EWSR1/MYBL2/PLK1/POLA2/KIF23/HMGA1/TRAIP/CKS1B/RBL1/BUB1/MYC/TOP1/NEK2/TNPO2/H2BC12/CDKN1B/NUP50/KMT5A/CDC20/BUB3/CENPA/SMC2/SUV39H1/CDC6/TPX2/CHMP1A/H2AZ1/CCNB2/CDC7/RBM14/DTYMK/PTTG1/AURKA/SMC1A/KIF2C/RACGAP1/BRCA2/CKS2/EZH2/PLK4/UCK2/POLE/UPF1/KIF20B/HMMR/CHEK1/HMGN2/PRC1/NSD2/SAP30/CENPF/DBF4/STIL/PBK/KIF4A/SMC4/DD…
HALLMARK_MYC_TARGETS_V1	HALLMARK_MYC_TARGETS_V1	197	-0.533141	-2.23145	4.80904e-10	6.0113e-09	2.78418e-09	8396	tags=65%, list=34%, signal=44%	KARS1/RUVBL2/SNRPB2/YWHAE/ACP1/RAD23B/PRPS2/CCT4/NDUFAB1/SRSF3/HNRNPR/PSMD8/PSMD7/SRSF7/SNRPD1/VDAC3/KPNB1/PSMB2/COPS5/HNRNPC/POLE3/XRCC6/HNRNPA3/PGK1/CANX/G3BP1/PSMA4/TRA2B/RPS6/TRIM28/SLC25A3/VBP1/CDK2/SSBP1/TOMM70/CAD/RACK1/UBE2E1/NOP16/SF3A1/PSMA7/SRSF1/RPL6/EIF3D/HNRNPU/RPS3/EEF1B2/PA2G4/EIF3B/DDX21/SMARCC1/DHX15/SRPK1/STARD7/SF3B3/CCT7/CBX3/RAN/NOLC1/LSM2/IMPDH2/NPM1/RPL14/TUFM/EIF3J/PTGES3…
HALLMARK_OXIDATIVE_PHOSPHORYLATION	HALLMARK_OXIDATIVE_PHOSPHORYLATION	197	-0.499643	-2.09124	2.01475e-08	2.01475e-07	9.33147e-08	7262	tags=62%, list=29%, signal=45%	MAOB/NDUFA4/UQCRC2/SLC25A3/LRPPRC/TOMM70/ATP6AP1/MTRF1/ATP5PD/POLR2F/ATP5F1E/MRPL35/HADHA/TCIRG1/NNT/SDHD/ATP5PO/DECR1/NDUFA1/NDUFC1/ATP5MG/COX7A2/NDUFA9/SLC25A11/ATP5F1B/SUCLA2/UQCR11/ETFB/SUPV3L1/COX5B/ACADVL/UQCRH/SLC25A20/GRPEL1/AFG3L2/ATP5F1A/IDH3G/NDUFB2/COX17/MFN2/NDUFS3/TIMM8B/SLC25A4/ATP5MC2/NDUFA5/ATP5PB/CS/NDUFS2/NDUFS1/ETFA/TOMM22/MRPS22/COX15/HSPA9/ATP6V0B/UQCR10/OGDH/COX6B1/NDUFA6/M…
HALLMARK_COAGULATION	HALLMARK_COAGULATION	122	0.609873	2.04001	7.04561e-08	5.87134e-07	2.71936e-07	5243	tags=52%, list=21%, signal=42%	MMP8/CTSV/F2/MMP1/SERPINE1/FN1/SERPINB2/FBN1/HPN/MMP3/MMP2/COMP/THBS1/SPARC/CTSK/APOA1/FGA/HTRA1/C1S/PROS1/TIMP1/PRSS23/ITGB3/PROC/MMP11/C3/OLR1/RGN/MMP7/THBD/SERPING1/TIMP3/F10/C1R/KLF7/CPN1/FYN/PLAU/MMP10/CFH/A2M/S100A1/PECAM1/F8/LRP1/TFPI2/CTSO/BMP1/DUSP14/TMPRSS6/PDGFB/FURIN/GP1BA/MASP2/MMP9/CTSB/GSN/HMGCS2/MMP14/VWF/CRIP2/CPQ/PLEK/PLAT
HALLMARK_INFLAMMATORY_RESPONSE	HALLMARK_INFLAMMATORY_RESPONSE	194	0.543074	1.903	1.56694e-07	1.11925e-06	5.18387e-07	5696	tags=47%, list=23%, signal=37%	CCL7/IL6/CXCL6/ROS1/SERPINE1/AQP9/IL1A/EREG/SELE/CXCL8/CSF3/HAS2/PROK2/FFAR2/CLEC5A/INHBA/TNFAIP6/FPR1/HPN/TACR1/ITGA5/VIP/CXCL11/LPAR1/IL1R1/CSF3R/TLR2/DCBLD2/SCN1B/CCL2/PDPN/OSMR/IL1B/GABBR1/NLRP3/C3AR1/RGS16/BEST1/MARCO/TIMP1/AXL/ITGB3/GPR183/C5AR1/OLR1/APLNR/IL7R/PTGIR/MEFV/ABCA1/TLR1/CCL22/PDE4B/STAB1/CALCRL/CD14/MSR1/RNF144B/CD69/MET/SELL/CYBB/ADM/HIF1A/RGS1/PCDH7/LCP2/ADGRE1/EMP3/CXCL10/ND…
HALLMARK_ANGIOGENESIS	HALLMARK_ANGIOGENESIS	35	0.761696	2.13792	1.44094e-06	9.00585e-06	4.17113e-06	2167	tags=54%, list=9%, signal=50%	APOH/VTN/CXCL6/PGLYRP1/SERPINA5/KCNJ8/COL3A1/LPL/LUM/VCAN/COL5A2/FSTL1/POSTN/STC1/SLCO2A1/TIMP1/OLR1/THBD/NRP1
HALLMARK_TNFA_SIGNALING_VIA_NFKB	HALLMARK_TNFA_SIGNALING_VIA_NFKB	198	0.509946	1.79602	4.20475e-06	2.33597e-05	1.08192e-05	5512	tags=40%, list=22%, signal=31%	IL6/CXCL6/PTX3/CSF2/SERPINE1/GFPT2/IL1A/CCN1/G0S2/SERPINB2/INHBA/TNFAIP6/PTGS2/NR4A3/TNC/EGR3/FOSB/CXCL11/TLR2/CCL2/DUSP1/IL1B/AREG/BCL2A1/FOSL1/ACKR3/SLC2A3/DENND5A/GPR183/OLR1/FJX1/IL7R/ABCA1/PDE4B/GEM/GADD45B/CD69/ZBTB10/TNF/PLAU/RCAN1/KYNU/MSC/CLCF1/CCL4/SOD2/IL6ST/DNAJB4/EGR1/ZFP36/SOCS3/DUSP5/NFIL3/DRAM1/PER1/KLF9/CXCL10/PLPP3/ATF3/CD44/PMEPA1/CD80/NAMPT/PLAUR/TNFAIP3/BCL6/NR4A2/KLF6/KLF10/…
HALLMARK_UV_RESPONSE_DN	HALLMARK_UV_RESPONSE_DN	142	0.551709	1.87443	7.43201e-06	3.716e-05	1.7211e-05	3445	tags=32%, list=14%, signal=28%	SERPINE1/SNAI2/CCN1/HAS2/TFPI/COL3A1/CAV1/MMP16/EFEMP1/PRKAR2B/LPAR1/COL1A2/COL1A1/COL5A2/AMPH/AKT3/GJA1/PTGFR/RGS4/DUSP1/FZD2/LTBP1/COL11A1/ITGB3/IGFBP5/MAP1B/CAP2/SDC2/FBLN5/PDGFRB/DAB2/DLC1/NRP1/ADGRL2/PTPRM/FYN/SYNE1/MET/ATP2B4/NR3C1/VLDLR/RBPMS/PMP22/CELF2/KCNMA1/LAMC1
HALLMARK_MYC_TARGETS_V2	HALLMARK_MYC_TARGETS_V2	55	-0.614815	-2.11849	3.73509e-05	0.000169777	7.86335e-05	6895	tags=75%, list=28%, signal=54%	NIP7/NOP16/EXOSC5/PA2G4/BYSL/LAS1L/GRWD1/UTP20/CBX3/NOLC1/SUPV3L1/NPM1/PPRC1/MRTO4/PRMT3/NOP56/MYBBP1A/HSPD1/PLK1/DCTPP1/HK2/MAP3K6/RRP12/GNL3/MYC/IMP4/DUSP2/NOC4L/TCOF1/PES1/UNG/AIMP2/PPAN/RRP9/SLC19A1/PLK4/TBRG4/FARSA/MCM4/MCM5/SORD
HALLMARK_KRAS_SIGNALING_UP	HALLMARK_KRAS_SIGNALING_UP	190	0.459115	1.6048	0.000295753	0.0012323	0.000570751	4844	tags=36%, list=19%, signal=29%	SCG5/CIDEA/RETN/APOD/CSF2/GFPT2/F13A1/ALDH1A2/EREG/SERPINA3/ANGPTL4/NGF/G0S2/INHBA/TFPI/PTGS2/HSD11B1/IGF2/PRRX1/PCSK1N/NAP1L2/AKAP12/DCBLD2/SPARCL1/SCN1B/GUCY1A1/GPNMB/PPBP/IL1B/C3AR1/RGS16/TLR8/TSPAN7/ALDH1A3/MMP11/LY96/PDCD1LG2/ADGRL4/ADGRA2/IL7R/SPON1/GNG11/NRP1/IL33/PLAU/FCER1G/MMP10/CFH/PECAM1/TMEM158/ENG/PRKG2/ITGBL1/CXCR4/MAFB/GYPC/CXCL10/MMD/MMP9/PTBP2/EPB41L3/PLAUR/SCG3/TNFAIP3/SATB1/SP…
HALLMARK_COMPLEMENT	HALLMARK_COMPLEMENT	191	0.451871	1.57827	0.00117871	0.00453348	0.00209972	5394	tags=32%, list=22%, signal=26%	MMP8/CTSV/F2/IL6/SERPINE1/CD36/F7/CPM/FN1/FCN1/SERPINB2/S100A12/ZFPM2/TIMP2/CTSL/C1S/KCNIP2/GNB4/TIMP1/ZEB1/C3/OLR1/ANXA5/SERPING1/GATA3/F10/C1R/FYN/CR1/FCER1G/CFH/F8/KYNU/LRP1/TFPI2/CTSO/COL4A2/NOTCH4/CDH13/CD59/DUSP5/LCP2/TMPRSS6/PDGFB/GP1BA/CTSB/ITGAM/F5/PIM1/PLAUR/SCG3/TNFAIP3/MMP14/CPQ/PIK3CA/DOCK4/PLEK/PRCP/PLAT/GNG2/DOCK10/RASGRP1
HALLMARK_HYPOXIA	HALLMARK_HYPOXIA	191	0.431596	1.50746	0.0040643	0.0144485	0.00669194	4085	tags=28%, list=16%, signal=23%	INHA/HAS1/IL6/TKTL1/SERPINE1/B4GALNT2/SRPX/ANGPTL4/TGFB3/CCN1/CAV1/IGFBP1/DTNA/DCN/AKAP12/LOX/CCN5/KIF5A/BGN/CCN2/STC1/DUSP1/COL5A1/PLIN2/ACKR3/EGFR/SLC2A3/SDC2/TMEM45A/LXN/PPARGC1A/ERRFI1/KLF7/CSRP2/CAVIN1/EDN2/PHKG1/TGFBI/NR3C1/VLDLR/LDHC/ZFP36/CXCR4/TGM2/ADM/DDIT3/MT2A/NFIL3/CAVIN3/PGF/PDGFB/RRAGD/ATF3
HALLMARK_P53_PATHWAY	HALLMARK_P53_PATHWAY	194	-0.337975	-1.42636	0.00433455	0.0144485	0.00669194	5510	tags=40%, list=22%, signal=32%	BAIAP2/NOTCH1/IP6K2/POLH/BMP2/STEAP3/MAPKAPK3/RPL18/GADD45A/TRAF4/RNF19B/APAF1/TRIAP1/RHBDF2/PTPRE/IER5/ALOX15B/NDRG1/SEC61A1/EI24/EPS8L2/WRAP73/CCNG1/SOCS1/BAK1/PERP/NUDT15/HRAS/SERPINB5/SLC3A2/NUPR1/BAX/PPM1D/ERCC5/KIF13B/DDIT4/RAB40C/IRAG2/CDKN2AIP/OSGIN1/TP53/RPL36/POM121/MDM2/KLF4/EPHA2/KLK8/CDK5R1/VWA5A/RETSAT/VDR/CASP1/AK1/PIDD1/DDB2/SLC7A11/CD82/DEF6/IRAK1/TNNI1/ABAT/PLXNB2/DCXR/TNFSF9/HS…
HALLMARK_IL6_JAK_STAT3_SIGNALING	HALLMARK_IL6_JAK_STAT3_SIGNALING	81	0.508234	1.62955	0.00537702	0.0168032	0.00778252	4322	tags=32%, list=17%, signal=27%	CCL7/IL6/CSF2/CD36/CXCL11/IL1R2/IL1R1/CSF3R/TLR2/PDGFC/OSMR/IL1B/ITGB3/LEPR/CD14/CCR1/TNF/A2M/IL6ST/IL2RA/SOCS3/TGFB1/CXCL10/ITGA4/PIM1/CD44
HALLMARK_XENOBIOTIC_METABOLISM	HALLMARK_XENOBIOTIC_METABOLISM	182	-0.347322	-1.45973	0.00614256	0.0180664	0.00836758	3268	tags=28%, list=13%, signal=25%	POR/AHCY/CYP2S1/REG1A/GSTM4/MTHFD1/ETS2/COMT/ALDH9A1/CASP6/CYP2C18/ACOX3/LONP1/EPHA2/MCCC2/HNF4A/SPINT2/ALDH2/LEAP2/CYP2J2/DDC/CNDP2/RETSAT/ACO2/CYB5A/TKFC/FBP1/ASL/GSS/SHMT2/GSR/DHRS1/DCXR/VNN1/SLC1A5/JUP/PYCR1/PSMB10/CA2/ADH1C/CES1/CCL25/HES6/CYP4F2/FABP1/GAD1/ALDH3A1/TTPA/ADH7/CYP17A1/CRP
HALLMARK_DNA_REPAIR	HALLMARK_DNA_REPAIR	148	-0.372143	-1.5127	0.00689683	0.0191579	0.00887312	6561	tags=45%, list=26%, signal=34%	TAF10/GTF2H3/AAAS/NUDT9/SSRP1/POLL/POLA1/XPC/UPF3B/SNAPC4/GTF3C5/IMPDH2/POLR2A/RPA3/COX17/GTF2A2/POLR1D/PNP/GUK1/POLH/POLR2D/PRIM1/RFC4/EDF1/RFC5/TARBP2/DGCR8/VPS28/NT5C3A/CMPK2/NUDT21/RFC3/TAF6/VPS37D/SEC61A1/NME3/POLA2/ZNF707/DUT/NELFB/ITPA/ADRM1/APRT/TYMS/RFC2/ERCC5/NELFCD/POLR2E/GTF2F1/BCAP31/RAD51/TP53/VPS37B/POM121/MPG/LIG1/POLD3/FEN1/SAC3D1/AK1/ALYREF/DDB2/POLD1/CANT1/PCNA/ZWINT/CCNO
HALLMARK_MYOGENESIS	HALLMARK_MYOGENESIS	170	0.421256	1.45855	0.00775011	0.020395	0.00944611	5884	tags=45%, list=23%, signal=34%	APOD/CD36/ADAM12/COL3A1/GPX3/SLN/SPARC/FABP3/IGF1/DTNA/RYR1/COL1A1/TNNT3/COL6A3/LAMA2/SSPN/ACHE/SGCD/ACTA1/PTGIS/MYL3/FGF2/COL15A1/MYLK/IGFBP7/SGCG/AEBP1/REEP1/COL6A2/APLNR/CRYAB/CASQ1/TAGLN/DMD/TNNT1/GADD45B/MYL4/CACNA1H/WWTR1/GJA5/MYOZ1/LDB3/MRAS/MEF2C/SORBS1/COL4A2/EFS/SPEG/ITGA7/CDH13/CTF1/GNAO1/FHL1/HSPB8/COX7A1/SVIL/PDLIM7/TGFB1/DES/MYH11/GSN/MEF2A/MB/MYH3/HDAC5/CNN3/PKIA/ITGB1/PRNP/ACTC1/T…
HALLMARK_ALLOGRAFT_REJECTION	HALLMARK_ALLOGRAFT_REJECTION	192	0.404485	1.41506	0.00987485	0.0246871	0.011434	4251	tags=22%, list=17%, signal=19%	ELANE/CCL7/F2/IL6/IL11/HLA-G/EREG/INHBA/SRGN/TLR2/TGFB2/CCL2/CARTPT/ACHE/IL1B/NLRP3/THY1/TIMP1/CD86/EGFR/FCGR2B/IFNG/CCL13/APBB1/CCL19/TLR1/CCL22/STAB1/CCR1/TNF/CCL4/IL2RA/HIF1A/FGR/STAT4/LCP2/LY86/TGFB1/FLNA/MMP9/F2R/IL18RAP/ST8SIA4
HALLMARK_ESTROGEN_RESPONSE_LATE	HALLMARK_ESTROGEN_RESPONSE_LATE	195	-0.331394	-1.3937	0.0104289	0.0248308	0.0115006	3773	tags=34%, list=15%, signal=29%	TSPAN13/DUSP2/PERP/PDCD4/MAPK13/KLK10/SLC22A5/CDC20/SLC1A4/ADD3/IDH2/CDC6/CHPT1/FRK/AMFR/KRT19/BAG1/PRLR/JAK2/FGFR3/TMPRSS3/PLK4/DHCR7/KLF4/TFF1/STIL/CDH1/GFUS/ALDH3A2/CLIC3/CCND1/RAPGEFL1/WFS1/HOMER2/SLC9A3R1/CELSR2/IL17RB/GALE/FABP5/SLC7A5/DCXR/LTF/LLGL2/HSPA4L/TST/KCNK5/SEMA3B/SLC27A2/AGR2/PKP3/KLK11/S100A9/SORD/OVOL2/ST14/CYP4F11/TJP3/GINS2/SFN/CA2/HR/PCP4/SULT2B1/MYB/TRIM29/ASCL1/KRT13
HALLMARK_MTORC1_SIGNALING	HALLMARK_MTORC1_SIGNALING	198	-0.333995	-1.4001	0.01155	0.02625	0.0121579	5659	tags=40%, list=23%, signal=31%	GMPS/ATP2A2/CALR/PNP/PSMD12/ENO1/ACLY/PPA1/ERO1A/HSPA9/NFKBIB/TOMM40/HSPD1/TES/MTHFD2L/RPA1/UFM1/TPI1/POLR3G/IMMT/QDPR/EBP/PLK1/ATP5MC1/TUBA4A/HK2/LDLR/CORO1A/STARD4/CCNG1/BUB1/PPIA/NUP205/GPI/SERP1/GAPDH/HMGCS1/PDAP1/NUPR1/SLC1A4/ADD3/HMBS/SLC37A4/UNG/DDIT4/AURKA/SDF2L1/RRP9/MAP2K3/DHCR7/PFKL/INSIG1/ASNS/ELOVL6/ALDOA/DDX39A/DHCR24/CYB5B/SRD5A1/PSAT1/MCM4/HMGCR/GOT1/SLC7A11/SLC9A3R1/SHMT2/CCNF/GS…
HALLMARK_WNT_BETA_CATENIN_SIGNALING	HALLMARK_WNT_BETA_CATENIN_SIGNALING	40	-0.496931	-1.60328	0.0196596	0.0427383	0.0197946	2779	tags=22%, list=11%, signal=20%	TP53/AXIN1/WNT6/HDAC11/SKP2/TCF7/AXIN2/NKD1/DKK4
HALLMARK_REACTIVE_OXYGEN_SPECIES_PATHWAY	HALLMARK_REACTIVE_OXYGEN_SPECIES_PATHWAY	49	0.510428	1.519	0.0211673	0.0440986	0.0204246	547	tags=4%, list=2%, signal=4%	MPO/GPX3
HALLMARK_APICAL_JUNCTION	HALLMARK_APICAL_JUNCTION	186	0.386456	1.34977	0.0327869	0.0647971	0.0300113	4138	tags=30%, list=17%, signal=25%	CNTN1/CLDN9/CLDN6/FBN1/CALB2/MMP2/VCAN/NRXN2/CDH11/CLDN14/CLDN11/AKT3/AMIGO2/CADM3/TRO/NEXN/SLIT2/ACTA1/NFASC/ADAMTS5/THY1/LAYN/ACTG2/CD86/CERCAM/EGFR/NEGR1/ITGA10/MYH10/MADCAM1/GAMT/VCAM1/CDH6/MSN/FLNC/COL16A1/PECAM1/TGFBI/TSPAN4/CD34/JAM3/NLGN2/SGCE/ADAM23/NLGN3/SPEG/THBS3/CD209/MYL9/BMP1/ARHGEF6/PARVA/CLDN19/GNAI1/MMP9
HALLMARK_FATTY_ACID_METABOLISM	HALLMARK_FATTY_ACID_METABOLISM	150	-0.3244	-1.31453	0.0336945	0.0647971	0.0300113	4220	tags=33%, list=17%, signal=28%	ACSS1/UBE2L6/SUCLG2/ACAT2/IDH3B/ETFDH/CRAT/ACAA1/SDHA/SLC22A5/KMT5A/HMGCS1/NSDHL/H2AZ1/D2HGDH/CA4/CPT2/ALDH9A1/HSD17B7/GCDH/HSPH1/PCBD1/ECHS1/ALDOA/MDH2/NTHL1/DHCR24/GPD1/RETSAT/ALDH1A1/REEP6/ALDH3A2/ACO2/HADH/ECI1/FASN/ACSM3/NCAPH2/HPGD/VNN1/ACADS/RDH16/ACSL5/FABP2/CA2/ADH1C/FABP1/ALDH3A1/ADH7/CA6
HALLMARK_TGF_BETA_SIGNALING	HALLMARK_TGF_BETA_SIGNALING	54	0.48441	1.46011	0.0393701	0.0729076	0.0337677	5559	tags=30%, list=22%, signal=23%	SERPINE1/ACVR1/THBS1/RAB31/NOG/WWTR1/ENG/TGFB1/FURIN/LTBP2/BMPR2/PMEPA1/SKIL/TGFBR1/KLF10/CDKN1C
HALLMARK_UNFOLDED_PROTEIN_RESPONSE	HALLMARK_UNFOLDED_PROTEIN_RESPONSE	112	-0.325646	-1.26086	0.0484258	0.0864746	0.0400514	6716	tags=51%, list=27%, signal=37%	EIF2AK3/MTHFD2/HSPA5/ZBTB17/HSP90B1/HERPUD1/NFYA/EXOSC5/TATDN2/EDEM1/SPCS1/POP4/SLC30A5/DCTN1/NOLC1/SRPRA/NPM1/CALR/NOP56/CNOT6/ERO1A/HSPA9/DNAJA4/MTREX/SRPRB/ATF4/DNAJC3/BAG3/EIF4G1/EXOSC4/DKC1/CKS1B/PAIP1/PREB/SERP1/RPS14/IMP3/EIF4E/SLC1A4/GEMIN4/DDIT4/RRP9/EDC4/ALDH18A1/LSM4/CXXC1/ASNS/KHSRP/EEF2/HYOU1/PSAT1/H2AX/NHP2/NOP14/WFS1/SLC7A5/CHAC1

## Sheet: GO
ID	Description	setSize	enrichmentScore	NES	pvalue	p.adjust	qvalue	rank	leading_edge	core_enrichment
GOBP_KERATINIZATION	GOBP_KERATINIZATION	41	-0.853425	-2.74165	1e-10	5.213e-08	4.25895e-08	1321	tags=68%, list=5%, signal=65%	KRT8/KRT1/ABCA12/PPL/TMEM79/SFN/EVPL/SPRR2D/KRT16/SPRR2E/KRT6B/SPRR1A/KRT81/CERS3/KRT6A/LCE3E/LCE3A/KRT5/CNFN/IVL/SPRR3/KRT6C/TGM1/LCE3D/SPRR2G/KRT4/KRT78/SPRR2B
GOBP_EPIDERMAL_CELL_DIFFERENTIATION	GOBP_EPIDERMAL_CELL_DIFFERENTIATION	179	-0.563716	-2.36013	1e-10	5.213e-08	4.25895e-08	1348	tags=28%, list=5%, signal=27%	USH1C/SCRIB/KRT8/KRT1/PLS1/ABCA12/OVOL2/PPL/TMEM79/TPRN/FA2H/FOXN1/ST14/FLG/SFN/EXPH5/MSX2/EVPL/POU3F1/HES5/SPRR2D/SULT2B1/KRT16/KCNQ1/SPRR2E/KRT6B/SPRR1A/DLX3/ACER1/KRT81/CERS3/FGF20/KRT6A/SCEL/CSTA/SPINK5/LCE3E/LCE3A/REG3A/KRT5/CNFN/IVL/SPRR3/KRT6C/TGM1/LCE3D/SPRR2G/KRT4/KRT78/SPRR2B
GOMF_HEPARIN_BINDING	GOMF_HEPARIN_BINDING	148	0.672456	2.30362	1e-10	5.213e-08	4.25895e-08	2633	tags=43%, list=11%, signal=39%	ELANE/MPO/AZU1/CEL/APOH/CCL7/F2/VTN/CTSG/CXCL6/PCOLCE2/SERPINA5/FGF7/FN1/SERPIND1/CXCL8/CCN1/FGF10/CCN4/SFRP1/SERPINA10/FBN1/APOB/LPL/SMOC1/COMP/THBS4/THBS1/ADAMTS3/ADAMTS1/RSPO3/SELP/CXCL11/PRELP/CCL8/CCN5/FSTL1/CCDC80/ECM2/ADAMTS8/GREM2/THBS2/POSTN/CCN2/SLIT3/GPNMB/SLIT2/COL5A1/COL11A1/ADAMTS5/FBLN7/CCN3/FGF2/CRISPLD2/PCOLCE/EFEMP2/CCN6/LXN/NRP1/ANOS1/TNXB/FGF1/TENM1/CFH
GOBP_EPIDERMIS_DEVELOPMENT	GOBP_EPIDERMIS_DEVELOPMENT	289	-0.504498	-2.25495	1e-10	5.213e-08	4.25895e-08	1762	tags=26%, list=7%, signal=24%	SPINT1/KDF1/SLC9A3R1/ZBED2/SOX9/POU2F3/FABP5/KRT14/USH1C/GJB5/SCRIB/KRT8/KLK14/KRT1/PLS1/ABCA12/OVOL2/PPL/TMEM79/TPRN/FA2H/FOXN1/ST14/FLG/SFN/EXPH5/FOXQ1/SHH/GRHL3/MSX2/EVPL/COL17A1/FERMT1/POU3F1/SOX21/HES5/EDAR/KRTDAP/SPRR2D/SULT2B1/KRT16/KCNQ1/ZNF750/SOSTDC1/RBP2/SPRR2E/KRT6B/SPRR1A/DLX3/APCDD1/ACER1/KRT81/KRT15/CERS3/FGF20/KRT6A/SCEL/CSTA/SPINK5/LCE3E/LCE3A/REG3A/KRT5/CNFN/IVL/SPRR3/KRT6C/TGM1…
GOMF_GLYCOSAMINOGLYCAN_BINDING	GOMF_GLYCOSAMINOGLYCAN_BINDING	207	0.618877	2.18458	1e-10	5.213e-08	4.25895e-08	2429	tags=39%, list=10%, signal=35%	ELANE/MPO/AZU1/REG3G/CEL/APOH/CCL7/F2/VTN/SUSD5/CTSG/EPYC/CXCL6/PCOLCE2/PGLYRP1/SERPINA5/FGF7/FN1/SERPIND1/CXCL8/LYVE1/CCN1/FGF10/CCN4/SFRP1/SERPINA10/TNFAIP6/FBN1/APOB/LPL/REG1B/SMOC1/VCAN/COMP/THBS4/THBS1/ADAMTS3/ADAMTS1/ITIH2/RSPO3/SELP/CXCL11/EGFLAM/DCN/PRELP/CCL8/CCN5/FSTL1/CCDC80/ECM2/ADAMTS8/TLR2/GREM2/THBS2/DPYSL3/BGN/POSTN/CCN2/SULF1/SLIT3/GPNMB/SLIT2/COL5A1/NLRP3/COL11A1/ADAMTS5/LAYN/FB…
GOCC_VACUOLAR_LUMEN	GOCC_VACUOLAR_LUMEN	167	0.622379	2.15308	1e-10	5.213e-08	4.25895e-08	1897	tags=20%, list=8%, signal=19%	ELANE/MPO/PRTN3/AZU1/RNASE3/BPI/RNASE2/CTSV/PRSS2/NSG2/RETN/CTSG/CUBN/KERA/SERPINA3/OGN/CSF3/OMD/APOB/LUM/VCAN/GPC6/CTSK/DCN/PRELP/MNDA/BGN/S100A7/CTSL/TTR/FMOD/SDC2/C3/PDGFRB
GOCC_EXTERNAL_ENCAPSULATING_STRUCTURE	GOCC_EXTERNAL_ENCAPSULATING_STRUCTURE	479	0.569426	2.1498	1e-10	5.213e-08	4.25895e-08	4343	tags=51%, list=17%, signal=43%	ELANE/PRTN3/PRSS1/ADIPOQ/MMP8/PRSS2/APOH/F2/VTN/CTSG/EPYC/MMP1/KERA/LRRN1/CILP/PTX3/MATN4/CDH2/SFRP2/COL26A1/SERPINA5/SERPINE1/MATN3/PRG4/AGT/F7/F13A1/HMCN1/CXCL12/CCBE1/FN1/SERPINA3/OGN/SRPX/FCN1/FLRT2/ANGPTL4/TGFB3/CCN1/FGF10/ASPN/CCN4/CMA1/SERPINF2/OMD/COL7A1/SFRP1/MMP19/COL24A1/TNN/COL3A1/FBN1/MFAP5/MGP/OLFML2B/COL10A1/MMP16/TNC/COL21A1/MMP3/MMP2/LUM/EFEMP1/SMOC1/VCAN/COMP/COLEC12/THBS4/THBS1…
GOCC_COLLAGEN_CONTAINING_EXTRACELLULAR_MATRIX	GOCC_COLLAGEN_CONTAINING_EXTRACELLULAR_MATRIX	371	0.572965	2.1278	1e-10	5.213e-08	4.25895e-08	4343	tags=52%, list=17%, signal=44%	ELANE/PRTN3/PRSS1/ADIPOQ/MMP8/APOH/F2/VTN/CTSG/CILP/MATN4/CDH2/SFRP2/COL26A1/SERPINA5/SERPINE1/MATN3/PRG4/AGT/F7/F13A1/HMCN1/CXCL12/FN1/SERPINA3/OGN/SRPX/FCN1/ANGPTL4/TGFB3/CCN1/FGF10/ASPN/CMA1/SERPINF2/OMD/COL7A1/SFRP1/COL24A1/TNN/COL3A1/FBN1/MFAP5/MGP/COL10A1/TNC/COL21A1/MMP2/LUM/EFEMP1/SMOC1/VCAN/COMP/THBS4/THBS1/ADAMTS3/ADAMTS1/ITIH2/GPC6/SPARC/COL8A1/COL12A1/EGFLAM/DCN/COL14A1/APOA1/COL1A2/C…
GOMF_SULFUR_COMPOUND_BINDING	GOMF_SULFUR_COMPOUND_BINDING	238	0.587172	2.10011	1e-10	5.213e-08	4.25895e-08	2633	tags=30%, list=11%, signal=27%	ELANE/MPO/AZU1/CEL/APOH/CCL7/F2/VTN/CTSG/TKTL1/CXCL6/PCOLCE2/SULT2A1/SERPINA5/P2RX1/SOAT2/FGF7/FN1/SERPIND1/CXCL8/CCN1/FGF10/CCN4/SFRP1/SERPINA10/FBN1/APOB/LPL/GNMT/SMOC1/COMP/THBS4/THBS1/ADAMTS3/ADAMTS1/RSPO3/SELP/CXCL11/PRELP/CCL8/CCN5/FSTL1/CCDC80/ECM2/ADAMTS8/GREM2/THBS2/DPYSL3/POSTN/CCN2/SLIT3/GPNMB/SLIT2/COL5A1/COL11A1/ADAMTS5/FBLN7/CCN3/FGF2/CRISPLD2/PCOLCE/HS3ST5/EFEMP2/CCN6/LXN/NRP1/ANOS…
GOBP_EXTERNAL_ENCAPSULATING_STRUCTURE_ORGANIZATION	GOBP_EXTERNAL_ENCAPSULATING_STRUCTURE_ORGANIZATION	291	0.571431	2.08195	1e-10	5.213e-08	4.25895e-08	4383	tags=49%, list=17%, signal=41%	ELANE/PRSS1/MMP8/CTSV/PRSS2/VTN/HAS1/IL6/CTSG/MMP1/PTX3/MATN4/SFRP2/IBSP/MATN3/AGT/CYP1B1/HMCN1/FLRT2/CCN1/CMA1/SERPINF2/HAS2/MMP19/COL24A1/COL3A1/CAV1/OLFML2B/HPN/COL10A1/MMP16/MMP3/MMP2/LUM/PHLDB2/SMOC1/KLK5/FOXC2/COMP/DDR2/FAP/ADAMTS3/ADAMTS1/MMP17/COL8A1/COL12A1/EGFLAM/CTSK/COL14A1/COL1A2/COL1A1/ADAMTS12/COL5A2/ANGPTL7/LOX/MFAP4/CCDC80/ECM2/TCF15/FBLN1/ADAMTS8/ANTXR1/FBLN2/HAS3/TLL1/TGFB2/ADA…
GOCC_IMMUNOGLOBULIN_COMPLEX	GOCC_IMMUNOGLOBULIN_COMPLEX	147	-0.589224	-2.43582	1.35496e-10	6.42127e-08	5.24608e-08	2019	tags=48%, list=8%, signal=45%	IGHV6-1/IGLV6-57/IGKV3-15/IGKV3D-15/IGKV5-2/IGKV2-40/IGKV3D-11/IGLV3-21/IGHV4-28/IGHV3-23/IGHV3-11/IGLV2-14/IGKV2D-29/TRDC/IGKV1-9/SYK/IGKV2D-24/IGLV3-1/IGHV2-70/IGLV4-60/IGKV1-6/IGHV3-7/IGHV4-31/IGHV3-64D/IGHV1-18/IGKV1D-42/IGKV3D-7/CD79A/IGLV4-69/IGHV3-48/IGKV1-27/IGKV1D-13/CD79B/IGHV3-53/JCHAIN/PIGR/IGLL5/IGHV3-15/IGLV2-11/IGLV5-45/IGHV1-3/IGKV1-17/IGHV3-20/IGKV6D-41/IGLV2-23/IGLV3-9/IGHM/IGHV…
GOCC_AZUROPHIL_GRANULE_LUMEN	GOCC_AZUROPHIL_GRANULE_LUMEN	85	0.717786	2.31687	2.48843e-10	1.08102e-07	8.83175e-08	390	tags=13%, list=2%, signal=13%	ELANE/MPO/PRTN3/AZU1/RNASE3/BPI/RNASE2/PRSS2/RETN/CTSG/SERPINA3
GOBP_KERATINOCYTE_DIFFERENTIATION	GOBP_KERATINOCYTE_DIFFERENTIATION	123	-0.61141	-2.46192	4.22503e-10	1.46834e-07	1.19961e-07	1321	tags=32%, list=5%, signal=30%	KRT8/KRT1/ABCA12/OVOL2/PPL/TMEM79/FOXN1/ST14/FLG/SFN/EXPH5/MSX2/EVPL/POU3F1/SPRR2D/KRT16/SPRR2E/KRT6B/SPRR1A/ACER1/KRT81/CERS3/KRT6A/SCEL/CSTA/LCE3E/LCE3A/REG3A/KRT5/CNFN/IVL/SPRR3/KRT6C/TGM1/LCE3D/SPRR2G/KRT4/KRT78/SPRR2B
GOBP_SKIN_DEVELOPMENT	GOBP_SKIN_DEVELOPMENT	244	-0.500235	-2.20995	4.0394e-10	1.46834e-07	1.19961e-07	1107	tags=21%, list=4%, signal=21%	ABCA12/OVOL2/PPL/TMEM79/FA2H/FOXN1/ST14/FLG/JUP/SFN/ITGB4/EXPH5/FOXQ1/SHH/GRHL3/MSX2/EVPL/FERMT1/POU3F1/SOX21/EDAR/SPRR2D/KRT16/SOSTDC1/SPRR2E/KRT6B/SPRR1A/DLX3/APCDD1/ACER1/KRT81/CERS3/KRT6A/SCEL/CSTA/SPINK5/LCE3E/LCE3A/REG3A/KRT5/CNFN/IVL/SPRR3/KRT6C/TGM1/LCE3D/KRT27/SPRR2G/DKK4/KRT4/KRT78/SPRR2B
GOMF_EXTRACELLULAR_MATRIX_STRUCTURAL_CONSTITUENT	GOMF_EXTRACELLULAR_MATRIX_STRUCTURAL_CONSTITUENT	143	0.630926	2.15333	4.1014e-10	1.46834e-07	1.19961e-07	3445	tags=60%, list=14%, signal=52%	ADIPOQ/GP2/VTN/CILP/MATN3/PRG4/HMCN1/FN1/OGN/SRPX/CCN1/ASPN/COL7A1/COL24A1/COL3A1/FBN1/MFAP5/MGP/COL10A1/TNC/COL21A1/LUM/EFEMP1/VCAN/COMP/THBS1/SPARC/COL8A1/COL12A1/DCN/COL14A1/COL1A2/COL1A1/PRELP/COL5A2/MFAP4/FBLN1/FGA/FBLN2/THBS2/BGN/COL6A3/POSTN/MMRN1/LAMA2/SRPX2/CHI3L1/CTHRC1/COL5A1/NID2/LTBP1/COL11A1/MFAP2/COL4A3/PXDN/LAMA4/ABI3BP/FBN2/FMOD/COL15A1/PCOLCE/PODN/EFEMP2/IGFBP7/FBLN5/AEBP1/COL6A…
GOCC_AZUROPHIL_GRANULE	GOCC_AZUROPHIL_GRANULE	145	0.63402	2.16582	4.51252e-10	1.47023e-07	1.20116e-07	1822	tags=13%, list=7%, signal=12%	ELANE/MPO/PRTN3/AZU1/DEFA4/RNASE3/BPI/RNASE2/PRSS2/RETN/CTSG/SERPINA3/FPR1/MNDA/S100A7/C3AR1/TTR/GLIPR1/C3
GOCC_INTERMEDIATE_FILAMENT_CYTOSKELETON	GOCC_INTERMEDIATE_FILAMENT_CYTOSKELETON	115	-0.618232	-2.4337	6.59228e-10	2.0215e-07	1.65154e-07	1621	tags=28%, list=6%, signal=26%	LMNTD2/KRTAP5-5/PKP2/HOXA13/KRT14/KRT8/KRT1/LMNB2/PPL/JUP/LMNB1/FAM83H/EVPL/S100A8/KRT16/KRT20/KRT6B/KRT24/KRT23/KRT81/KRT15/PKP1/KRT6A/KRT5/KRTAP3-2/KRT6C/KRT27/KRT40/KRT13/KRTAP3-1/KRT4/KRT78
GOCC_VESICLE_LUMEN	GOCC_VESICLE_LUMEN	305	0.528076	1.9289	7.62664e-10	2.20876e-07	1.80452e-07	2322	tags=18%, list=9%, signal=17%	ELANE/MPO/PRTN3/AZU1/DEFA4/GCG/RNASE3/BPI/MMP8/RNASE2/PRSS2/APOH/RETN/CTSG/PCSK1/PTX3/PGLYRP1/SERPINE1/HP/F13A1/ITIH3/FN1/SERPINA3/FCN1/TGFB3/SERPINF2/S100A12/APOB/IGF2/SRGN/THBS1/SPARC/IGF1/APOA1/MNDA/FGA/TGFB2/ISLR/TIMP2/S100A7/MMRN1/CHI3L1/PPBP/PROS1/TTR/TIMP1/EGFR/CRISPLD2/C3/VEGFC/HGF/PADI2/SERPING1/POMC/TIMP3
GOBP_RIBOSOME_BIOGENESIS	GOBP_RIBOSOME_BIOGENESIS	301	-0.461617	-2.06872	1.25308e-09	3.43805e-07	2.80884e-07	7956	tags=57%, list=32%, signal=40%	RPL7L1/BMS1/MRM3/PWP2/ERCC2/METTL15/LTO1/HELB/RPL38/EXOSC2/FTSJ3/XRCC5/UTP15/PIH1D1/LSM6/KRI1/WDR74/SHQ1/ZNF658/BUD23/DDX28/RPL26/RPS16/RPS6/RPS27L/NUP88/DHX29/RRP8/RSL24D1/NOL9/NIP7/RPL35A/TRMT61B/NOP16/EXOSC5/RPL6/FRG1/CUL4A/NAT10/ESF1/NSUN5/RPL24/PA2G4/EBNA1BP2/ABT1/DDX21/NOM1/DDX51/YTHDF2/ZCCHC4/POP4/MRPL22/DIS3/BYSL/PRKDC/LAS1L/NSUN5P1/GRWD1/UTP20/RAN/NOLC1/UTP14A/RRP1B/ISG20L2/EXOSC8/RRP7BP…
GOCC_INTERMEDIATE_FILAMENT	GOCC_INTERMEDIATE_FILAMENT	79	-0.68088	-2.51007	3.00461e-09	7.56439e-07	6.18e-07	1621	tags=38%, list=6%, signal=36%	LMNTD2/KRTAP5-5/PKP2/KRT14/KRT8/KRT1/LMNB2/PPL/JUP/LMNB1/FAM83H/EVPL/KRT16/KRT20/KRT6B/KRT24/KRT23/KRT81/KRT15/PKP1/KRT6A/KRT5/KRTAP3-2/KRT6C/KRT27/KRT40/KRT13/KRTAP3-1/KRT4/KRT78
GOBP_COLLAGEN_METABOLIC_PROCESS	GOBP_COLLAGEN_METABOLIC_PROCESS	95	0.674797	2.2033	3.04723e-09	7.56439e-07	6.18e-07	4175	tags=58%, list=17%, signal=48%	PRTN3/MMP8/PRSS2/F2/IL6/MMP1/TGFB3/SERPINF2/INHBA/MMP19/MMP16/MMP3/MMP2/DDR2/FAP/ADAMTS3/MMP17/CTSK/COL1A2/COL1A1/MIR145/MFAP4/VIM/ADAMTS2/MIR149/CCN2/COL5A1/CTSL/NPPC/MMP11/MRC2/PCOLCE/PDGFRB/MMP7/ERRFI1/TNXB/MMP10/TNS2/LARP6/MMP24/MMP23B/ENG/HIF1A/P3H1/P3H3/RCN3/EMILIN1/TMPRSS6/WNT4/TGFB1/FURIN/CYGB/MMP9/F2R/CTSB
GOBP_POSITIVE_REGULATION_OF_LIPASE_ACTIVITY	GOBP_POSITIVE_REGULATION_OF_LIPASE_ACTIVITY	60	0.749477	2.28625	3.5257e-09	8.3543e-07	6.82535e-07	1897	tags=38%, list=8%, signal=36%	PLA2G1B/PNLIP/APOH/AGT/GPIHBP1/HTR2A/ADCYAP1R1/SELE/CCN1/AGTR1/LPAR1/APOA1/PLA2G5/AVPR1A/P2RY6/EDNRA/PDGFRA/P2RY12/CD86/EGFR/C5AR1/FGF2/PDGFRB
GOCC_MITOCHONDRIAL_PROTEIN_CONTAINING_COMPLEX	GOCC_MITOCHONDRIAL_PROTEIN_CONTAINING_COMPLEX	282	-0.448955	-1.98153	1.55138e-08	3.51623e-06	2.87271e-06	8531	tags=67%, list=34%, signal=44%	PDK2/COX7A2L/MRPL50/TOMM7/MRPL52/SDHC/MT-ND3/MRPL58/MTX1/MRPL33/MRPL40/NSUN3/DNAJC19/MRPL17/MRPS9/BCKDHB/NDUFV3/MRPL20/NDUFA10/NDUFAB1/MPC2/COX7C/MRPS5/COX7B/NDUFA3/MRPS31/CLPX/PDHA1/MRPL28/NDUFB3/DLD/NDUFB11/MRPL18/ROMO1/MRPL11/MT-ATP8/NDUFB8/DBT/NDUFA4/UQCRC2/TOMM5/GRPEL2/TIMM10B/PTCD3/TOMM70/SAMM50/ATP5PD/PDK1/ATP5F1E/MRPL24/MRPL35/HADHA/PMPCB/SDHD/ATP5PO/NDUFA1/BCS1L/NDUFC1/ATP5MG/NDUFA11/MRP…
GOCC_MITOCHONDRIAL_MATRIX	GOCC_MITOCHONDRIAL_MATRIX	453	-0.3911	-1.78769	2.58419e-08	5.61308e-06	4.58581e-06	6798	tags=49%, list=27%, signal=36%	WARS2/PDK1/TRMT61B/ATP5F1E/MRPL24/MRPL35/HADHA/PMPCB/DECR1/ALDH7A1/PARK7/MTHFS/ELAC2/RPS3/MRPL49/NUDT9/NDUFA9/TXNRD2/FASTKD5/ATP5F1B/DHRS2/MRPL22/RIDA/SUCLA2/DNAJC15/PARS2/MRPS18A/DARS2/ETFB/SUPV3L1/CARS2/HARS2/ACADVL/NUDT13/MRPL57/PARG/MRPS25/POLG/TUFM/GRPEL1/ACAD10/NFS1/ATP5F1A/LRRC59/HYKK/FPGS/IDH3G/TOP3A/MRPL30/NDUFS3/GFM2/MRPL46/PCCB/SMDT1/BCAT2/ATP5PB/CS/NDUFS2/MRPL43/BCL2L1/MRPL12/NDUFS1/I…
GOBP_RIBONUCLEOPROTEIN_COMPLEX_BIOGENESIS	GOBP_RIBONUCLEOPROTEIN_COMPLEX_BIOGENESIS	461	-0.381179	-1.74286	2.85783e-08	5.95914e-06	4.86853e-06	7979	tags=54%, list=32%, signal=37%	EIF3K/DENR/DDX46/RPL7L1/BMS1/MRM3/PWP2/SNRPD1/ERCC2/METTL15/LTO1/ISY1/HELB/RPL38/EXOSC2/FTSJ3/SNRPE/XRCC5/UTP15/PIH1D1/AAR2/LSM6/KRI1/WDR74/SHQ1/ZNF658/PRMT7/NUFIP1/PRPF8/BUD23/DDX28/DHX9/HTATSF1/GEMIN5/RPL26/RPS16/RPS6/RPS27L/EIF3F/NUP88/MCTS1/DHX29/RRP8/RSL24D1/NOL9/AGO2/NIP7/ATR/RPL35A/DDX23/SF1/DDX1/TRMT61B/NOP16/SF3A1/SRSF1/EXOSC5/RPL6/CRNKL1/FRG1/CUL4A/NAT10/GEMIN7/EIF3D/ESF1/NSUN5/RPL24/PA…
GOBP_DNA_TEMPLATED_DNA_REPLICATION	GOBP_DNA_TEMPLATED_DNA_REPLICATION	161	-0.525399	-2.18954	4.04163e-08	8.10346e-06	6.62041e-06	5900	tags=51%, list=24%, signal=39%	WDHD1/POLG/TERF2/MUS81/WRNIP1/FBXO5/INO80/WIZ/RECQL5/ORC6/ORC5/LRWD1/PRIM1/STOML2/MGME1/RFC4/MCM6/RFC5/RPA1/RFC3/PARP1/GINS3/POLA2/HMGA1/TRAIP/RFWD3/GEN1/TIPIN/RAD50/WDR18/RFC2/TICRR/RTEL1/CDC6/CDC7/TIMELESS/CARM1/MCM8/RAD51/ZGRF1/BRCA2/SIRT7/POLE/UPF1/TWNK/EME2/DBF4/LIG1/NUGGC/DNAJA3/DNA2/CDC34/POLD3/FEN1/MCIDAS/CHTF18/RRM1/ALYREF/CDC45/ORC1/MCM4/MCM3/ENDOG/POLD2/GINS4/POLQ/GINS1/POLD1/MCM7/E2F7…
GOCC_KERATIN_FILAMENT	GOCC_KERATIN_FILAMENT	29	-0.828546	-2.50446	5.45885e-08	1.05044e-05	8.58196e-06	1577	tags=52%, list=6%, signal=49%	KRTAP5-5/KRT14/KRT8/KRT1/FAM83H/KRT6B/KRT81/KRT6A/KRT5/KRTAP3-2/KRT6C/KRT13/KRTAP3-1/KRT4/KRT78
GOBP_SMOOTH_MUSCLE_CELL_PROLIFERATION	GOBP_SMOOTH_MUSCLE_CELL_PROLIFERATION	146	0.591637	2.02521	5.64212e-08	1.05044e-05	8.58196e-06	3436	tags=36%, list=14%, signal=32%	ELANE/ADIPOQ/IL6/NPR3/APOD/MIR222/AGT/EREG/MIR221/OGN/TGFB3/CCN4/SERPINF2/PTGS2/NR4A3/MMP2/DDR2/THBS1/ADAMTS1/TACR1/VIP/IGF1/MIR145/GJA1/NPR1/P2RY6/NDRG4/PRKG1/MYOCD/TAFA5/PDGFD/ITGB3/IGFBP5/NPPC/CCN3/FGF2/EFEMP2/PDGFRB/IFNG/PTGIR/CALCRL/PPARGC1A/TNF/S1PR1/ELN/AIF1/CNN1/SOD2/NOS3/MEF2C/TLR4/NOTCH3/CDH13
GOBP_NEUTROPHIL_MEDIATED_IMMUNITY	GOBP_NEUTROPHIL_MEDIATED_IMMUNITY	35	0.796549	2.23845	9.60294e-08	1.72621e-05	1.41029e-05	398	tags=23%, list=2%, signal=23%	PLA2G1B/ELANE/AZU1/F2/IL6/CTSG/CXCL6/TREM1
GOBP_MUSCLE_CELL_PROLIFERATION	GOBP_MUSCLE_CELL_PROLIFERATION	202	0.541608	1.90741	1.35924e-07	2.3619e-05	1.92964e-05	4733	tags=39%, list=19%, signal=32%	ELANE/ADIPOQ/IL6/NPR3/APOD/NKX2-5/KCNK2/MIR222/AGT/EREG/MIR221/OGN/TGFB3/CCN4/SERPINF2/PTGS2/NR4A3/MMP2/FOXC2/DDR2/THBS1/ADAMTS1/TACR1/VIP/ZFPM2/IGF1/MIR145/GJA1/GLI1/TGFB2/NPR1/P2RY6/NDRG4/PRKG1/TENM4/MYOCD/NOG/TAFA5/PDGFD/ITGB3/IGFBP5/NPPC/CCN3/FGF2/ANGPT1/EFEMP2/PDGFRB/IFNG/PTGIR/HGF/CALCRL/PPARGC1A/TNF/S1PR1/ELN/AIF1/CNN1/SOD2/NOS3/MEF2C/TLR4/NOTCH3/CDH13/CAV2/MIR590/DDIT3/FES/PDGFB/TGFB1/TBX…
GOBP_INTERMEDIATE_FILAMENT_BASED_PROCESS	GOBP_INTERMEDIATE_FILAMENT_BASED_PROCESS	58	-0.687541	-2.41383	1.62273e-07	2.64353e-05	2.15973e-05	1467	tags=40%, list=6%, signal=37%	PKP2/KRT14/KRT8/KRT1/PPL/FAM83H/SHH/EVPL/KRT16/KRT20/KRT6B/KRT23/KRT81/KRT15/PKP1/KRT6A/KRT5/KRT6C/KRT27/KRT40/KRT13/KRT4/KRT78
GOBP_MUSCLE_CELL_DIFFERENTIATION	GOBP_MUSCLE_CELL_DIFFERENTIATION	345	0.472225	1.74276	1.60282e-07	2.64353e-05	2.15973e-05	5082	tags=38%, list=20%, signal=31%	ANKRD1/DNER/WNT10B/NKX2-5/CDH2/MIR222/UCHL1/AGT/ADAM12/EREG/MIR221/MYO18B/ACVR1/FGF10/POPDC2/IGF2/COMP/HAMP/IGF1/NOX4/TBX18/RYR1/SHOX2/MIR145/LOX/FZD7/TMEM119/TNNT3/ADGRB3/SMYD1/CFL2/SMARCD3/RGS4/AVPR1A/GREM1/RBM24/LAMA2/ANK2/POPDC3/CNTNAP1/NFATC4/SGCD/FHOD3/MYOCD/ACTA1/EDNRA/PDGFRA/RGS2/ADAMTS5/QKI/ZEB1/IGFBP5/CCN3/EFEMP2/CYP26B1/PDGFRB/APLNR/DKK1/PRDM6/NID1/CASQ1/RAMP2/BVES/JAM2/WNT5B/DMD/TNNT1…
GOBP_SMOOTH_MUSCLE_CELL_MIGRATION	GOBP_SMOOTH_MUSCLE_CELL_MIGRATION	74	0.680842	2.14955	1.7402e-07	2.74898e-05	2.24588e-05	4155	tags=49%, list=17%, signal=41%	ADIPOQ/VTN/SERPINE1/AGT/CYP1B1/MIR221/CCN4/HAS2/NR4A3/DDR2/ADAMTS1/TACR1/IGF1/LPAR1/P2RY6/SLIT2/NDRG4/PRKG1/MYOCD/TAFA5/PDGFD/ITGB3/IGFBP5/CCN3/PDGFRB/NRP1/PLAU/LRP1/AIF1/MEF2C/TLR4/DDIT3/PARVA/PDGFB/GRB10/SEMA6D
GOMF_INTEGRIN_BINDING	GOMF_INTEGRIN_BINDING	148	0.565846	1.93841	2.53427e-07	3.88563e-05	3.1745e-05	4905	tags=50%, list=20%, signal=40%	VTN/SFRP2/IBSP/LGALS12/CXCL12/FN1/CCN1/CCN4/TNN/COL3A1/FBN1/IGF2/COMP/THBS4/FAP/THBS1/ITGA5/IGF1/FERMT2/CCN5/ECM2/FBLN1/ADAMTS8/CCN2/ITGA11/GPNMB/COL5A1/IL1B/COL4A3/ADAMTS5/THY1/ITGB3/CCN3/ADAM11/FGF2/FBLN5/ITGA10/DST/CCN6/ITGA1/MADCAM1/JAM2/VCAM1/TNXB/FGF1/COL16A1/GFRA1/TGFBI/TSPAN4/S1PR3/JAM3/KDR/ADAM23/ITGB1BP2/ITGBL1/ITGA7/ITGAX/EMILIN1/ITGAV/ITGA4/PLPP3/MFGE8/SEMA7A/EDIL3/ITGAM/LAMB1/UTRN/EG…
GOCC_CORNIFIED_ENVELOPE	GOCC_CORNIFIED_ENVELOPE	46	-0.739412	-2.43108	2.80348e-07	4.17559e-05	3.4114e-05	1467	tags=54%, list=6%, signal=51%	PKP2/KRT1/KLK6/PKP3/PPL/FLG/JUP/SPRR2A/DSG1/EVPL/SPRR2D/DSG3/KRT16/SPRR2E/SPRR1A/PKP1/SCEL/CSTA/SERPINB12/CNFN/IVL/SPRR3/TGM1/SPRR2G/SPRR2B
GOBP_INTERMEDIATE_FILAMENT_ORGANIZATION	GOBP_INTERMEDIATE_FILAMENT_ORGANIZATION	39	-0.742996	-2.40339	4.30498e-07	6.23385e-05	5.09297e-05	1467	tags=51%, list=6%, signal=48%	PKP2/KRT14/KRT8/KRT1/SHH/KRT16/KRT20/KRT6B/KRT23/KRT81/KRT15/PKP1/KRT6A/KRT5/KRT6C/KRT27/KRT40/KRT13/KRT4/KRT78
GOMF_COLLAGEN_BINDING	GOMF_COLLAGEN_BINDING	66	0.708675	2.19151	5.05211e-07	7.11801e-05	5.81531e-05	4343	tags=64%, list=17%, signal=53%	VTN/PCOLCE2/CCBE1/FN1/ASPN/LUM/COMP/DDR2/THBS1/SPARC/CTSK/DCN/COL14A1/LOX/ECM2/ANTXR1/SPARCL1/ITGA11/ACHE/NID2/CTSL/MRC2/PCOLCE/PODN/GP6/ITGA10/AEBP1/COL6A2/LRRC15/ITGA1/NID1/TNXB/TGFBI/COL6A1/C1QTNF1/P3H1/PDGFB/MMP9/CTSB/COCH/CD44/COL5A3
GOBP_MUSCLE_CELL_MIGRATION	GOBP_MUSCLE_CELL_MIGRATION	85	0.649845	2.09757	5.38007e-07	7.19137e-05	5.87524e-05	4155	tags=45%, list=17%, signal=37%	ADIPOQ/VTN/SERPINE1/AGT/CYP1B1/MIR221/CCN4/HAS2/NR4A3/DDR2/THBS4/ADAMTS1/TACR1/IGF1/LPAR1/P2RY6/SLIT2/NDRG4/PRKG1/MYOCD/TAFA5/PDGFD/ITGB3/IGFBP5/CCN3/PDGFRB/NRP1/PLAU/LRP1/AIF1/SMO/MEF2C/TLR4/DDIT3/PARVA/PDGFB/GRB10/SEMA6D
GOCC_RIBOSOMAL_SUBUNIT	GOCC_RIBOSOMAL_SUBUNIT	183	-0.475194	-1.99485	5.28839e-07	7.19137e-05	5.87524e-05	8427	tags=66%, list=34%, signal=44%	MRPL52/RPS11/MRPL58/MRPL33/UBA52/MRPL40/NSUN3/MRPL17/MRPS9/MRPL20/MRPS5/RPL7L1/RPL28/MRPS31/MRPL28/RPL38/RPS27A/RPL15/MRPL18/MRPL11/RPS12/RPS18/RPL26/RPS16/RPS6/RPS27L/RPL4/RPL30/DHX29/PTCD3/RPL35A/RACK1/RPS29/MRPL24/MRPL35/RPL6/RPS3/RPL24/MRPL49/MRPL22/RPS15A/MRPS18A/MRPL57/RPL26L1/NPM1/RPL14/MRPS25/RPS24/RPLP2/MRPL30/MRPL46/RPL19/MRPL43/MRPL12/RPL10/MRPS22/FXR2/MRPS35/RPS23/RPL39/RPL18/MRPS27/R…
GOBP_EXTRACELLULAR_MATRIX_DISASSEMBLY	GOBP_EXTRACELLULAR_MATRIX_DISASSEMBLY	61	0.696656	2.13513	7.67166e-07	9.522e-05	7.77934e-05	2054	tags=38%, list=8%, signal=35%	ELANE/PRSS1/MMP8/CTSV/PRSS2/IL6/CTSG/MMP1/CMA1/MMP19/HPN/MMP3/MMP2/KLK5/DDR2/FAP/CTSK/ADAMTS4/PDPN/ADAMTS5/MMP11/SH3PXD2B/MMP7
GOMF_STRUCTURAL_CONSTITUENT_OF_RIBOSOME	GOMF_STRUCTURAL_CONSTITUENT_OF_RIBOSOME	161	-0.493271	-2.05565	7.56485e-07	9.522e-05	7.77934e-05	7964	tags=63%, list=32%, signal=43%	MRPS5/RPL7L1/RPL28/MRPS31/MRPL28/RPL38/RPS27A/RPL15/MRPL18/MRPL11/RPS12/RPS18/RPL26/RPS16/RPS6/RPS27L/RPL4/RPL30/RSL24D1/RPL35A/RPS29/MRPL24/MRPL35/RPL6/RPS3/RPL24/MRPL49/MRPL22/RPS15A/MRPS18A/MRPL57/RPL26L1/RPL14/MRPS25/RPS24/RPLP2/MRPL30/MRPL46/RPL19/MRPL43/MRPL12/RPL10/MRPS22/MRPS35/RPS23/RPL39/RPL18/RPL35/RPS25/RPL22/MRPS11/MRPL36/MRPL1/RPS7/RPL13A/MRPL44/RPL34/RPS21/MRPS12/RPL27A/RPS19/RPL7A…
GOMF_CYTOKINE_BINDING	GOMF_CYTOKINE_BINDING	124	0.594737	1.99453	7.46261e-07	9.522e-05	7.77934e-05	4540	tags=47%, list=18%, signal=38%	ELANE/CER1/CRLF1/CD36/CXCR1/TGFB3/ACVR1/GHR/COMP/THBS1/ACKR2/IL1R2/IL1R1/CSF3R/GREM2/CHRDL2/CHRDL1/GREM1/PDPN/OSMR/LTBP1/CD109/NOG/PXDN/SCUBE3/LRRC32/ITGB3/ACKR3/ACKR1/LIFR/FGF2/LEPR/NLRP7/CXCR2/NRP1/CCR1/CSF1R/A2M/CX3CR1/FZD4/BMPR1B/IL6ST/VASN/ENG/ZFP36/IL13RA2/CXCR4/IL2RA/NRP2/IL11RA/ITGAV/ITGA4/LTBP3/KIT/BMPR2/TWSG1/TGFBR1/CCR8
GOCC_DNA_PACKAGING_COMPLEX	GOCC_DNA_PACKAGING_COMPLEX	140	-0.513767	-2.11139	8.22579e-07	9.97233e-05	8.14725e-05	4298	tags=38%, list=17%, signal=32%	TRRAP/H3C6/DSN1/H3C12/MACROH2A1/H1-3/ACD/SPC25/H2BC9/H2AC20/H2BC12/GLYR1/NUF2/CENPA/SMC2/H2AZ1/H2AC11/SMC1A/NCAPH/H2BC10/H4C13/H3C2/NCAPG2/NCAPD2/H2AC8/H3C3/H3C7/SMC4/H3-3A/H2BC14/H4C1/H2AC13/NCAPD3/H2AX/NCAPG/SPHK2/H2BC6/H4C4/H3C11/H1-5/H2BC15/NCAPH2/H4C3/KNL1/SPC24/ZWINT/H2BC13/H3C8/H2BC7/H2AC21/H2BC17/H1-4/H2AC12
GOBP_SECOND_MESSENGER_MEDIATED_SIGNALING	GOBP_SECOND_MESSENGER_MEDIATED_SIGNALING	266	0.485457	1.75678	1.25785e-06	0.000149027	0.000121753	5462	tags=39%, list=22%, signal=31%	AZU1/RASD1/NEUROD1/CD36/AGT/SCTR/NPPB/ADCYAP1R1/FPR2/SELE/CXCL8/CXCR1/PDE10A/FPR1/PDE7B/AGTR1/THBS1/ACKR2/IGF1/SELP/LPAR1/GPR3/SLC8A2/GUCY1A1/PTGFR/NPR1/GUCY1B1/AVPR1A/PLN/TNNI3/GUCY1A2/ANK2/PRKG1/NFATC4/SGCD/GRIN2A/ADGRB2/P2RY12/PDE2A/ACKR3/EGFR/NPPC/CAP2/NR5A2/RASD2/RGN/APLNR/CACNA1C/CASQ1/CLEC7A/CXCR2/DMD/CCR1/POMC/VCAM1/SLC8A1/EDNRB/CLIC2/PDE3A/TNF/PDE9A/EDN2/GSTM2/IRAG1/RCAN1/CX3CR1/MYOZ1/SP…
GOMF_STRUCTURAL_CONSTITUENT_OF_SKIN_EPIDERMIS	GOMF_STRUCTURAL_CONSTITUENT_OF_SKIN_EPIDERMIS	19	-0.857243	-2.32062	1.29906e-06	0.000150489	0.000122947	1321	tags=68%, list=5%, signal=65%	KRT8/KRT1/FLG/SPRR2E/KRT6B/SPRR1A/KRT81/PKP1/KRT6A/KRT5/KRT6C/KRT4/KRT78
GOMF_TRIGLYCERIDE_LIPASE_ACTIVITY	GOMF_TRIGLYCERIDE_LIPASE_ACTIVITY	21	0.84821	2.16744	1.33788e-06	0.000151617	0.000123869	603	tags=29%, list=2%, signal=28%	PNLIP/PNLIPRP1/CEL/PNLIPRP2/PNPLA1/LPL
GOBP_DNA_REPLICATION	GOBP_DNA_REPLICATION	273	-0.403005	-1.78828	1.70647e-06	0.000189272	0.000154633	5914	tags=44%, list=24%, signal=34%	RPA3/WDHD1/POLG/TERF2/MUS81/ACTR5/WRNIP1/UCN/NFIX/SLX4/FBXO5/PDS5A/PPP2R1A/INO80/WIZ/DNAJC2/SMC3/POLH/ANKRD17/RECQL5/ORC6/EHMT2/ORC5/LRWD1/PRIM1/STOML2/RBBP4/ING5/MGME1/RFC4/NFRKB/MCM6/RFC5/RPA1/ADRA2A/NT5M/CDK1/RFC3/PARP1/GINS3/POLA2/HMGA1/TRAIP/DUT/RFWD3/GEN1/TOP1/E4F1/TIPIN/INO80C/RAD50/WDR18/PIF1/RFC2/TICRR/RTEL1/CDC6/CDC7/TIMELESS/CARM1/MCM8/TOP1MT/RAD51/ZGRF1/BRCA2/RMI1/SIRT7/TP53/POLE/UPF1…
GOBP_NEGATIVE_REGULATION_OF_LOCOMOTION	GOBP_NEGATIVE_REGULATION_OF_LOCOMOTION	325	0.469277	1.72734	2.48861e-06	0.000270273	0.000220809	4162	tags=31%, list=17%, signal=26%	ELANE/ADIPOQ/MIR483/IL24/APOH/HAS1/APOD/SFRP2/SERPINE1/NGFR/CYP1B1/CXCL12/MIR221/GPR173/MEOX2/NKX2-1/SFRP1/C5/TNN/COL3A1/TNFAIP6/PHLDB2/NAV3/THBS1/DCN/MIR145/GJA1/ATP1B2/FBLN1/DPYSL3/CCL2/MIR149/CD200/NODAL/SEMA3D/RECK/MCC/STC1/SULF1/GREM1/SERPINF1/DUSP1/SLIT2/NDRG4/PRKG1/SEMA5B/BMP5/MYOCD/NOG/THY1/ROBO1/TAFA5/TIMP1/PIP5KL1/IGFBP5/CCN3/FGF2/PODN/ADAMTS9/RGN/CLIC4/DLC1/ADORA3/NRP1/PADI2/IL33/TIE1/…
GOBP_GRANULOCYTE_MIGRATION	GOBP_GRANULOCYTE_MIGRATION	147	0.538405	1.8437	2.6249e-06	0.000279257	0.000228149	4015	tags=37%, list=16%, signal=31%	PLA2G1B/PRTN3/GP2/CCL7/CD300H/CXCL6/CCL3L3/IL1A/TREM1/CXCL8/CXCR1/S100A12/TNFAIP6/THBS4/THBS1/CXCL11/CCL8/IL1R1/CSF3R/CCL18/SCG2/TGFB2/CCL2/S100A7/XG/SLIT2/PPBP/IL1B/C3AR1/C5AR1/LBP/CCL13/ITGA1/CCL19/CCL22/PDE4B/CXCR2/FCER1G/CSF1R/EDN2/C5AR2/PECAM1/RARRES2/JAM3/CCL4/CD99L2/CAMK1D/XCL1/ADGRE2/RIPOR2/CCL3/CD300A/CXCL10/CCL21
GOBP_REGULATION_OF_METAL_ION_TRANSPORT	GOBP_REGULATION_OF_METAL_ION_TRANSPORT	339	0.457731	1.68898	2.87835e-06	0.000300097	0.000245175	4142	tags=30%, list=17%, signal=25%	PLA2G1B/GCG/F2/KCNK3/CACNG6/KCNA1/JPH3/CNTN1/NKX2-5/LRRC26/AGT/P2RX1/HTR2A/CXCL12/ADCYAP1R1/FGF12/NKAIN2/PTGS2/CAV1/FXYD4/LILRA2/SLN/PLP1/HAMP/ABCC9/VIP/CXCL11/NKAIN4/PLPP4/PRKD1/ATP1B2/TRPC1/SCN1B/CCL2/STC1/RGS4/PLN/KCNE4/STAC/P2RY6/ANK2/CACNA2D1/KCNIP2/BEST1/GALR2/THY1/ITGB3/HAP1/SCN4B/MYLK/KCNG1/PDGFRB/KCNIP1/RGN/CACNB2/APLNR/IFNG/PKD2/CACNA1C/CASQ1/SCN5A/PDE4B/GEM/DMD/CCR1/CABP4/HECW2/SLC8A1/…
GOBP_ANTIMICROBIAL_HUMORAL_RESPONSE	GOBP_ANTIMICROBIAL_HUMORAL_RESPONSE	105	0.60082	1.97787	3.21981e-06	0.000329115	0.000268882	1441	tags=25%, list=6%, signal=23%	PLA2G1B/ELANE/PRTN3/AZU1/REG3G/DEFA4/RNASE3/RNASE2/PRSS2/F2/CTSG/CXCL6/PGLYRP1/DEFB126/CXCL8/S100A12/WFDC10B/REG1B/KLK5/CXCL11/COLEC11/SLC11A1/FGA/S100A7/PPBP/WFDC3
GOMF_STRUCTURAL_CONSTITUENT_OF_CHROMATIN	GOMF_STRUCTURAL_CONSTITUENT_OF_CHROMATIN	71	-0.617888	-2.26872	3.39785e-06	0.000334208	0.000273043	4511	tags=54%, list=18%, signal=44%	H2BC4/H3C6/HMGA1/H3C12/MACROH2A1/H1-3/H2BC9/H2AC20/H2BC12/CENPA/H2AZ1/H2AC11/H2BC10/H4C13/H3C2/H2AC8/H3C3/H3C7/H3-3A/H2BC14/H4C1/H2AC13/H2AX/LMNTD2/H2BC6/H4C4/H3C11/H1-5/H2BC15/H4C3/ASF1B/H2BC13/H3C8/H2BC7/H2AC21/H2BC17/H1-4/H2AC12
GOBP_OSTEOBLAST_DIFFERENTIATION	GOBP_OSTEOBLAST_DIFFERENTIATION	215	0.501854	1.78037	3.33748e-06	0.000334208	0.000273043	3173	tags=29%, list=13%, signal=26%	CYP24A1/WNT10B/IL6/SOX11/SFRP2/IBSP/PTHLH/SNAI2/CCN1/ACVR1/CCN4/BMP3/SFRP1/CLEC5A/TNN/TNFAIP6/IGF2/TWIST2/TNC/PTH1R/SMOC1/VCAN/DDR2/IGF1/GLI3/PRKD1/SHOX2/COL1A1/LRRC17/FERMT2/LOX/TMEM119/GLI1/ITGA11/GREM1/DHH/CTHRC1/ACHE/GABBR1/AREG/NOG/SCUBE3/GLI2/FBN2/IGFBP5/NPPC/FGF2/MRC2/HAND2/SNAI1/VEGFC/HGF/TWIST1/TNF/WWTR1/FAM20C/BMPR1B/SMO/ILK/COL6A1/IL6ST/MEF2C/ALPL
GOBP_MYELOID_LEUKOCYTE_MIGRATION	GOBP_MYELOID_LEUKOCYTE_MIGRATION	221	0.501294	1.78334	3.73629e-06	0.00035653	0.00029128	4168	tags=37%, list=17%, signal=31%	PLA2G1B/PRTN3/AZU1/GP2/CCL7/IL6/CTSG/CD300H/CXCL6/CCL3L3/SERPINE1/IL1A/CXCL12/FPR2/TREM1/CXCL8/CXCR1/S100A12/C5/TNFAIP6/MMP2/THBS4/THBS1/ROR2/CXCL11/CCL8/IL1R1/CSF3R/CCL18/SCG2/TGFB2/CCL2/CD200/S100A7/GREM1/XG/DUSP1/FOLR2/SLIT2/PPBP/IL1B/C3AR1/PDGFD/P2RY12/CCN3/C5AR1/LBP/VEGFC/CCL13/ITGA1/CCL19/CCL22/PDE4B/CXCR2/CCR1/EDNRB/FCER1G/CSF1R/EDN2/C5AR2/PECAM1/CX3CR1/RARRES2/AIF1/JAM3/CCL4/CD99L2/CAMK1D…
GOBP_LEUKOCYTE_MIGRATION	GOBP_LEUKOCYTE_MIGRATION	363	0.449939	1.66557	3.76158e-06	0.00035653	0.00029128	4168	tags=32%, list=17%, signal=27%	PLA2G1B/ELANE/PRTN3/AZU1/GP2/CCL7/IL6/CTSG/APOD/CD300H/CXCL6/CCL3L3/SERPINE1/F7/IL1A/CXCL12/FPR2/SELE/TREM1/CXCL8/CXCR1/LYVE1/S100A12/FFAR2/C5/TNFAIP6/MMP2/THBS4/THBS1/CH25H/TACR1/ROR2/SELP/CXCL11/CCL8/IL1R1/CSF3R/CCL18/ADD2/SCG2/CYP7B1/TGFB2/CCL2/CD200/S100A7/GREM1/XG/DUSP1/FOLR2/SLIT2/PPBP/IL1B/BMP5/C3AR1/THY1/PDGFD/ITGB3/P2RY12/CCN3/GPR183/C5AR1/LBP/VEGFC/CCL13/ITGA1/CCL19/MADCAM1/CCL22/PDE4B/…
GOBP_COLLAGEN_CATABOLIC_PROCESS	GOBP_COLLAGEN_CATABOLIC_PROCESS	41	0.726051	2.08957	3.89977e-06	0.000356658	0.000291384	4175	tags=59%, list=17%, signal=49%	PRTN3/MMP8/PRSS2/MMP1/MMP19/MMP16/MMP3/MMP2/FAP/ADAMTS3/MMP17/CTSK/ADAMTS2/CTSL/MMP11/MRC2/MMP7/MMP10/MMP24/MMP23B/TMPRSS6/FURIN/MMP9/CTSB
GOBP_NEGATIVE_REGULATION_OF_RESPONSE_TO_EXTERNAL_STIMULUS	GOBP_NEGATIVE_REGULATION_OF_RESPONSE_TO_EXTERNAL_STIMULUS	360	0.45256	1.67748	3.8813e-06	0.000356658	0.000291384	5341	tags=33%, list=21%, signal=26%	ELANE/SPX/ADIPOQ/APOH/F2/VTN/PGLYRP1/MIR222/SERPINE1/HLA-G/MIR221/FPR2/SERPINB2/SERPINF2/C5/TFPI/TNFAIP6/PHLDB2/LILRA2/FAP/THBS1/HAMP/IGF1/VSIG4/APOA1/MIR145/FGA/CCL2/CARTPT/MIR149/CD200/SEMA3D/GREM1/MMRN1/SERPINF1/DUSP1/SLIT2/HTRA1/PRKG1/SEMA5B/NLRP3/CD109/PROS1/PDGFRA/PTGIS/ROBO1/TAFA5/MIR3909/PROC/TEK/CCN3/FGF2/RGMA/FCGR2B/SERPINB9/MEFV/THBD/HGF/CALCRL/NRP1/PADI2/SERPING1/GATA3/FNDC4/WNT5A/TNF…
GOBP_CALCIUM_ION_TRANSMEMBRANE_IMPORT_INTO_CYTOSOL	GOBP_CALCIUM_ION_TRANSMEMBRANE_IMPORT_INTO_CYTOSOL	148	0.533765	1.82851	4.54496e-06	0.000401574	0.00032808	5576	tags=40%, list=22%, signal=31%	PLA2G1B/F2/JPH3/P2RX1/HTR2A/ADCYAP1R1/CAV1/CXCL11/RYR1/PRKD1/SLC8A2/TRPC1/CCN2/PLN/P2RY6/ANK2/CACNA2D1/THY1/GRIN2A/RYR3/ITGB3/HAP1/FGF2/APLNR/PKD2/CACNA1C/CCL19/CASQ1/DMD/TRPV6/SLC8A1/CLIC2/FYN/JPH2/GSTM2/ATP2B4/ITPR2/XCL1/DDIT3/TRPA1/CCL3/CXCL10/F2RL3/CCL21/FLNA/GP1BA/P2RX3/F2R/CAPN3/TRPV2/RAMP3/AKAP6/CX3CL1/ITPR1/SNCA/UBASH3B/PRNP/P2RX7/FKBP1B
GOBP_REGULATION_OF_VASCULATURE_DEVELOPMENT	GOBP_REGULATION_OF_VASCULATURE_DEVELOPMENT	279	0.474421	1.72448	4.49287e-06	0.000401574	0.00032808	3967	tags=34%, list=16%, signal=29%	APOH/IL6/SFRP2/MIR222/SERPINE1/AGT/IL1A/ADAM12/HLA-G/NPPB/CYP1B1/MIR221/CCBE1/CXCL8/ANGPTL4/CMA1/ISM1/SFRP1/C5/TNN/FOXC2/THBS4/THBS1/ADAMTS1/SPARC/ITGA5/DCN/PRKD1/MIR145/ANGPTL7/AKT3/ADGRB3/THBS2/TGFB2/NPR1/NODAL/RECK/SULF1/GREM1/SERPINF1/GPNMB/BMPER/CHI3L1/IL1B/C3AR1/COL4A3/PTGIS/TAFA5/ADGRB2/ITGB3/TEK/RHOJ/C5AR1/FGF2/C3/ADAMTS9/ADGRA2/VEGFC/APLNR/CCN6/RAMP2/STAB1/HGF/CXCR2/NRP1/TWIST1/TIE1/GPR4…
GOBP_POSITIVE_REGULATION_OF_RESPONSE_TO_EXTERNAL_STIMULUS	GOBP_POSITIVE_REGULATION_OF_RESPONSE_TO_EXTERNAL_STIMULUS	402	0.436736	1.62127	6.10566e-06	0.00053048	0.000433395	4022	tags=28%, list=16%, signal=24%	AZU1/MMP8/FABP4/APOH/CCL7/F2/VTN/IL6/MIR222/SERPINE1/AGT/F7/HLA-G/EREG/CXCL12/MIR221/FPR2/CXCL8/FCN1/FGF10/CCN4/SERPINF2/S100A12/FFAR2/PTGS2/LPL/LILRA2/KLK5/PTGER3/THBS4/AGTR1/THBS1/CNR1/LPAR1/PRKD1/PLA2G5/COLEC11/MNDA/ALOX5AP/TLR2/CREB3L3/SCG2/TRIM6/S100A7/OSMR/SLIT2/IL1B/NLRP3/C3AR1/TLR8/PDGFD/P2RY12/PDE2A/LY96/C5AR1/LBP/FGF2/C3/PDGFRB/VEGFC/IFNG/CCL19/CLEC7A/THBD/CXCR2/NRP1/CD14/IL33/CCR1/SIGL…
GOBP_REGULATION_OF_CELLULAR_RESPONSE_TO_GROWTH_FACTOR_STIMULUS	GOBP_REGULATION_OF_CELLULAR_RESPONSE_TO_GROWTH_FACTOR_STIMULUS	285	0.466309	1.69846	7.28594e-06	0.00062265	0.000508696	4753	tags=35%, list=19%, signal=29%	CIDEA/CER1/VTN/SOX11/SFRP2/AGT/NGFR/CCBE1/TGFB3/CCN1/FGF10/NKX2-1/SFRP4/ASPN/SFRP1/TNFAIP6/FBN1/CAV1/ONECUT1/THBS1/ADAMTS3/ITGA5/DCN/ADAMTS12/LOX/FSTL1/GREM2/CHRDL2/MIR149/CHRDL1/SHISA2/SULF1/GREM1/TMEM108/DOK5/BMPER/SLIT2/SPRED3/HTRA1/IL1B/LTBP1/CD109/MYOCD/NOG/ROBO1/HTRA3/SCUBE3/ITGB3/FBN2/ZEB1/ZEB2/FGF2/ZNF423/RGMA/ADGRA2/DAB2/VEGFC/DKK1/NRP1/TGFB1I1/GATA3/WNT5A/FGF1/FAM20C/NREP/FZD4/ILK/ATP2B…
GOCC_ENDOCYTIC_VESICLE	GOCC_ENDOCYTIC_VESICLE	314	0.455603	1.67324	7.45952e-06	0.000627201	0.000512415	3520	tags=19%, list=14%, signal=16%	ELANE/MPO/SFTPB/CUBN/PGLYRP1/HP/CD36/HLA-G/EREG/CACNG4/CSF3/APOB/CAV1/CLEC4E/COLEC12/ROR2/SPARC/LPAR1/APOA1/RAB31/PLA2G5/CD163/SLC11A1/CSF3R/TLR2/VIM/AVPR1A/SH3GL2/FZD2/DLG4/CTSL/AREG/MARCO/EGFR/GPR161/RAB34/TYRP1/IL7R/ABCA1/TLR1/STAB1/RAB9B/MSR1/WNT5B/RAB23/WNT5A/EHD2/CHRM2/LRP1/FZD4/SMO/SGIP1/NCF2/PIP4P2/NOS3/NLGN3/CLTCL1/CYBB/CD207
GOBP_RESPONSE_TO_MOLECULE_OF_BACTERIAL_ORIGIN	GOBP_RESPONSE_TO_MOLECULE_OF_BACTERIAL_ORIGIN	310	0.455998	1.67179	7.97127e-06	0.000649285	0.000530456	3967	tags=27%, list=16%, signal=23%	ELANE/MPO/DEFA4/BPI/ANKRD1/IL24/IL6/CTSG/CXCL6/PCSK1/CSF2/SERPINE1/CD36/IL1A/SCGB1A1/KCNJ8/SELE/FMO1/CXCL8/CSF3/FGF10/IL36G/PTGS2/APOB/LILRA2/MRC1/HAMP/SELP/CXCL11/CNR1/TIMP4/AKAP12/SLC11A1/TLR2/CCL2/VIM/PTGFR/TRIM6/PLSCR4/S100A7/PPBP/IL1B/NLRP3/SSC5D/AXL/CYP1A1/CD86/LY96/C5AR1/LBP/PDCD1LG2/FCGR2B/TH/PTGIR/ABCA1/TLR1/THBD/PDE4B/NLRP7/CD14/VCAM1/WNT5A/EDNRB/TNF/KMO/CNR2/TNFSF4/CX3CR1/LILRB2/LDOC1/…
GOCC_CHROMOSOMAL_REGION	GOCC_CHROMOSOMAL_REGION	364	-0.365415	-1.65676	7.87178e-06	0.000649285	0.000530456	6358	tags=41%, list=25%, signal=31%	CHMP7/DSCC1/SMARCC1/DCTN1/NUDCD2/PPP1R10/PRKDC/PPP1CC/CBX3/H4C5/H4C2/KNSTRN/NDE1/ITGB3BP/ZNF276/TERF2/NDC80/WRNIP1/SLX4/CSNK1A1/PDS5A/PPP2R1A/PTGES3/SMC3/TOP2A/XRCC1/ORC5/SUGT1/LRWD1/KNTC1/RBBP4/CHAMP1/ZWILCH/MCM6/TFIP11/RPA1/SPAG5/TNKS/AURKB/CHMP6/CDK1/SMARCB1/KMT5C/PARP1/HJURP/CENPL/DMC1/MSH2/HNRNPA2B1/CCNB1/PPP2R5A/KIF22/PLK1/KDM4C/DSN1/ERCC6L/SMARCC2/CENPO/BUB1/MACROH2A1/ANAPC16/CHEK2/ACD/SPC…
GOBP_MITOCHONDRIAL_GENE_EXPRESSION	GOBP_MITOCHONDRIAL_GENE_EXPRESSION	160	-0.466548	-1.94428	1.07061e-05	0.000858629	0.000701487	7049	tags=64%, list=28%, signal=46%	MTRF1L/MRPL3/MTRES1/TRUB2/MRPL50/GATC/MTERF1/MRPL52/MRPL58/TFB2M/MRPL33/MRPL40/NSUN3/MRPL17/MRPS9/HARS1/MRPL20/PUS1/MRPS5/TFAM/MTO1/MRPS31/MRPL28/MRPL18/MTIF3/MRPL11/SARS2/LRPPRC/PTCD3/MTG1/MTRF1/WARS2/TRMT61B/MRPL24/MRPL35/ELAC2/MRPL49/FASTKD5/MRPL22/MRPS18A/MTIF2/DARS2/SUPV3L1/THAP11/MRPL57/MRPS25/TUFM/NGRN/MRPL30/GFM2/MRPL46/TACO1/MRPL43/MRPL12/MRPS22/MRPS35/EARS2/MRPS27/FASTKD3/MRPS11/MRPL36/…
GOBP_MUSCLE_CELL_DEVELOPMENT	GOBP_MUSCLE_CELL_DEVELOPMENT	154	0.521742	1.7888	1.23056e-05	0.000969702	0.000792233	5757	tags=45%, list=23%, signal=35%	ANKRD1/DNER/WNT10B/NKX2-5/UCHL1/AGT/MYO18B/COMP/HAMP/IGF1/TBX18/RYR1/SHOX2/LOX/TNNT3/CFL2/RGS4/ANK2/CNTNAP1/NFATC4/SGCD/FHOD3/ACTA1/EDNRA/PDGFRA/RGS2/EFEMP2/PDGFRB/CASQ1/RAMP2/BVES/DMD/TNNT1/SLC8A1/CSRP2/TMOD1/FLNC/RCAN1/MYOZ1/SMO/LDB3/ENG/SYPL2/OBSCN/PGM5/CAV2/TMOD2/MYL9/ADM/RIPOR2/OBSL1/TBX5/HEY2/MYH11/DYSF/MEF2A/CAPN3/ACTN1/MYH3/AKAP6/LMOD1/ADPRHL1/EDN1/ITGB1/ACTC1/ASB2/TPM1/ISL1/KLHL41
GOBP_REGULATION_OF_CHEMOTAXIS	GOBP_REGULATION_OF_CHEMOTAXIS	203	0.498431	1.75563	1.24631e-05	0.000969702	0.000792233	4155	tags=37%, list=17%, signal=31%	ELANE/AZU1/CCL7/IL6/SERPINE1/F7/CXCL12/FPR2/CXCL8/FGF10/C5/TNFAIP6/THBS4/THBS1/LPAR1/PRKD1/SCG2/CCL2/MIR149/SEMA3D/S100A7/GREM1/DUSP1/SLIT2/SEMA5B/C3AR1/PDGFRA/ROBO1/PDGFD/P2RY12/CCN3/GPR183/C5AR1/LBP/FGF2/PDGFRB/ADGRA2/VEGFC/NOVA2/CCL19/CXCR2/NRP1/PADI2/CCR1/WNT5A/FGF1/CSF1R/EDN2/C5AR2/S1PR1/MET/CX3CR1/RARRES2/AIF1/JAM3/KDR/SEMA6B/CCL4/SEMA3G/CAMK1D/XCL1/CDH13/CXCR4/SEMA3C/FGFR1/RIPOR2/CCL3/PGF/…
GOBP_ADENYLATE_CYCLASE_MODULATING_G_PROTEIN_COUPLED_RECEPTOR_SIGNALING_PATHWAY	GOBP_ADENYLATE_CYCLASE_MODULATING_G_PROTEIN_COUPLED_RECEPTOR_SIGNALING_PATHWAY	174	0.512261	1.78011	1.37789e-05	0.00105632	0.000862995	4126	tags=41%, list=16%, signal=34%	UCN3/GCG/GHRH/GABBR2/NPR3/UCN2/SCTR/PTHLH/ADCYAP1R1/FPR2/ADGRG2/GLP2R/FPR1/PTH1R/ADGRD1/PTGER3/LPAR3/VIP/CXCL11/CNR1/LPAR1/GPR3/AKAP12/ADGRB3/PTGFR/PLN/ADGRG3/GABBR1/EDNRA/GALR2/RGS2/MARCO/GPR176/ADGRB2/ITGB3/P2RY12/PDE2A/ADGRE3/SSTR2/ADGRL4/GPR161/PALM/PTGIR/ABCA1/RAMP2/PDE4B/CALCRL/ADGRL2/ADCY4/GPR4/CHRM2/CNR2/S1PR1/ADGRF5/S1PR5/S1PR3/ATP2B4/ADGRL3/ADGRF4/ADCY2/ADGRB1/ADGRE2/GNAO1/ADM/RGS1/ADGR…
GOMF_GROWTH_FACTOR_BINDING	GOMF_GROWTH_FACTOR_BINDING	123	0.554269	1.85404	1.41106e-05	0.00106607	0.000870963	4460	tags=48%, list=18%, signal=40%	FSTL4/CD36/NGFR/KLB/TGFB3/CCN1/ACVR1/COL3A1/GHR/THBS1/IGFBP1/COL1A2/COL1A1/IL1R2/IL1R1/CHRDL1/CCN2/OSMR/SRPX2/COL5A1/HTRA1/IGFBP4/LTBP1/CD109/PDGFRA/PXDN/LRRC32/ITGB3/EGFR/IGFBP5/HAP1/LIFR/IGFBP7/PDGFRB/SCN5A/NLRP7/NRP1/FGFBP2/A2M/COL6A1/KDR/IL6ST/COL4A1/VASN/ENG/EPHA7/IL2RA/FGFR1/FLT1/PDGFB/NRP2/FURIN/IL11RA/ITGAV/LTBP3/LTBP2/TWSG1/TGFBR1/FLT3
GOMF_SERINE_HYDROLASE_ACTIVITY	GOMF_SERINE_HYDROLASE_ACTIVITY	160	0.513703	1.76789	1.43846e-05	0.00107124	0.000875188	1741	tags=21%, list=7%, signal=20%	CTRB1/CTRB2/ELANE/PRTN3/AZU1/CELA2A/PRSS1/MMP8/CTSV/PRSS2/CELA3B/F2/CTSG/MMP1/PCSK1/HP/F7/CMA1/MMP19/MASP1/HPN/MMP3/MMP2/KLK5/FAP/CTSK/TLL1/HTRA1/ACHE/C1S/HTRA3/PRSS23/PROC/MMP11
GOBP_CHROMOSOME_CONDENSATION	GOBP_CHROMOSOME_CONDENSATION	38	-0.700977	-2.25487	1.49719e-05	0.00109928	0.000898092	5831	tags=68%, list=23%, signal=53%	H1-0/H1-10/TOP2A/AKAP8/CDK1/TENT4A/AIFM1/PLK1/H1-3/KMT5A/SMC2/CHMP1A/NCAPH/NCAPG2/NCAPD2/DFFB/SMC4/H3-3A/CDCA5/NCAPD3/NCAPG/HMGA2/H1-5/NCAPH2/ERN2/H1-4
GOBP_ERK1_AND_ERK2_CASCADE	GOBP_ERK1_AND_ERK2_CASCADE	293	0.451969	1.64774	1.54105e-05	0.00111577	0.000911565	4142	tags=34%, list=17%, signal=29%	GCG/ADIPOQ/CCL7/ROS1/MIR222/CCL3L3/CD36/AGT/IL1A/HTR2A/MIR221/FPR2/FN1/CCN1/PKHD1/FGF10/SERPINF2/INHBA/DUSP9/DDR2/ROR2/OXTR/IGF1/NOX4/APOA1/PLA2G5/MIR145/AKAP12/CCL8/FERMT2/FBLN1/CCL18/FGA/TNFAIP8L3/CCL2/CCN2/NODAL/S100A7/PDGFC/GPNMB/P2RY6/BMPER/CHI3L1/NDRG4/SPRED3/IL1B/PDGFRA/ACTA2/MARCO/PDGFD/ITGB3/ACKR3/EGFR/TEK/GPR183/C5AR1/FGF2/ANGPT1/HAND2/PDGFRB/DAB2/CCL13/CCL19/CCL22/NRP1/CCR1/ERRFI1/TIMP…
GOCC_RIBOSOME	GOCC_RIBOSOME	212	-0.426163	-1.85687	1.62581e-05	0.00116101	0.000948526	7473	tags=57%, list=30%, signal=40%	MRPL28/RPL38/RPS27A/RPL15/MRPL18/MRPL11/RPS12/RPS18/DHX9/RPL26/CANX/RPS16/RPS6/RPS27L/RPS6KL1/RPL4/RPL30/DHX29/PTCD3/MTG1/RSL24D1/RPL35A/RACK1/RPS29/SF1/MRPL24/MRPL35/RPL6/BTF3/RPS3/RPL24/MRPL49/MRPL22/RPS15A/MRPS18A/MRPL57/RPL26L1/NPM1/RPL14/MRPS25/RPS24/RPLP2/MRPL30/MRPL46/RPL19/SRP68/MRPL43/MRPL12/RPL10/MRPS22/FXR2/MRPS35/RPS23/RPL39/RPL18/MRPS27/RPL35/RPS25/RPL22/MRPS11/MRPL36/MRPL1/RPS7/RPL1…
GOMF_OXIDOREDUCTASE_ACTIVITY_ACTING_ON_CH_OH_GROUP_OF_DONORS	GOMF_OXIDOREDUCTASE_ACTIVITY_ACTING_ON_CH_OH_GROUP_OF_DONORS	126	-0.508164	-2.04479	1.64971e-05	0.00116215	0.000949464	3031	tags=37%, list=12%, signal=32%	D2HGDH/AKR1A1/CBR4/HSD17B7/DHRS4/DHRS4L2/DHRS11/IDH3A/MDH2/AKR7A2/GPD1L/AKR1C4/GFUS/GPD1/DHRS13/ALDH3A2/HMGCR/HADH/SPR/RDH12/FASN/AKR7L/DHRS1/CHDH/HPGD/DCXR/BDH1/CRYL1/PRXL2B/CYP4F3/SORD/LDHD/RDH16/ADH1C/AKR1B10/AKR7A3/HSD11B2/AKR1B15/CYP4F2/ADH6/SDR9C7/LIPF/ALDH3A1/ADH4/ADH7/ADH1A
GOBP_REGULATION_OF_SYSTEM_PROCESS	GOBP_REGULATION_OF_SYSTEM_PROCESS	472	0.413834	1.5608	1.68835e-05	0.00117352	0.000958746	4345	tags=34%, list=17%, signal=29%	SPX/INHA/ADIPOQ/KCNA1/RETN/NEUROD1/NKX2-5/CNIH2/AGT/P2RX1/IL1A/NPPB/HTR2A/CACNG4/FGF10/PROK2/INHBA/FGF12/PTGS2/NR4A3/POPDC2/CAV1/CHRNA3/MMP2/SLN/PTGER3/AGTR1/TACR1/OXTR/HAMP/ABCC9/VIP/IGF1/TBX18/APOA1/SHOX2/MIR145/DLGAP3/GJA1/ATP1B2/SLC8A2/TRPC1/FGA/TNNT3/SCN1B/TGFB2/CARTPT/GUCY1A1/CCN2/NPR1/CORO2B/STC1/RGS4/AVPR1A/IGSF11/PLN/TNNI3/HSPB7/KCNE4/SMTNL2/TMEM108/ANK2/CACNA2D1/DLG4/PRKG1/NPTXR/KCNIP2/…
GOCC_IMMUNOGLOBULIN_COMPLEX_CIRCULATING	GOCC_IMMUNOGLOBULIN_COMPLEX_CIRCULATING	67	-0.599451	-2.18005	1.74461e-05	0.00119666	0.000977657	2578	tags=51%, list=10%, signal=46%	IGHV5-51/IGHV3-35/IGHV1-69/IGHV3-21/IGHV6-1/IGHV4-28/IGHV3-23/IGHV3-11/TRDC/IGHV2-70/IGHV3-7/IGHV4-31/IGHV3-64D/IGHV1-18/IGHV3-48/IGHV3-53/JCHAIN/PIGR/IGLL5/IGHV3-15/IGHV1-3/IGHV3-20/IGHM/IGHV3-66/IGHV3-30/IGHV2-26/IGHV3-73/IGHV3-33/IGHA1/IGHD/IGHV3-13/IGHA2/IGHV3-72/IGLL1
GOBP_CALCIUM_ION_TRANSPORT	GOBP_CALCIUM_ION_TRANSPORT	344	0.434833	1.60521	1.94077e-05	0.00131393	0.00107346	4142	tags=29%, list=17%, signal=25%	PLA2G1B/GCG/F2/CACNG6/JPH3/AGT/P2RX1/HTR2A/CXCL12/CACNG4/ADCYAP1R1/PTGS2/CAV1/CATSPER1/LILRA2/SLN/PLP1/CXCL11/PLPP4/RYR1/PRKD1/CCL8/TRPM6/TRPC4/SLC8A2/TRPC1/CCL2/CCN2/STC1/RGS4/PLN/STAC/P2RY6/ANK2/CACNA2D1/CDH23/EDNRA/BEST1/THY1/GRIN2A/RYR3/ITGB3/CACNA2D2/HAP1/FGF2/MYLK/MICU3/PDGFRB/GJA4/RGN/CACNB2/APLNR/PKD2/CACNA1C/CCL19/CASQ1/RAMP2/PDE4B/CALCRL/GEM/DMD/CCR1/CABP4/TRPV6/SLC8A1/GPM6A/LILRA5/EDNR…
GOBP_REGULATION_OF_INFLAMMATORY_RESPONSE	GOBP_REGULATION_OF_INFLAMMATORY_RESPONSE	341	0.440151	1.62402	2.00527e-05	0.00134019	0.00109491	5062	tags=30%, list=20%, signal=24%	ELANE/ADIPOQ/MMP8/FABP4/IL6/PGLYRP1/MIR222/SERPINE1/AGT/SCGB1A1/MIR221/FPR2/SELE/CCN4/CMA1/S100A12/FFAR2/TNFAIP6/PTGS2/LPL/TNC/MMP3/PTGER3/AGTR1/HAMP/IGF1/CNR1/APOA1/MIR145/ADAMTS12/IL1R1/ALOX5AP/TLR2/CREB3L3/MIR149/CD200/SERPINF1/OSMR/IL1B/NLRP3/NLRP2/PTGIS/MIR3909/PDE2A/PROC/TEK/CCN3/LBP/C3/FCGR2B/IFNG/MEFV/NLRP7/HGF/CALCRL/IL33/GATA3/FNDC4/GPR4/LILRA5/WNT5A/EDNRB/TNF/FYN/CNR2/BCL6B/NPY/TNFSF4/…
GOBP_RETINA_HOMEOSTASIS	GOBP_RETINA_HOMEOSTASIS	59	-0.625306	-2.20771	2.08444e-05	0.00137447	0.00112292	1763	tags=27%, list=7%, signal=25%	RDH12/NPHP4/AZGP1/USH1C/LTF/KRT1/PIP/CDHR1/JCHAIN/PIGR/LYZ/IGHA1/IGHA2/SLC28A2/LCN1/ALB
GOBP_REGULATION_OF_LIPASE_ACTIVITY	GOBP_REGULATION_OF_LIPASE_ACTIVITY	83	0.612521	1.96784	2.11661e-05	0.00137447	0.00112292	1897	tags=30%, list=8%, signal=28%	PLA2G1B/PNLIP/APOH/AGT/GPIHBP1/HTR2A/ADCYAP1R1/SELE/ANGPTL4/CCN1/AGTR1/LPAR1/APOA1/PLA2G5/AVPR1A/P2RY6/EDNRA/PDGFRA/RGS2/P2RY12/CD86/EGFR/C5AR1/FGF2/PDGFRB
GOBP_NEUTROPHIL_MIGRATION	GOBP_NEUTROPHIL_MIGRATION	122	0.548753	1.83267	2.16203e-05	0.00137447	0.00112292	4015	tags=39%, list=16%, signal=33%	PLA2G1B/PRTN3/GP2/CCL7/CD300H/CXCL6/CCL3L3/IL1A/TREM1/CXCL8/CXCR1/S100A12/TNFAIP6/THBS4/CXCL11/CCL8/IL1R1/CSF3R/CCL18/TGFB2/CCL2/XG/SLIT2/PPBP/IL1B/C3AR1/C5AR1/LBP/CCL13/ITGA1/CCL19/CCL22/PDE4B/CXCR2/FCER1G/EDN2/C5AR2/PECAM1/JAM3/CCL4/CD99L2/CAMK1D/XCL1/RIPOR2/CCL3/CXCL10/CCL21
GOBP_POSITIVE_REGULATION_OF_MAPK_CASCADE	GOBP_POSITIVE_REGULATION_OF_MAPK_CASCADE	437	0.419879	1.56821	2.1491e-05	0.00137447	0.00112292	5205	tags=33%, list=21%, signal=27%	PLA2G1B/ELANE/GCG/MMP8/CCL7/IL6/IL11/CDH2/MIR222/CCL3L3/GDF6/CD36/IL1A/HTR2A/MIR221/KLB/FPR2/TGFB3/FGF10/SERPINF2/S100A12/INHBA/IGF2/GHR/DDR2/THBS1/LPAR3/ROR2/IGF1/NOX4/LPAR1/PLA2G5/AKAP12/CCL8/FERMT2/AR/FZD7/CCL18/FGA/TNFAIP8L3/TGFB2/CCL2/CARTPT/CCN2/NODAL/S100A7/PDGFC/GPNMB/P2RY6/DOK5/BMPER/DOK6/CHI3L1/NDRG4/IL1B/IGFBP4/EDA2R/PDGFRA/ACTA2/MARCO/ROBO1/PDGFD/ITGB3/ACKR3/EGFR/TEK/GPR183/C5AR1/FGF2…
GOCC_SPECIFIC_GRANULE	GOCC_SPECIFIC_GRANULE	149	0.524556	1.79963	2.19208e-05	0.00137678	0.00112481	1922	tags=17%, list=8%, signal=16%	ELANE/MS4A3/DEFA4/BPI/MMP8/RETN/PTX3/PGLYRP1/MCEMP1/HP/CD36/P2RX1/FPR2/CLEC5A/FCAR/GPR84/CLEC12A/TIMP2/ADGRG3/CHI3L1/C3AR1/CD93/SLC2A3/OLR1/ATP8B4
GOBP_CELLULAR_EXTRAVASATION	GOBP_CELLULAR_EXTRAVASATION	70	0.621429	1.93618	2.23553e-05	0.00138736	0.00113345	4058	tags=40%, list=16%, signal=34%	ELANE/PRTN3/AZU1/CXCL12/SELE/LYVE1/SELP/IL1R1/ADD2/CCL2/XG/THY1/PDGFD/ITGA1/MADCAM1/JAM2/VCAM1/TNF/PECAM1/CX3CR1/JAM3/CD99L2/SELL/RIPOR2/ST3GAL4/CCL21/ITGA4/GP1BA
GOCC_NUCLEOSOME	GOCC_NUCLEOSOME	99	-0.526843	-2.03603	2.3624e-05	0.00144884	0.00118369	4511	tags=38%, list=18%, signal=32%	H2BC4/TRRAP/H3C6/H3C12/MACROH2A1/H1-3/H2BC9/H2AC20/H2BC12/GLYR1/CENPA/H2AZ1/H2AC11/H2BC10/H4C13/H3C2/H2AC8/H3C3/H3C7/H3-3A/H2BC14/H4C1/H2AC13/H2AX/SPHK2/H2BC6/H4C4/H3C11/H1-5/H2BC15/H4C3/H2BC13/H3C8/H2BC7/H2AC21/H2BC17/H1-4/H2AC12
GOBP_DIGESTION	GOBP_DIGESTION	122	0.546222	1.82421	2.40036e-05	0.00145501	0.00118872	842	tags=20%, list=3%, signal=19%	CLPS/CTRB1/PNLIP/CTRB2/UCN3/CEL/PNLIPRP2/PRSS1/PRSS2/CCKBR/NEUROD1/NPR3/AKR1C2/UCN2/CD36/SOAT2/SERPINA3/FGF10/PTGER3/TACR1/OXTR/HAMP/CLPSL2/APOA1
GOBP_OSSIFICATION	GOBP_OSSIFICATION	375	0.426537	1.58291	2.61873e-05	0.00156913	0.00128196	4808	tags=36%, list=19%, signal=29%	CYP24A1/CER1/WNT10B/IL6/SOX11/SFRP2/IBSP/PTHLH/SNAI2/TGFB3/CCN1/ACVR1/ASPN/CCN4/OMD/BMP3/SFRP1/CLEC5A/TNN/TNFAIP6/PTGS2/MGP/IGF2/TWIST2/MMP16/TNC/SRGN/PTH1R/MMP2/SMOC1/FOXC2/VCAN/COMP/DDR2/PHOSPHO1/TACR1/ROR2/CDH11/IGF1/GLI3/CTSK/RYR1/COL1A2/PRKD1/SHOX2/COL1A1/ADAMTS12/LRRC17/FERMT2/COL5A2/LOX/TMEM119/GLI1/TGFB2/CHRDL2/CHRDL1/CCN2/ITGA11/STC1/GREM1/DHH/SIX2/CTHRC1/ACHE/GABBR1/BMP5/AREG/COL11A1/CL…
GOBP_POSITIVE_REGULATION_OF_PHOSPHOLIPASE_ACTIVITY	GOBP_POSITIVE_REGULATION_OF_PHOSPHOLIPASE_ACTIVITY	49	0.692122	2.05519	2.73212e-05	0.00161847	0.00132227	1897	tags=39%, list=8%, signal=36%	PLA2G1B/AGT/HTR2A/ADCYAP1R1/SELE/CCN1/AGTR1/LPAR1/PLA2G5/AVPR1A/P2RY6/EDNRA/PDGFRA/P2RY12/CD86/EGFR/C5AR1/FGF2/PDGFRB
GOCC_SECRETORY_GRANULE_MEMBRANE	GOCC_SECRETORY_GRANULE_MEMBRANE	282	0.451699	1.64474	2.76441e-05	0.0016192	0.00132286	4322	tags=27%, list=17%, signal=22%	SYCN/AZU1/MS4A3/GP2/SYT5/MCEMP1/SERPINA5/CCDC136/CD36/P2RX1/FPR2/CXCR1/FCGR3B/CLEC5A/FCAR/CAV1/FPR1/GPR84/SPARC/SELP/RAB31/SLC11A1/TLR2/CLEC12A/ADGRG3/FRMPD3/CD109/C3AR1/NFASC/CD93/ITGB3/GLIPR1/SLC2A3/C5AR1/ADGRE3/OLR1/ATP8B4/RND2/CXCR2/CD14/RAB9B/MOXD1/FCGR2A/ATP8B3/CR1/PLAU/TYROBP/FCER1G/PECAM1/LILRB2/SIGLEC14/STOM/LILRB3/SPACA6/SIRPB1/SIGLEC9/ITPR2/SELL/ITGAX/CAV2/CYBB/RAB26/PCDH7/SYT1/CD59/LA…
GOCC_PROTEIN_DNA_COMPLEX	GOCC_PROTEIN_DNA_COMPLEX	182	-0.43599	-1.8382	2.80328e-05	0.00162372	0.00132656	4604	tags=35%, list=18%, signal=29%	PARP1/ATF6B/GINS3/H2BC4/BRF1/POLA2/TRRAP/H3C6/H3C12/MACROH2A1/H1-3/ACD/TOP1/H2BC9/H2AC20/H2BC12/WDR18/GLYR1/CENPA/NUPR1/H2AZ1/H2AC11/H2BC10/H4C13/H3C2/H2AC8/H3C3/H3C7/H3-3A/H2BC14/POLD3/H4C1/CDC45/H2AC13/MCM4/H2AX/MCM3/POLD2/GINS4/GINS1/POLD1/HMGA2/SPHK2/H2BC6/MCM7/H4C4/H3C11/H1-5/H2BC15/H4C3/MCM5/PCNA/NFE2/H2BC13/H3C8/H2BC7/JUP/MCM2/H2AC21/GINS2/H2BC17/HOXA11/H1-4/H2AC12
GOCC_ENDOCYTIC_VESICLE_LUMEN	GOCC_ENDOCYTIC_VESICLE_LUMEN	23	0.794195	2.07608	2.84782e-05	0.0016314	0.00133283	1404	tags=35%, list=6%, signal=33%	MPO/PGLYRP1/HP/CSF3/APOB/SPARC/APOA1/CTSL
GOBP_POSITIVE_REGULATION_OF_SMOOTH_MUSCLE_CELL_MIGRATION	GOBP_POSITIVE_REGULATION_OF_SMOOTH_MUSCLE_CELL_MIGRATION	37	0.719711	2.03623	2.97414e-05	0.00167949	0.00137212	4155	tags=57%, list=17%, signal=47%	VTN/AGT/CYP1B1/MIR221/CCN4/HAS2/NR4A3/DDR2/ADAMTS1/IGF1/LPAR1/P2RY6/PDGFD/ITGB3/IGFBP5/PDGFRB/NRP1/AIF1/TLR4/PDGFB/SEMA6D
GOBP_RRNA_METABOLIC_PROCESS	GOBP_RRNA_METABOLIC_PROCESS	259	-0.388144	-1.73343	3.02009e-05	0.00167949	0.00137212	7956	tags=53%, list=32%, signal=36%	RPL7L1/BMS1/MRM3/PWP2/ERCC2/METTL15/XRN1/HELB/EXOSC2/FTSJ3/UTP15/PIH1D1/LSM6/KRI1/WDR74/SHQ1/TRIR/BUD23/RPL26/RPS16/RPS6/RRP8/NOL9/RPL35A/GTF3C4/TRMT61B/EXOSC5/FRG1/NAT10/ESF1/NSUN5/PA2G4/EBNA1BP2/ABT1/DDX21/DDX51/YTHDF2/ZCCHC4/POP4/DIS3/DEDD2/BYSL/PRKDC/LAS1L/NSUN5P1/DIS3L/UTP20/NOLC1/UTP14A/RRP1B/GTF3C5/EXOSC8/RRP7BP/RPL14/TENT4B/DROSHA/RPS24/NCL/ERI1/UTP3/MRTO4/EIF6/GTF3A/NOP56/NAF1/NOL11/DDX5…
GOBP_CELL_SUBSTRATE_ADHESION	GOBP_CELL_SUBSTRATE_ADHESION	340	0.428591	1.58159	3.06066e-05	0.00167949	0.00137212	5384	tags=36%, list=21%, signal=29%	VTN/APOD/COL26A1/SERPINE1/CD36/SPOCK1/FN1/LYVE1/CCN1/PKHD1/HAS2/SFRP1/TNN/COL3A1/ONECUT1/EPHA3/PHLDB2/RADIL/THBS1/ITGA5/COL8A1/EGFLAM/APOA1/COL1A1/ADAMTS12/FERMT2/BCAM/CCDC80/FZD7/ECM2/ATP1B2/FBLN1/ANTXR1/L1CAM/FGA/FBLN2/CCN2/NTNG2/ITGA11/CORO2B/GREM1/PDPN/STON1/NID2/THY1/LAMC3/AXL/ABI3BP/ITGB3/TEK/ANGPT1/EFEMP2/ADAMTS9/FBLN5/ITGA10/DAB2/EDA/DLC1/ITGA1/NID1/MADCAM1/NRP1/BVES/VCAM1/TNXB/PLAU/NPY/C…
GOBP_REGULATION_OF_ION_TRANSMEMBRANE_TRANSPORT	GOBP_REGULATION_OF_ION_TRANSMEMBRANE_TRANSPORT	390	0.421416	1.56087	3.04751e-05	0.00167949	0.00137212	4142	tags=29%, list=17%, signal=25%	PLA2G1B/F2/KCNK3/CACNG6/KCNA1/JPH3/CNIH2/LRRC26/AGT/P2RX1/SCN9A/KCNJ8/CACNG4/ADCYAP1R1/FGF12/CAV1/CATSPER1/FXYD4/SLN/KCNK17/CLTRN/PLP1/HAMP/ABCC9/CXCL11/PRKD1/ATP1B2/TRPC1/SCN1B/KCNC3/CCL2/RGS4/PLN/KCNE4/STAC/SCN7A/KCND2/P2RY6/ANK2/CACNA2D1/PM20D1/DLG4/KCNIP2/EDNRA/GALR2/RGS2/THY1/GRIN2A/KCND1/ITGB3/CACNA2D2/HAP1/SCN4B/RASGRF2/KCNG1/KCNIP1/RGN/CLIC4/CACNB2/KCNG2/APLNR/IFNG/PKD2/KCNH6/CACNA1C/CASQ…
GOBP_REGULATION_OF_CALCIUM_ION_TRANSPORT	GOBP_REGULATION_OF_CALCIUM_ION_TRANSPORT	217	0.474013	1.68323	3.35181e-05	0.0018201	0.001487	4142	tags=30%, list=17%, signal=26%	PLA2G1B/GCG/F2/CACNG6/JPH3/AGT/P2RX1/CXCL12/ADCYAP1R1/PTGS2/CAV1/LILRA2/SLN/PLP1/CXCL11/PLPP4/PRKD1/TRPC1/CCL2/STC1/RGS4/PLN/STAC/P2RY6/ANK2/CACNA2D1/BEST1/THY1/ITGB3/HAP1/MYLK/PDGFRB/RGN/CACNB2/APLNR/PKD2/CACNA1C/CASQ1/PDE4B/GEM/DMD/CCR1/CABP4/SLC8A1/LILRA5/CLIC2/FYN/JPH2/REM1/GSTM2/TRPC6/SPINK1/LILRB2/RRAD/CCL4/NOS3/XCL1/CXCR4/SEMG1/CCL3/HSPA2/PDGFB/CXCL10/F2RL3/P2RX3/F2R
GOBP_REGULATION_OF_WOUND_HEALING	GOBP_REGULATION_OF_WOUND_HEALING	121	0.544759	1.81913	3.396e-05	0.00182509	0.00149107	5341	tags=46%, list=21%, signal=37%	REG3G/APOH/F2/VTN/SERPINE1/CD36/F7/MIR221/SERPINB2/CCN4/SERPINF2/TFPI/CAV1/PHLDB2/FOXC2/DDR2/FAP/THBS1/FERMT2/FGA/MMRN1/PRKG1/CD109/PROS1/PDGFRA/ACTA2/TAFA5/PROC/FGF2/MYLK/CLEC7A/THBD/SERPING1/TNF/PLAU/MYOZ1/CD34/NOS3/CXCR4/C1QTNF1/ST3GAL4/EMILIN1/PDGFB/WNT4/CLDN19/GP1BA/F2R/PLAUR/TNFAIP3/TBXA2R/EDN1/ALOX5/PLAT/ITGB1/UBASH3B/SERPINE2
GOCC_COLLAGEN_TRIMER	GOCC_COLLAGEN_TRIMER	70	0.61354	1.91161	3.58045e-05	0.00190458	0.00155602	3856	tags=63%, list=15%, signal=53%	ADIPOQ/COL26A1/CCBE1/C1QL1/FCN1/COL7A1/COL24A1/COL3A1/COL10A1/COL21A1/LUM/COLEC12/COL8A1/COL12A1/COL14A1/COL1A2/COL1A1/COLEC11/COL5A2/LOX/COL6A3/CTHRC1/COL5A1/C1QTNF6/COL11A1/COL4A3/MARCO/COL15A1/COL6A2/EDA/MSR1/SCARA3/COL16A1/C1QTNF2/COL6A1/COL4A1/COLQ/COL13A1/GLDN/COL4A2/COL4A4/C1QTNF1/SFTPD/EMILIN1
GOBP_CELL_CYCLE_CHECKPOINT_SIGNALING	GOBP_CELL_CYCLE_CHECKPOINT_SIGNALING	177	-0.434661	-1.82606	3.63796e-05	0.00191563	0.00156504	5249	tags=42%, list=21%, signal=34%	INTS7/KNTC1/ZWILCH/FBXO6/TRIAP1/AURKB/RAD9B/CDK1/PRPF19/MSH2/CCNB1/PLK1/ANAPC15/CLSPN/BRCC3/RFWD3/CCNG1/BUB1/FOXO4/GEN1/NOP53/CHEK2/SPC25/CCAR2/NABP2/TIPIN/RAD50/CDKN1B/NUF2/CDC20/BUB3/NSUN2/ZFYVE19/TICRR/CDC6/TRIP13/TIMELESS/TTI2/RAD51/BRCA2/FZR1/TP53/FANCD2/CHEK1/MDM2/EME2/CENPF/DOT1L/PBK/BUB1B/DNA2/DTL/TELO2/MUC1/PIDD1/CDC45/ORC1/CHMP4C/H2AX/CASP2/CCND1/GTSE1/MAD2L1/CDCA8/HASPIN/BIRC5/INCENP/B…
GOBP_SISTER_CHROMATID_SEGREGATION	GOBP_SISTER_CHROMATID_SEGREGATION	223	-0.404359	-1.76621	3.71938e-05	0.00193891	0.00158406	5592	tags=42%, list=22%, signal=33%	FBXO5/PDS5A/PPP2R1A/INO80/VPS4A/SMC3/TOP2A/VPS4B/MAPK15/STAG3L3/AKAP8/KNTC1/CHAMP1/ZWILCH/SPAG5/TNKS/AURKB/CHMP6/TENT4A/ANAPC2/SMARCB1/NUDC/CCNB1/KIF22/PLK1/ANAPC15/WRAP73/KIF23/DSN1/SMARCC2/BUB1/MACROH2A1/GEN1/SPC25/BCL7A/NEK2/BRD7/KIF18A/DLGAP5/NUF2/RRS1/KMT5A/CDC20/BUB3/SMC2/CDC6/CHMP1A/TRIP13/PTTG1/SMC1A/KIF2C/NCAPH/PSRC1/RACGAP1/PHB2/KIF14/CENPK/SMARCD2/PRC1/KIFC1/NCAPG2/CENPF/NCAPD2/KIF4A/K…
GOBP_POSITIVE_REGULATION_OF_FIBROBLAST_PROLIFERATION	GOBP_POSITIVE_REGULATION_OF_FIBROBLAST_PROLIFERATION	49	0.686794	2.03937	3.99704e-05	0.00206302	0.00168546	2405	tags=33%, list=10%, signal=30%	PLA2G1B/AGT/NGFR/EREG/FN1/FGF10/DDR2/IGF1/PDGFC/PDGFRA/CD248/PDGFD/ITGB3/EGFR/PDGFRB/WNT5A
GOCC_CONDENSED_CHROMOSOME_CENTROMERIC_REGION	GOCC_CONDENSED_CHROMOSOME_CENTROMERIC_REGION	165	-0.440861	-1.85032	4.07182e-05	0.00208102	0.00170016	6853	tags=49%, list=27%, signal=36%	MTBP/KAT5/ZW10/CENPW/NUP43/HNRNPU/SS18L1/CHMP7/SMARCC1/DCTN1/NUDCD2/PPP1CC/CBX3/KNSTRN/NDE1/ITGB3BP/ZNF276/NDC80/CSNK1A1/SUGT1/LRWD1/KNTC1/CHAMP1/ZWILCH/SPAG5/AURKB/CHMP6/SMARCB1/KMT5C/HJURP/CCNB1/KIF22/PLK1/DSN1/ERCC6L/SMARCC2/CENPO/BUB1/ANAPC16/SPC25/NEK2/BRD7/KIF18A/NUF2/HSF1/CENPU/BUB3/CENPA/CHMP1A/SMC1A/KIF2C/RANGAP1/CENPK/SMARCD2/CENPF/NCAPD2/CENPB/BUB1B/SKA3/H3-3A/CENPI/SGO1/PINX1/NCAPD3/C…
GOBP_REGULATION_OF_DNA_TEMPLATED_DNA_REPLICATION	GOBP_REGULATION_OF_DNA_TEMPLATED_DNA_REPLICATION	56	-0.625318	-2.15709	4.17236e-05	0.0021117	0.00172523	5719	tags=61%, list=23%, signal=47%	WRNIP1/FBXO5/INO80/WIZ/STOML2/RFC4/MCM6/RFC5/RFC3/GINS3/TIPIN/RFC2/TICRR/CDC7/TIMELESS/BRCA2/DBF4/NUGGC/MCIDAS/CHTF18/MCM4/MCM3/ENDOG/GINS4/GINS1/MCM7/E2F7/MCM5/PCNA/E2F8/CDT1/MCM2/GINS2/DACH1
GOBP_REGULATION_OF_HORMONE_SECRETION	GOBP_REGULATION_OF_HORMONE_SECRETION	208	0.47645	1.68009	4.42355e-05	0.0022173	0.00181151	1975	tags=15%, list=8%, signal=14%	UCN3/GCG/CELA2A/GHRH/INHA/ADIPOQ/SCG5/NNAT/RETN/IL6/SOX11/NEUROD1/IL11/AGT/FFAR2/SFRP1/INHBA/AGTR1/TACR1/CNR1/RFX6/CCKAR/GJA1/FGA/CARTPT/IL1B/GABBR1/CCN3/BAIAP3/DAB2/IFNG
GOBP_POSITIVE_REGULATION_OF_PROTEIN_SECRETION	GOBP_POSITIVE_REGULATION_OF_PROTEIN_SECRETION	117	0.539137	1.80056	4.47682e-05	0.00222263	0.00181586	2077	tags=15%, list=8%, signal=14%	PLA2G1B/UCN3/GCG/ANKRD1/NNAT/PCSK1/IL1A/TGFB3/IGF1/RFX6/TLR2/FGA/TGFB2/ACHE/BAIAP3/VEGFC/MYH10/APBB1
GOBP_TELOMERE_ORGANIZATION	GOBP_TELOMERE_ORGANIZATION	178	-0.437739	-1.83527	4.53628e-05	0.00223091	0.00182262	7630	tags=53%, list=30%, signal=37%	XRCC5/HNRNPC/SMC5/UCHL5/MAPKAPK5/PML/CTNNB1/XRCC6/SIRT2/TERF1/STN1/XRCC3/WRN/SHLD3/SHLD1/INO80E/ATR/RFC1/NAT10/HNRNPU/WRAP53/PPP1R10/PRKDC/CCT7/H3C10/MCRS1/MAPK3/H4C5/H4C2/RPA3/TENT4B/TERF2/SLX4/GNL3L/INO80/PTGES3/NAF1/HNRNPD/XRCC1/MAPK15/MAP2K7/SRC/NFRKB/TFIP11/RPA1/SMG5/TNKS/AURKB/PARP1/CCT2/HNRNPA2B1/EXO1/DKC1/H3C6/H3C12/GNL3/MYC/ACD/NABP2/NEK2/RAD50/PIF1/CCT5/RTEL1/H4C13/RAD51/HNRNPA1/BRCA2/E…
GOBP_ORGAN_OR_TISSUE_SPECIFIC_IMMUNE_RESPONSE	GOBP_ORGAN_OR_TISSUE_SPECIFIC_IMMUNE_RESPONSE	33	0.7288	2.02224	4.65579e-05	0.00226828	0.00185316	501	tags=21%, list=2%, signal=21%	PLA2G1B/DEFA4/RNASE3/RNASE2/GP2/IL6/FFAR2
GOBP_DEFENSE_RESPONSE_TO_GRAM_NEGATIVE_BACTERIUM	GOBP_DEFENSE_RESPONSE_TO_GRAM_NEGATIVE_BACTERIUM	62	0.642606	1.9731	4.84203e-05	0.00230962	0.00188693	920	tags=26%, list=4%, signal=25%	ELANE/AZU1/DEFA4/RNASE3/BPI/RNASE2/F2/IL6/CTSG/CXCL6/DEFB126/SERPINE1/TREM1/SELP/PRKD1/SLC11A1
GOBP_POSITIVE_REGULATION_OF_OSTEOBLAST_DIFFERENTIATION	GOBP_POSITIVE_REGULATION_OF_OSTEOBLAST_DIFFERENTIATION	67	0.619756	1.91668	4.8041e-05	0.00230962	0.00188693	4808	tags=48%, list=19%, signal=39%	WNT10B/IL6/SOX11/SFRP2/CCN1/ACVR1/CCN4/DDR2/IGF1/GLI3/PRKD1/FERMT2/TMEM119/CTHRC1/SCUBE3/FBN2/NPPC/FGF2/HGF/WWTR1/FAM20C/BMPR1B/ILK/IL6ST/MEF2C/RUNX2/PDLIM7/WNT4/BMPR2/GDPD2/BMP6/FFAR4
GOBP_REGULATION_OF_TRANS_SYNAPTIC_SIGNALING	GOBP_REGULATION_OF_TRANS_SYNAPTIC_SIGNALING	356	0.425604	1.57408	4.87356e-05	0.00230962	0.00188693	5341	tags=36%, list=21%, signal=28%	GRIK1/ADIPOQ/SCGN/RETN/JPH3/SYT12/CDH2/CNIH2/AGT/SCTR/P2RX1/HTR2A/CACNG4/SORCS2/NGF/BCHE/PTGS2/CALB2/CHRNA3/NEURL1/TACR1/ROR2/PRKAR2B/OXTR/CDH11/CNR1/AKAP12/PLCL1/DLGAP3/SLC8A2/PTPRD/CCL2/RIMS4/CHRDL1/NTNG2/RGS4/IGSF11/LAMA2/TMEM108/PLPPR4/DLG4/ACHE/IL1B/NPTXR/GABBR1/LZTS1/NFATC4/PHF24/STX1B/NOG/GRIN2A/DNM1/MAP1A/MAP1B/HAP1/S100B/BAIAP3/RASGRF2/SYN1/CACNB2/DKK1/BRSK1/NLGN4Y/GRIK5/PCDH17/TNF/FYN/T…
GOBP_REGULATION_OF_CHROMOSOME_ORGANIZATION	GOBP_REGULATION_OF_CHROMOSOME_ORGANIZATION	238	-0.388829	-1.71181	5.00395e-05	0.00235005	0.00191996	7575	tags=51%, list=30%, signal=36%	HNRNPC/SMC5/UCHL5/RNF4/MAPKAPK5/PML/CTNNB1/ANAPC1/TERF1/STN1/TRAPPC12/TRIM28/XRCC3/SFPQ/CDK2/SSBP1/NEK6/CDC26/INO80E/ATR/KAT5/UBE2C/ZW10/BAZ1B/RMI2/NAA10/NAT10/HNRNPU/MCPH1/SMARCC1/PPP1R10/CCT7/MCRS1/MAPK3/ANAPC11/TENT4B/TERF2/NDC80/ACTR5/SLX4/GNL3L/FBXO5/INO80/NAF1/HNRNPD/TOP2A/XRCC1/MAPK15/MAP2K7/KNTC1/ZWILCH/SRC/NFRKB/SMG5/SETDB2/TNKS/AURKB/ANAPC2/SMARCB1/PARP1/CCT2/HNRNPA2B1/CCNB1/DKC1/PLK1/A…
GOBP_ANTIMICROBIAL_HUMORAL_IMMUNE_RESPONSE_MEDIATED_BY_ANTIMICROBIAL_PEPTIDE	GOBP_ANTIMICROBIAL_HUMORAL_IMMUNE_RESPONSE_MEDIATED_BY_ANTIMICROBIAL_PEPTIDE	68	0.607145	1.87907	5.10414e-05	0.00237571	0.00194092	801	tags=21%, list=3%, signal=20%	PLA2G1B/ELANE/REG3G/DEFA4/RNASE3/F2/CXCL6/PGLYRP1/DEFB126/CXCL8/S100A12/REG1B/KLK5/CXCL11
GOCC_SARCOLEMMA	GOCC_SARCOLEMMA	114	0.543001	1.81029	5.70013e-05	0.00261732	0.00213831	3437	tags=39%, list=14%, signal=34%	CACNG6/CDH2/KCNJ8/CACNG4/TGFB3/POPDC2/SLC27A6/CAV1/RYR1/SLC8A2/SCN1B/BGN/COL6A3/LAMA2/STAC/ANK2/CAVIN4/CACNA2D1/POPDC3/SSPN/SGCD/AHNAK2/RYR3/SGCG/COL6A2/CACNB2/CACNA1C/CASQ1/SCN5A/BVES/DMD/VCAM1/SLC8A1/PDE9A/SYNC/FLNC/ATP2B4/COL6A1/RDX/SGCE/KCNB1/OBSCN/PGM5/SYNM/CAV2
GOBP_IMMUNOGLOBULIN_PRODUCTION	GOBP_IMMUNOGLOBULIN_PRODUCTION	192	-0.413851	-1.74829	5.72366e-05	0.00261732	0.00213831	1952	tags=23%, list=8%, signal=22%	IGLV6-57/IGKV3-15/IGKV3D-15/IGKV5-2/IGKV2-40/IGKV3D-11/IGLV3-21/POLQ/IGLV2-14/MZB1/IGKV2D-29/IGKV1-9/IGKV2D-24/IGLV3-1/IGLV4-60/IGKV1-6/IGKV1D-42/EPHB2/IGKV3D-7/IGLV4-69/IGKV1-27/IGKV1D-13/TNFSF13/TRDV1/IGLV2-11/IGLV5-45/VPREB3/IGKV1-17/IGKV6D-41/IGLV2-23/IGLV3-9/IGLV1-36/IGKV3D-20/IGLV5-37/IGKV2-24/IGKV1-16/IGKV2-30/IGLV5-48/IGKV2D-30/IL10/IGLV7-43/IGLV3-22/IGLV3-12/IGLV7-46/IGLV4-3
GOBP_CALCIUM_ION_TRANSMEMBRANE_TRANSPORT	GOBP_CALCIUM_ION_TRANSMEMBRANE_TRANSPORT	265	0.451135	1.63112	5.89565e-05	0.00267252	0.00218341	4142	tags=28%, list=17%, signal=24%	PLA2G1B/F2/CACNG6/JPH3/P2RX1/HTR2A/CACNG4/ADCYAP1R1/CAV1/CATSPER1/SLN/PLP1/CXCL11/RYR1/PRKD1/TRPM6/TRPC4/SLC8A2/TRPC1/CCN2/PLN/STAC/P2RY6/ANK2/CACNA2D1/EDNRA/THY1/GRIN2A/RYR3/ITGB3/CACNA2D2/HAP1/FGF2/MICU3/RGN/CACNB2/APLNR/PKD2/CACNA1C/CCL19/CASQ1/PDE4B/GEM/DMD/CABP4/TRPV6/SLC8A1/GPM6A/EDNRB/CLIC2/CACNA2D3/FYN/CACNA1H/JPH2/REM1/GSTM2/TRPC6/ATP2B4/RRAD/SLC24A3/ITPR2/XCL1/DDIT3/TRPA1/CCL3/HSPA2/CXC…
GOBP_B_CELL_RECEPTOR_SIGNALING_PATHWAY	GOBP_B_CELL_RECEPTOR_SIGNALING_PATHWAY	117	-0.481149	-1.9083	6.06537e-05	0.00267956	0.00218916	2578	tags=33%, list=10%, signal=30%	IGHV5-51/IGHV3-35/IGHV1-69/IGHV3-21/PLCG2/IGHV6-1/CTLA4/IGHV4-28/CD19/IGHV3-23/IGHV3-11/TRDC/BLNK/SYK/IGHV2-70/IGHV3-7/IGHV4-31/IGHV3-64D/IGHV1-18/CD79A/IGHV3-48/CD79B/IGHV3-53/IGLL5/IGHV3-15/IGHV1-3/IGHV3-20/IGHM/IGHV3-66/IGHV3-30/IGHV2-26/IGHV3-73/IGHV3-33/IGHA1/IGHD/IGHV3-13/IGHA2/IGHV3-72/IGLL1
GOCC_SYNAPTIC_MEMBRANE	GOCC_SYNAPTIC_MEMBRANE	265	0.450685	1.62949	6.02176e-05	0.00267956	0.00218916	4729	tags=35%, list=19%, signal=29%	GRIK1/GABBR2/KCNA1/CNTN1/GABRR1/CDH2/EFNB3/CNIH2/P2RX1/HTR2A/CACNG4/SORCS2/CHRNA3/CHRNE/NRCAM/IQSEC3/CNR1/GLRB/SHC4/PTPRD/CADM3/KCNC3/RIMS4/RGS7BP/NTNG2/KCND2/SRPX2/ANK2/PLPPR4/SSPN/DLG4/CNTNAP1/GABBR1/STX1B/GRIN2A/DNM1/KCND1/ITGB3/FOSL1/PDE2A/SYNDIG1/CRYAB/CACNA1C/ADORA3/IGSF21/NRP1/NLGN4Y/SYDE1/DMD/PDLIM4/LRFN1/GRIK5/LIN7A/SLC8A1/GPM6A/PCDH17/CHRM2/CLSTN2/SYNE1/SNCAIP/NLGN2/NLGN1/ATP2B4/LRRC4/A…
GOBP_POSITIVE_REGULATION_OF_CELL_ADHESION	GOBP_POSITIVE_REGULATION_OF_CELL_ADHESION	455	0.406693	1.52655	6.02162e-05	0.00267956	0.00218916	5394	tags=29%, list=22%, signal=24%	ELANE/AZU1/PRSS2/WNT10B/VTN/IL6/CTSG/SFRP2/EFNB3/IBSP/COL26A1/CD36/IL1A/HLA-G/CXCL12/FN1/SELE/CCN1/SERPINF2/HAS2/SFRP1/NR4A3/CAV1/IGF2/FOXC2/EGR3/ITGA5/COL8A1/IGF1/SELP/GLI3/EGFLAM/APOA1/FERMT2/CCDC80/ECM2/FGA/FBLN2/TGFB2/CCL2/NODAL/SMARCD3/PDPN/MMRN1/LAMA2/IL1B/NLRP3/THY1/GLI2/ABI3BP/ITGB3/P2RY12/CD86/TEK/ANGPT1/PDCD1LG2/EFEMP2/GP6/DAB2/IFNG/IL7R/NID1/CCL19/NRP1/GATA3/VCAM1/WNT5A/HLX/TNF/FYN/RAG…
GOBP_STRIATED_MUSCLE_CELL_DIFFERENTIATION	GOBP_STRIATED_MUSCLE_CELL_DIFFERENTIATION	248	0.461157	1.65102	6.52457e-05	0.0028582	0.00233511	5352	tags=38%, list=21%, signal=30%	ANKRD1/DNER/WNT10B/NKX2-5/CDH2/MIR222/AGT/ADAM12/MYO18B/ACVR1/POPDC2/IGF2/HAMP/IGF1/NOX4/TBX18/RYR1/SHOX2/FZD7/TMEM119/TNNT3/ADGRB3/SMYD1/CFL2/RGS4/AVPR1A/GREM1/RBM24/POPDC3/CNTNAP1/SGCD/FHOD3/MYOCD/ACTA1/PDGFRA/RGS2/ADAMTS5/IGFBP5/CCN3/CYP26B1/PDGFRB/DKK1/CASQ1/BVES/JAM2/TNNT1/HOPX/SLC8A1/EHD2/CSRP2/TMOD1/CACNA1H/PLPP7/FLNC/RCAN1/MYOZ1/SMO/LDB3/MYMX/MEF2C/ADGRB1/OBSCN/PGM5/CAV2/TMOD2/MYL9/MIR590…
GOBP_MITOCHONDRIAL_TRANSLATION	GOBP_MITOCHONDRIAL_TRANSLATION	128	-0.477074	-1.92362	7.1225e-05	0.00309413	0.00252786	7049	tags=63%, list=28%, signal=46%	TRUB2/MRPL50/GATC/MRPL52/MRPL58/MRPL33/MRPL40/NSUN3/MRPL17/MRPS9/HARS1/MRPL20/MRPS5/MRPS31/MRPL28/MRPL18/MTIF3/MRPL11/SARS2/LRPPRC/PTCD3/MTG1/MTRF1/WARS2/MRPL24/MRPL35/MRPL49/MRPL22/MRPS18A/MTIF2/DARS2/MRPL57/MRPS25/TUFM/NGRN/MRPL30/GFM2/MRPL46/TACO1/MRPL43/MRPL12/MRPS22/MRPS35/EARS2/MRPS27/FASTKD3/MRPS11/MRPL36/MRPL1/TARS2/MRPL44/MRPS28/IARS2/RCC1L/MRPS12/AURKAIP1/MRPS18C/MRPL2/MPV17L2/RPUSD4/CH…
GOCC_CHROMOSOME_CENTROMERIC_REGION	GOCC_CHROMOSOME_CENTROMERIC_REGION	238	-0.385402	-1.69673	7.18384e-05	0.00309499	0.00252856	6737	tags=46%, list=27%, signal=34%	ZW10/BAZ1B/CENPW/NUP43/CHRAC1/HNRNPU/SS18L1/CHMP7/DSCC1/SMARCC1/DCTN1/NUDCD2/PPP1CC/CBX3/H4C5/H4C2/KNSTRN/NDE1/ITGB3BP/ZNF276/NDC80/CSNK1A1/PDS5A/PPP2R1A/SMC3/TOP2A/SUGT1/LRWD1/KNTC1/CHAMP1/ZWILCH/SPAG5/AURKB/CHMP6/SMARCB1/KMT5C/HJURP/CENPL/CCNB1/PPP2R5A/KIF22/PLK1/KDM4C/DSN1/ERCC6L/SMARCC2/CENPO/BUB1/MACROH2A1/ANAPC16/SPC25/NEK2/BRD7/MIS18A/KIF18A/NUF2/HSF1/CENPU/BUB3/CENPA/KDM4A/SUV39H1/CHMP1A/…
GOBP_REGULATION_OF_TRANSMEMBRANE_TRANSPORT	GOBP_REGULATION_OF_TRANSMEMBRANE_TRANSPORT	465	0.40345	1.51763	7.69093e-05	0.0032863	0.00268486	4142	tags=28%, list=17%, signal=24%	PLA2G1B/ADIPOQ/F2/KCNK3/CACNG6/KCNA1/JPH3/CNIH2/LRRC26/AGT/P2RX1/SCN9A/KCNJ8/CACNG4/ADCYAP1R1/FGF12/NR4A3/CAV1/CATSPER1/FXYD4/SLN/KCNK17/CLTRN/THBS1/PLP1/HAMP/ABCC9/IGF1/CXCL11/PRKD1/ATP1B2/TRPC1/SCN1B/KCNC3/CCL2/RGS4/PLN/KCNE4/STAC/SCN7A/KCND2/P2RY6/ITLN1/ANK2/CACNA2D1/PM20D1/DLG4/IL1B/KCNIP2/EDNRA/GALR2/RGS2/THY1/GRIN2A/KCND1/ITGB3/CACNA2D2/HAP1/SCN4B/C3/RASGRF2/KCNG1/KCNIP1/RGN/PID1/CLIC4/CACN…
GOMF_IMMUNOGLOBULIN_RECEPTOR_BINDING	GOMF_IMMUNOGLOBULIN_RECEPTOR_BINDING	68	-0.572695	-2.08575	7.96133e-05	0.00334697	0.00273443	2578	tags=49%, list=10%, signal=44%	IGHV5-51/IGHV3-35/IGHV1-69/IGHV3-21/IGHV6-1/IGHV4-28/IGHV3-23/IGHV3-11/TRDC/IGHV2-70/IGHV3-7/IGHV4-31/IGHV3-64D/IGHV1-18/IGHV3-48/IGHV3-53/JCHAIN/IGLL5/IGHV3-15/IGHV1-3/IGHV3-20/IGHM/IGHV3-66/IGHV3-30/IGHV2-26/IGHV3-73/IGHV3-33/IGHA1/IGHD/IGHV3-13/IGHA2/IGHV3-72/IGLL1
GOBP_MITOTIC_NUCLEAR_DIVISION	GOBP_MITOTIC_NUCLEAR_DIVISION	306	-0.351001	-1.57568	7.95845e-05	0.00334697	0.00273443	4782	tags=37%, list=19%, signal=30%	TNKS/AURKB/CHMP6/TENT4A/ANAPC2/SMARCB1/NUDC/UBE2S/CCNB1/KIF22/MYBL2/PLK1/ANAPC15/WRAP73/KIF23/AURKAIP1/SH2B1/DSN1/SMARCC2/BUB1/MACROH2A1/GEN1/CHEK2/SPC25/BCL7A/NEK2/BRD7/KIF18A/DLGAP5/CDKN1B/NUF2/RRS1/KMT5A/CDC20/BUB3/PIN1/SMC2/CDC6/TPX2/REEP4/CHMP1A/TRIP13/FBXW5/PTTG1/AURKA/SMC1A/KIF2C/CCDC61/NCAPH/CEP85/PSRC1/ANLN/RCC1/RACGAP1/SIRT7/PHB2/KIF20B/CHEK1/KIF14/CENPK/SMARCD2/PRC1/RANBP1/KIFC1/NCAPG2…
GOBP_POSITIVE_REGULATION_OF_B_CELL_ACTIVATION	GOBP_POSITIVE_REGULATION_OF_B_CELL_ACTIVATION	138	-0.457619	-1.87152	8.45295e-05	0.00349724	0.0028572	2670	tags=32%, list=11%, signal=29%	PAXIP1/TIRAP/NSD2/IGHV5-51/IGHV3-35/IGHV1-69/IL7/TICAM1/IGHV3-21/TNFRSF13C/IGHV6-1/IGHV4-28/CD320/IGHV3-23/IGHV3-11/TRDC/SYK/IGHV2-70/IGHV3-7/IGHV4-31/IGHV3-64D/IGHV1-18/CD27/EPHB2/IGHV3-48/TNFSF13/IGHV3-53/IGLL5/IGHV3-15/IGHV1-3/IGHV3-20/IGHM/IGHV3-66/IGHV3-30/IGHV2-26/IGHV3-73/IGHV3-33/IGHA1/IL10/IGHD/IGHV3-13/IGHA2/IGHV3-72/IGLL1
GOCC_NUCLEAR_CHROMOSOME	GOCC_NUCLEAR_CHROMOSOME	225	-0.389035	-1.70771	8.42387e-05	0.00349724	0.0028572	6139	tags=47%, list=25%, signal=36%	H3C10/MCRS1/H4C5/H4C2/RPA3/WDHD1/ING3/MUS81/ACTR5/SLX4/INO80/SMC3/ING2/TOP2A/FIGNL1/ORC6/ORC5/HDAC1/LRWD1/PRIM1/ING1/RBBP4/NFRKB/MCM6/NOL6/RPA1/ZNHIT1/RGS12/SUDS3/RAD9B/SMARCB1/PARP1/DMC1/ZMIZ2/GINS3/PLK1/POLA2/TRRAP/H3C6/H3C12/MACROH2A1/TOP1/TRIM24/TIPIN/NEK2/INO80C/RAD50/RRS1/ADD3/SMC2/SUV39H1/CHMP1A/H2AZ1/TIMELESS/SMC1A/CARM1/NCAPH/H4C13/RAD51/RCC1/BRCA2/SIRT7/P3H4/POLE/CHEK1/EME2/H3C2/SAP30/N…
GOBP_POSITIVE_REGULATION_OF_INTERLEUKIN_8_PRODUCTION	GOBP_POSITIVE_REGULATION_OF_INTERLEUKIN_8_PRODUCTION	58	0.631945	1.91996	8.70331e-05	0.00351708	0.00287341	2448	tags=31%, list=10%, signal=28%	PLA2G1B/ELANE/ADIPOQ/IL6/SERPINE1/FCN1/FFAR2/LILRA2/TLR2/CHI3L1/IL1B/TLR8/LBP/TLR1/CLEC7A/CD14/WNT5A/TNF
GOBP_REGULATION_OF_PHAGOCYTOSIS	GOBP_REGULATION_OF_PHAGOCYTOSIS	93	0.567583	1.84656	8.58413e-05	0.00351708	0.00287341	4358	tags=41%, list=17%, signal=34%	PRTN3/AZU1/ADIPOQ/PTX3/CD36/FPR2/FCN1/APOA1/RAB31/PLA2G5/COLEC11/SLC11A1/TLR2/CCL2/TUB/IL1B/C3/FCGR2B/IFNG/C4A/CLEC7A/TNF/FCER1G/MERTK/SIRPB1/PIP4P2/CAMK1D/TGM2/C4B/FGR/SFTPD/CD300A/ITGAV/MFGE8/TREM2/DYSF/HCK/SYT11
GOCC_CONTRACTILE_FIBER	GOCC_CONTRACTILE_FIBER	197	0.476019	1.6701	8.70099e-05	0.00351708	0.00287341	5817	tags=41%, list=23%, signal=31%	ANKRD1/KCNJ8/MYO18B/MYBPHL/MMP2/ABCC9/FHL5/TIMP4/RYR1/SYNPO2/FERMT2/TNNT3/CFL2/NEXN/TNNI3/SMTNL2/ANK2/CAVIN4/FHOD3/ACTA1/ACTA2/PDLIM3/RYR3/MYL3/CALD1/DST/CRYAB/CACNA1C/CASQ1/SCN5A/PDE4B/DMD/PDLIM4/TNNT1/CMYA5/FBXO32/SLC8A1/MYL4/CSRP2/TMOD1/JPH2/SYNE1/SYNC/FHL3/FLNC/PALLD/MYOZ1/PPP1R12B/ILK/ATP2B4/LDB3/ITGB1BP2/OBSCN/PGM5/SYNM/TMOD2/MYL9/PARVA/SVIL/PDLIM7/DES/FLNA/OBSL1/MYH11/FBXL22/CAPN3/ACTN1/MY…
GOBP_WOUND_HEALING	GOBP_WOUND_HEALING	402	0.41221	1.53023	9.11808e-05	0.00365635	0.00298719	5384	tags=34%, list=21%, signal=27%	REG3G/CELA2A/IL24/APOH/F2/VTN/IL6/CTSG/SERPINE1/CD36/P2RX1/F7/F13A1/IL1A/EREG/MIR221/FN1/SERPIND1/TGFB3/CCN1/FGF10/SERPINB2/CCN4/SERPINF2/SERPINA10/TFPI/COL3A1/CAV1/PHLDB2/FOXC2/COMP/DDR2/FAP/THBS1/ITGA5/IGF1/SELP/GLI3/COL1A1/FERMT2/LOX/SLC11A1/FZD7/FBLN1/DCBLD2/FGA/TGFB2/PDPN/MMRN1/COL5A1/PRKG1/CD109/PROS1/PDGFRA/ACTA2/NOG/TAFA5/TIMP1/AXL/ITGB3/P2RY12/PROC/FGF2/MYLK/GP6/PDGFRB/DST/ANXA5/CLEC7A/T…
GOBP_ENDOTHELIAL_CELL_MIGRATION	GOBP_ENDOTHELIAL_CELL_MIGRATION	221	0.466643	1.66007	9.68796e-05	0.00385522	0.00314966	5486	tags=38%, list=22%, signal=30%	MIR483/APOH/AGT/LGALS12/CYP1B1/MIR221/CCBE1/MEOX2/SNAI2/PTGS2/FOXC2/EGR3/FAP/THBS1/SPARC/DCN/APOA1/PRKD1/AKT3/FSTL1/SCG2/MIR149/STC1/GREM1/SERPINF1/SRPX2/BMPER/VSTM4/SLIT2/ROBO1/ITGB3/TEK/RHOJ/CCN3/FGF2/ANGPT1/ADAMTS9/ADGRA2/VEGFC/NRP1/GATA3/WNT5A/FGF1/TNF/PTPRM/EDN2/MET/ATP2B4/KDR/CDH5/NOS3/MEF2C/MMRN2/ADGRB1/CDH13/KRIT1/HIF1A/FGFR1/CLEC14A/JCAD/PDGFB/NRP2/TGFB1/LOXL2/PLPP3/BMPR2/TGFBR1/PTN/TBXA…
GOBP_REGULATION_OF_OSTEOBLAST_DIFFERENTIATION	GOBP_REGULATION_OF_OSTEOBLAST_DIFFERENTIATION	119	0.536506	1.79387	9.89922e-05	0.00390944	0.00319396	3152	tags=34%, list=13%, signal=30%	WNT10B/IL6/SOX11/SFRP2/SNAI2/CCN1/ACVR1/CCN4/SFRP1/TNN/TNFAIP6/TWIST2/SMOC1/DDR2/IGF1/GLI3/PRKD1/FERMT2/TMEM119/GLI1/GREM1/CTHRC1/AREG/NOG/SCUBE3/FBN2/IGFBP5/NPPC/FGF2/HAND2/VEGFC/HGF/TWIST1/TNF/WWTR1/FAM20C/BMPR1B/ILK/IL6ST/MEF2C
GOBP_REGULATION_OF_EXECUTION_PHASE_OF_APOPTOSIS	GOBP_REGULATION_OF_EXECUTION_PHASE_OF_APOPTOSIS	16	0.827064	1.99942	0.00010151	0.00397875	0.00325058	2035	tags=31%, list=8%, signal=29%	GCG/CIDEA/FAP/PTGIS/DLC1
GOBP_REGULATION_OF_FIBROBLAST_PROLIFERATION	GOBP_REGULATION_OF_FIBROBLAST_PROLIFERATION	81	0.582961	1.86652	0.000102461	0.00398605	0.00325655	1897	tags=21%, list=8%, signal=19%	PLA2G1B/AGT/NGFR/EREG/FN1/FGF10/SFRP1/CAV1/DDR2/IGF1/PDGFC/PDGFRA/CD248/PDGFD/ITGB3/EGFR/PDGFRB
GOMF_HORMONE_BINDING	GOMF_HORMONE_BINDING	67	0.605184	1.87162	0.000112772	0.00435467	0.0035577	3837	tags=46%, list=15%, signal=39%	AMHR2/CCKBR/NPR3/UCN2/SCTR/ADCYAP1R1/ACVR1/GLP2R/INHBA/PTH1R/GHR/OXTR/CCKAR/AR/NPR1/AVPR1A/GALR2/TTR/ALDH1A3/EGFR/LEPR/RAMP2/CALCRL/EDNRB/PDE3A/MLNR/NPR2/NR3C1/CDH13/CRHBP/THRB
GOBP_HUMORAL_IMMUNE_RESPONSE	GOBP_HUMORAL_IMMUNE_RESPONSE	255	0.448269	1.60965	0.000114713	0.00436497	0.00356612	2483	tags=22%, list=10%, signal=20%	PLA2G1B/ELANE/PRTN3/AZU1/REG3G/DEFA4/RNASE3/RNASE2/PRSS2/F2/IL6/CTSG/CXCL6/IGHV3-43/PGLYRP1/DEFB126/TREM1/CXCL8/IGHV1-45/FCN1/C7/IGHG4/S100A12/WFDC10B/IGHV1-69-2/C5/MASP1/REG1B/KLK5/CXCL11/VSIG4/COLEC11/SLC11A1/MFAP4/IGHE/FGA/CCL2/IGHV2-5/S100A7/PPBP/IL1B/C1S/WFDC3/GPR183/C3/FCGR2B/IGHV1-58/IFNG/C4A/CCL13/RNASE6/SERPING1/GATA3/C1R/TNF/CR1
GOBP_POSITIVE_REGULATION_OF_ION_TRANSPORT	GOBP_POSITIVE_REGULATION_OF_ION_TRANSPORT	241	0.447512	1.60155	0.000114713	0.00436497	0.00356612	4142	tags=32%, list=17%, signal=27%	PLA2G1B/GCG/F2/KCNK3/KCNA1/SLC38A3/CNTN1/NKX2-5/LRRC26/AGT/P2RX1/IL1A/CXCL12/CACNG4/ADCYAP1R1/FGF12/CAV1/LILRA2/CLTRN/OXTR/PLP1/CXCL11/ATP1B2/TRPC1/SCN1B/CCL2/STC1/AVPR1A/STAC/P2RY6/ANK2/CACNA2D1/IL1B/GABBR1/KCNIP2/EDNRA/GALR2/THY1/P2RY12/HAP1/SCN4B/MYLK/PDGFRB/RGN/CACNB2/APLNR/IFNG/PKD2/CASQ1/SCN5A/DMD/CCR1/LILRA5/JPH2/KMO/GSTM2/RAB3B/TRPC6/CCL4/NLGN3/KCNB1/OXT/XCL1/FHL1/SHANK3/KCNMB1/PTGES/SYT1…
GOBP_MESENCHYME_DEVELOPMENT	GOBP_MESENCHYME_DEVELOPMENT	286	0.437749	1.59389	0.00011778	0.00444917	0.00363491	4190	tags=35%, list=17%, signal=29%	CER1/IL6/SOX11/NKX2-5/CDH2/SFRP2/MIR222/ALDH1A2/MIR221/FN1/SNAI2/TGFB3/ACVR1/FGF10/NKX2-1/HAS2/SFRP1/HPN/EPHA3/PHLDB2/FOXC2/RADIL/ZFPM2/IGF1/BNC2/COL1A1/FERMT2/HEYL/TCF15/TGFB2/MIR149/NODAL/SEMA3D/GREM1/RBM24/PDPN/SIX2/SPRED3/IL1B/SEMA5B/BMP5/ACTA1/MEOX1/EDNRA/FOXH1/ACTA2/NOG/ROBO1/ACTG2/HAND2/SNAI1/PDGFRB/DAB2/APLNR/PKD2/FRZB/HGF/NRP1/TWIST1/TGFB1I1/GATA3/WNT5A/EDNRB/WWTR1/PHLDB1/DCHS1/SMO/FAM83…
GOBP_REGULATION_OF_CATION_TRANSMEMBRANE_TRANSPORT	GOBP_REGULATION_OF_CATION_TRANSMEMBRANE_TRANSPORT	309	0.429638	1.5735	0.00012802	0.00480121	0.00392252	4142	tags=29%, list=17%, signal=25%	PLA2G1B/F2/KCNK3/CACNG6/KCNA1/JPH3/CNIH2/LRRC26/AGT/P2RX1/CACNG4/ADCYAP1R1/FGF12/CAV1/FXYD4/SLN/CLTRN/PLP1/HAMP/ABCC9/CXCL11/PRKD1/ATP1B2/TRPC1/SCN1B/CCL2/RGS4/PLN/KCNE4/STAC/P2RY6/ANK2/CACNA2D1/PM20D1/DLG4/KCNIP2/EDNRA/GALR2/RGS2/THY1/GRIN2A/ITGB3/HAP1/SCN4B/RASGRF2/KCNG1/KCNIP1/RGN/CACNB2/APLNR/IFNG/PKD2/CACNA1C/CASQ1/SCN5A/PDE4B/GEM/DMD/TWIST1/CABP4/HECW2/SLC8A1/CLIC2/FYN/JPH2/KCNAB3/REM1/GSTM…
GOBP_NEGATIVE_REGULATION_OF_RESPONSE_TO_WOUNDING	GOBP_NEGATIVE_REGULATION_OF_RESPONSE_TO_WOUNDING	80	0.564574	1.80864	0.000133386	0.00496671	0.00405773	5341	tags=51%, list=21%, signal=40%	APOH/F2/VTN/SERPINE1/SERPINB2/SERPINF2/TFPI/PHLDB2/FAP/THBS1/FGA/MMRN1/PRKG1/CD109/PROS1/PDGFRA/TAFA5/PROC/FGF2/RGMA/THBD/SERPING1/TNF/PLAU/MYOZ1/CD34/NOS3/C1QTNF1/EPHA4/PDGFB/WNT4/CLDN19/GP1BA/PLAUR/SPP1/EDN1/PTPRS/ALOX5/PLAT/UBASH3B/SERPINE2
GOBP_SIGNAL_RELEASE	GOBP_SIGNAL_RELEASE	400	0.403577	1.49803	0.00014458	0.00534538	0.0043671	5462	tags=30%, list=22%, signal=24%	UCN3/GCG/CELA2A/GHRH/INHA/ADIPOQ/SCG5/NNAT/SYT5/RETN/IL6/SOX11/NEUROD1/SYT12/IL11/DOC2A/AGT/P2RX1/IL1A/HTR2A/CXCL12/FFAR2/SFRP1/INHBA/PTGS2/CHRNA3/AGTR1/CLTRN/TACR1/OXTR/NRXN2/VIP/CNR1/RFX6/CCKAR/GJA1/PTPRN/FGA/CARTPT/RIMS4/IL1B/GABBR1/SYT3/STX1B/CCN3/BAIAP3/SYN1/DAB2/CACNB2/IFNG/ABCA1/ADORA3/BRSK1/SV2A/GRIK5/POMC/GATA3/TRPV6/LIN7A/KLF7/EDNRB/TNF/KMO/CHRM2/SNCAIP/FZD4/SPINK1/SNCG/NLGN2/NLGN1/APBA…
GOBP_NEGATIVE_REGULATION_OF_CHROMOSOME_ORGANIZATION	GOBP_NEGATIVE_REGULATION_OF_CHROMOSOME_ORGANIZATION	89	-0.52226	-1.98541	0.000148969	0.00546885	0.00446797	5889	tags=51%, list=24%, signal=39%	TENT4B/TERF2/NDC80/SLX4/GNL3L/FBXO5/TOP2A/XRCC1/KNTC1/ZWILCH/SRC/TNKS/AURKB/PARP1/CCNB1/PLK1/ANAPC15/BUB1/GEN1/ACD/SPC25/RAD50/NUF2/PIF1/CDC20/BUB3/RTEL1/TRIP13/PTTG1/HNRNPA1/CENPF/BUB1B/H3-3A/PINX1/MAD2L1/CDCA8/HASPIN/BIRC5/INCENP/SPC24/ESPL1/ZWINT/PRAP1/CDT1/MCM2
GOBP_CELL_CHEMOTAXIS	GOBP_CELL_CHEMOTAXIS	285	0.429836	1.56562	0.000153889	0.00560995	0.00458325	4015	tags=34%, list=16%, signal=29%	PLA2G1B/AZU1/CCL7/IL6/CTSG/CD300H/CXCL6/CCL3L3/SERPINE1/F7/CXCL12/FPR2/TREM1/CXCL8/CXCR1/S100A12/FFAR2/C5/TNFAIP6/MMP2/THBS4/AGTR1/EGR3/THBS1/CH25H/ACKR2/CXCL11/LPAR1/PRKD1/CCL8/LOX/CSF3R/CCL18/SCG2/CYP7B1/TGFB2/CCL2/MIR149/S100A7/GREM1/DUSP1/FOLR2/SLIT2/PPBP/IL1B/C3AR1/PDGFRA/PDGFD/ACKR3/CCN3/GPR183/C5AR1/LBP/FGF2/PDGFRB/VEGFC/CCL13/ITGA1/CCL19/CCL22/PDE4B/HGF/CXCR2/NRP1/PADI2/CCR1/VCAM1/WNT5A/E…
GOBP_ENDOTHELIAL_CELL_PROLIFERATION	GOBP_ENDOTHELIAL_CELL_PROLIFERATION	152	0.494941	1.69421	0.000158246	0.00572874	0.0046803	5229	tags=43%, list=21%, signal=35%	MIR483/APOH/MIR222/ALDH1A2/NGFR/CXCL12/FGF7/FGF10/PROK2/CAV1/IGF2/THBS4/AGTR1/EGR3/THBS1/SPARC/VIP/APOA1/PRKD1/AKT3/SCG2/CCL2/MIR149/SULF1/BMPER/VSTM4/COL4A3/ITGB3/TEK/FGF2/ANGPT1/VEGFC/APLNR/NRP1/TIE1/WNT5A/TNF/PTPRM/CD34/KDR/MEF2C/MMRN2/CDH13/CAV2/KRIT1/HIF1A/FGFR1/POLD4/FLT1/PGF/JCAD/PDGFB/NRP2/LOXL2/ITGA4/BMPR2/TGFBR1/CCL11/MMP14/WNT2/RGCC/BMP6/MIR342/FLT4/ALOX5/NR4A1
GOBP_CELL_CYCLE_DNA_REPLICATION	GOBP_CELL_CYCLE_DNA_REPLICATION	41	-0.645007	-2.0721	0.000161304	0.00579485	0.00473431	5882	tags=66%, list=23%, signal=50%	TERF2/FBXO5/INO80/WIZ/MCM6/GINS3/TIPIN/RTEL1/CDC7/RAD51/BRCA2/UPF1/DBF4/LIG1/NUGGC/DNA2/FEN1/CDC45/MCM4/MCM3/GINS1/E2F7/PCNA/E2F8/CDT1/MCM2/DACH1
GOBP_POSITIVE_REGULATION_OF_ERK1_AND_ERK2_CASCADE	GOBP_POSITIVE_REGULATION_OF_ERK1_AND_ERK2_CASCADE	191	0.471925	1.65406	0.000162296	0.00579485	0.00473431	4849	tags=43%, list=19%, signal=35%	GCG/CCL7/MIR222/CCL3L3/CD36/IL1A/HTR2A/MIR221/FPR2/FGF10/SERPINF2/INHBA/DDR2/ROR2/IGF1/NOX4/PLA2G5/AKAP12/CCL8/FERMT2/CCL18/FGA/TNFAIP8L3/CCL2/CCN2/NODAL/S100A7/PDGFC/GPNMB/P2RY6/BMPER/CHI3L1/NDRG4/PDGFRA/ACTA2/MARCO/PDGFD/ITGB3/ACKR3/EGFR/TEK/GPR183/C5AR1/FGF2/ANGPT1/HAND2/PDGFRB/CCL13/CCL19/CCL22/NRP1/CCR1/FGF1/TNF/CSF1R/NPY/C5AR2/MAP3K12/GPBAR1/KDR/CCL4/TLR4/XCL1/CCL3/CAVIN3/HAVCR2/PDGFB/TGFB1…
GOMF_G_PROTEIN_COUPLED_RECEPTOR_ACTIVITY	GOMF_G_PROTEIN_COUPLED_RECEPTOR_ACTIVITY	274	0.437594	1.58932	0.000170027	0.00602959	0.00492609	3480	tags=37%, list=14%, signal=32%	PRLHR/GABBR2/CCKBR/NPR3/SCTR/HTR2A/PDGFRL/GPR173/ADCYAP1R1/FPR2/CXCR1/SORCS2/ADGRG2/GLP2R/FFAR2/FPR1/GPR84/PTH1R/ADGRD1/PTGER3/AGTR1/LPAR3/TACR1/ACKR2/OXTR/HCAR1/CNR1/LPAR1/GPR3/CCKAR/FZD7/SORCS1/HCAR3/ADGRB3/PTGFR/NPR1/GPR158/AVPR1A/ADGRG3/LPAR4/GPR162/P2RY6/FZD2/GABBR1/C3AR1/EDNRA/GALR2/GPR176/ADGRB2/P2RY12/GRPR/ACKR3/GPR183/ACKR1/C5AR1/HRH2/ADGRE3/SSTR2/GPR34/ADGRL4/PDGFRB/ADGRA2/GPR161/APLNR/…
GOBP_POSITIVE_REGULATION_OF_SMOOTH_MUSCLE_CELL_PROLIFERATION	GOBP_POSITIVE_REGULATION_OF_SMOOTH_MUSCLE_CELL_PROLIFERATION	84	0.565122	1.82262	0.000173603	0.00611483	0.00499573	4138	tags=38%, list=17%, signal=32%	ELANE/IL6/MIR222/AGT/EREG/MIR221/CCN4/SERPINF2/PTGS2/NR4A3/MMP2/DDR2/THBS1/ADAMTS1/IGF1/GJA1/P2RY6/PDGFD/ITGB3/IGFBP5/FGF2/PDGFRB/CALCRL/TNF/S1PR1/AIF1/TLR4/NOTCH3/CDH13/PDGFB/TGFB1/MMP9
GOBP_TEMPERATURE_HOMEOSTASIS	GOBP_TEMPERATURE_HOMEOSTASIS	163	0.484244	1.67151	0.000179384	0.00627604	0.00512744	3974	tags=28%, list=16%, signal=24%	ADIPOQ/FABP4/CIDEA/WNT10B/NPR3/CD36/IL1A/HTR2A/EBF2/G0S2/PTGS2/CAV1/FOXC2/SLN/PTGER3/OXTR/CNR1/GPR3/PLCL1/GJA1/NOVA1/PDGFC/ACHE/IL1B/MFAP2/ADAMTS5/LAMA4/ZNF423/LEPR/NOVA2/PPARGC1A/EDNRB/TNF/EDN2/GATM/ESRRG/ALPL/TLR4/OXT/EGR1/CXCR4/DDIT3/PTGES/DIO2/GRB10/ADCYAP1
GOBP_RIBOSOMAL_LARGE_SUBUNIT_BIOGENESIS	GOBP_RIBOSOMAL_LARGE_SUBUNIT_BIOGENESIS	73	-0.5481	-2.00928	0.000180861	0.00628551	0.00513518	7956	tags=66%, list=32%, signal=45%	RPL7L1/LTO1/RPL38/FTSJ3/WDR74/DDX28/RPL26/RSL24D1/NOL9/NIP7/RPL35A/NOP16/RPL6/RPL24/EBNA1BP2/LAS1L/RPL26L1/NPM1/RPL14/TMA16/MRTO4/EIF6/GTF3A/RPL10/RPL35/MRPL1/C1orf109/HEATR3/ZNF622/RPL7A/RPL23A/DHX30/NOP53/RRS1/RPLP0P6/URB1/NLE1/RPLP0/NOC2L/PES1/RPL7/PPAN/BOP1/SPATA5/SURF6/TRAF7/SPATA5L1/NHP2
GOBP_REGULATION_OF_CHROMOSOME_SEPARATION	GOBP_REGULATION_OF_CHROMOSOME_SEPARATION	102	-0.478434	-1.85444	0.000183843	0.00633348	0.00517436	5274	tags=43%, list=21%, signal=34%	MAPK15/KNTC1/ZWILCH/AURKB/ANAPC2/SMARCB1/CCNB1/PLK1/ANAPC15/SMARCC2/BUB1/GEN1/SPC25/BCL7A/BRD7/DLGAP5/NUF2/CDC20/BUB3/SMC2/CDC6/TRIP13/PTTG1/NCAPH/SMARCD2/NCAPG2/CENPF/BUB1B/SMC4/SMARCA4/NCAPG/TACC3/MAD2L1/CDCA8/HASPIN/BIRC5/INCENP/CENPE/NCAPH2/SPC24/ESPL1/ZWINT/PRAP1/CDT1
GOBP_POSITIVE_REGULATION_OF_SECRETION	GOBP_POSITIVE_REGULATION_OF_SECRETION	265	0.437463	1.58169	0.000184671	0.00633348	0.00517436	5290	tags=29%, list=21%, signal=23%	PLA2G1B/UCN3/GCG/GHRH/INHA/ANKRD1/NNAT/RETN/SOX11/PCSK1/AGT/IL1A/NPPB/CXCL12/TGFB3/INHBA/TACR1/OXTR/VIP/IGF1/CNR1/RFX6/TLR2/FGA/TGFB2/CARTPT/NPR1/AVPR1A/ACHE/IL1B/GABBR1/STX1B/BAIAP3/DAB2/VEGFC/CACNB2/IFNG/MYH10/APBB1/EDNRB/CACNA1H/KMO/SPINK1/GAB2/NLGN2/NLGN1/SCT/KCNB1/TLR4/OXT/C1QTNF1/HIF1A/PTGES/SYT1/FGR/UNC13D/TGFB1/ADCYAP1/TREM2/ITGAM/TACR2/GPR68/RASL10B/TNFSF11/PLA2R1/RGCC/SPP1/BMP6/FFAR4/FR…
GOBP_MUSCLE_TISSUE_DEVELOPMENT	GOBP_MUSCLE_TISSUE_DEVELOPMENT	355	0.413673	1.53069	0.000186688	0.00636081	0.00519669	4446	tags=32%, list=18%, signal=27%	ANKRD1/DNER/WNT10B/SOX11/NKX2-5/KCNK2/MIR222/AGT/ALDH1A2/NPPB/MEOX2/MYO18B/ACVR1/TNN/COL3A1/POPDC2/CAV1/IGF2/FOXC2/NEURL1/HAMP/ZFPM2/IGF1/NOX4/TBX18/RYR1/SHOX2/MIR145/LOX/HEYL/GJA1/FZD7/GLI1/TGFB2/SMYD1/HEG1/CFL2/RGS4/GREM1/RBM24/PLN/TNNI3/POPDC3/NDRG4/CNTNAP1/SGCD/BMP5/TENM4/FHOD3/MYOCD/ACTA1/EDNRA/COL11A1/FOXH1/PDGFRA/RGS2/NOG/MYL3/IGFBP5/FGF2/MYLK/EFEMP2/SGCG/CYP26B1/ADAMTS9/PDGFRB/GJC1/DKK1/P…
GOBP_POSITIVE_REGULATION_OF_CYTOSOLIC_CALCIUM_ION_CONCENTRATION	GOBP_POSITIVE_REGULATION_OF_CYTOSOLIC_CALCIUM_ION_CONCENTRATION	163	0.483574	1.66919	0.000190014	0.0064321	0.00525494	5121	tags=43%, list=20%, signal=34%	PLA2G1B/CCKBR/JPH3/CD36/AGT/HTR2A/ADCYAP1R1/FPR2/CXCR1/TAC1/PROK2/CAV1/FPR1/PTGER3/AGTR1/LPAR3/TACR1/ACKR2/OXTR/CNR1/LPAR1/PTGFR/AVPR1A/LPAR4/CACNA2D1/DLG4/C3AR1/EDNRA/PDGFRA/GALR2/ACKR3/C5AR1/CACNB2/PKD2/PTGIR/CACNA1C/CXCR2/CCR1/GPR4/SLC8A1/EDNRB/JPH2/PTGDR/FPR3/EDN2/C5AR2/S1PR1/CX3CR1/TRPC6/SPINK1/S1PR3/OXT/CXCR4/C1QTNF1/ADM/ADCYAP1/F2RL3/ITGAV/RIC3/P2RX3/F2R/CYSLTR1/CCR8/LPAR6/TBXA2R/GPR65/FFA…
GOBP_SENSORY_PERCEPTION_OF_CHEMICAL_STIMULUS	GOBP_SENSORY_PERCEPTION_OF_CHEMICAL_STIMULUS	67	-0.550452	-2.00185	0.000201161	0.00676549	0.00552731	1078	tags=18%, list=4%, signal=17%	OMP/PIP/DRD2/PIGR/SCNN1B/TAS1R3/SLC6A3/GNG13/LCN1/OBP2B/CA6/OR8K5
GOBP_RECEPTOR_MEDIATED_ENDOCYTOSIS	GOBP_RECEPTOR_MEDIATED_ENDOCYTOSIS	227	0.448838	1.59955	0.000204335	0.00682821	0.00557855	5245	tags=30%, list=21%, signal=24%	ADIPOQ/VTN/CUBN/SERPINE1/CD36/CACNG4/SELE/CXCL8/CXCR1/LYVE1/CALY/SFRP4/CAV1/MRC1/RAB31/GREM1/TMEM108/DLG4/ACHE/CTSL/MARCO/DNM1/ITGB3/ACKR3/ANGPT1/C3/FCGR2B/DAB2/DKK1/CCL19/RAMP2/STAB1/CXCR2/CALCRL/CD14/MSR1/FCER1G/LRP1/SGIP1/VLDLR/ANKRD13D/NLGN3/CLTCL1/CAV2/WASF1/ADM/LDLRAD3/SFTPD/BICD1/PDLIM7/FOLR1/CCL21/ITGAV/ITGA4/DLL1/ITGAM/PPT1/PLA2R1/RAMP3/NEDD4/HSPG2/SIGLEC1/FCGR1A/ITSN1/ADRB2/SNCA/ITGB1
GOCC_MAIN_AXON	GOCC_MAIN_AXON	48	0.649832	1.92578	0.000213797	0.00700959	0.00572674	4430	tags=42%, list=18%, signal=34%	UCN3/KCNA1/TUBB4A/SPOCK1/NRCAM/SCN1B/DLG4/CNTNAP1/GABBR1/NFASC/THY1/MAP1A/MAP1B/MAP2/DLG2/CRHBP/NAV1/ERMN/IQCJ-SCHIP1/EPB41L3
GOBP_MYELOID_LEUKOCYTE_MEDIATED_IMMUNITY	GOBP_MYELOID_LEUKOCYTE_MEDIATED_IMMUNITY	101	0.546024	1.78609	0.00021303	0.00700959	0.00572674	4189	tags=29%, list=17%, signal=24%	PLA2G1B/ELANE/AZU1/F2/IL6/CTSG/CXCL6/TREM1/NR4A3/C3/FCGR2B/SERPINB9/TYROBP/PTGDR/CX3CR1/GAB2/FCGR3A/IL13RA2/ADGRE2/FGR/UNC13D/CCL3/MILR1/CAMK4/CD300A/FES/PRAM1/KIT/ITGAM
GOCC_ION_CHANNEL_COMPLEX	GOCC_ION_CHANNEL_COMPLEX	185	0.468423	1.63818	0.000213342	0.00700959	0.00572674	3393	tags=32%, list=14%, signal=28%	BEST2/CACNG6/KCNA1/KCNK2/GABRR1/CNIH2/LRRC26/KCNN1/SCN9A/KCNJ8/CACNG4/CHRNA3/CHRNE/CATSPER1/CPT1C/ABCC9/RYR1/TRPC4/GLRB/TRPC1/SCN1B/KCNC3/CATSPERG/SCN7A/KCND2/CACNA2D1/DLG4/KCNIP2/BEST1/GRIN2A/RYR3/KCND1/CACNA2D2/SCN4B/MICU3/KCNG1/KCNIP1/CLIC4/CACNB2/KCNG2/PKD2/CACNA1C/SCN5A/PDE4B/GRIK5/TRPV6/CLIC5/CLIC2/CACNA2D3/CACNA1H/KCNMB3/KCNAB3/LRRC8C/TRPC6/TTYH2/KCNS1/KCNB1/KCNMA1/BEST4
GOBP_REGULATION_OF_PHOSPHOLIPASE_ACTIVITY	GOBP_REGULATION_OF_PHOSPHOLIPASE_ACTIVITY	61	0.611556	1.87432	0.000216218	0.00704464	0.00575537	4664	tags=48%, list=19%, signal=39%	PLA2G1B/AGT/HTR2A/ADCYAP1R1/SELE/CCN1/AGTR1/LPAR1/PLA2G5/AVPR1A/P2RY6/EDNRA/PDGFRA/RGS2/P2RY12/CD86/EGFR/C5AR1/FGF2/PDGFRB/RASGRP4/LRP1/FGFR1/FLT1/BICD1/KIT/NMUR1/PPT1/PLA2R1
GOMF_PEPTIDE_HORMONE_RECEPTOR_BINDING	GOMF_PEPTIDE_HORMONE_RECEPTOR_BINDING	15	0.83185	1.98645	0.000218486	0.00707433	0.00577963	771	tags=33%, list=3%, signal=32%	UCN3/GHRH/UCN2/PTHLH/VIP
GOMF_VITAMIN_B6_BINDING	GOMF_VITAMIN_B6_BINDING	44	-0.629474	-2.06255	0.000220558	0.00709735	0.00579844	3376	tags=36%, list=13%, signal=32%	OAT/GOT2/PNPO/MOCOS/PYGB/DDC/PSAT1/GOT1/SHMT1/GCAT/SHMT2/ABAT/CTH/GPT/GAD1/ALB
GOBP_REGULATION_OF_RESPONSE_TO_WOUNDING	GOBP_REGULATION_OF_RESPONSE_TO_WOUNDING	153	0.493954	1.69039	0.000223167	0.00713722	0.00583101	5341	tags=41%, list=21%, signal=33%	REG3G/APOH/F2/VTN/MIR222/SERPINE1/CD36/F7/MIR221/SERPINB2/CCN4/SERPINF2/TFPI/CAV1/PHLDB2/FOXC2/DDR2/FAP/THBS1/FERMT2/FGA/MMRN1/PRKG1/CD109/PROS1/PDGFRA/ACTA2/TAFA5/PROC/FGF2/MYLK/RGMA/CLEC7A/THBD/SERPING1/TNF/PLAU/MYOZ1/CD34/NOS3/CXCR4/C1QTNF1/EPHA4/ST3GAL4/EMILIN1/PDGFB/WNT4/FLNA/CLDN19/GP1BA/F2R/PLAUR/PTN/TNFAIP3/TBXA2R/SPP1/EDN1/PTPRS/ALOX5/PLAT/ITGB1/UBASH3B/SERPINE2
GOBP_NEGATIVE_REGULATION_OF_WOUND_HEALING	GOBP_NEGATIVE_REGULATION_OF_WOUND_HEALING	65	0.601594	1.85962	0.000225773	0.00717656	0.00586315	5341	tags=57%, list=21%, signal=45%	APOH/F2/VTN/SERPINE1/SERPINB2/SERPINF2/TFPI/PHLDB2/FAP/THBS1/FGA/MMRN1/PRKG1/CD109/PROS1/PDGFRA/TAFA5/PROC/FGF2/THBD/SERPING1/TNF/PLAU/MYOZ1/CD34/NOS3/C1QTNF1/PDGFB/WNT4/CLDN19/GP1BA/PLAUR/EDN1/ALOX5/PLAT/UBASH3B/SERPINE2
GOMF_ASPARTIC_TYPE_PEPTIDASE_ACTIVITY	GOMF_ASPARTIC_TYPE_PEPTIDASE_ACTIVITY	22	-0.743793	-2.13001	0.000230485	0.0072499	0.00592307	941	tags=32%, list=4%, signal=31%	CASP7/ASTL/PIP/PGA3/PGC/PGA4/PGA5
GOMF_ENDOPEPTIDASE_ACTIVITY	GOMF_ENDOPEPTIDASE_ACTIVITY	344	0.405513	1.49698	0.000230862	0.0072499	0.00592307	2355	tags=18%, list=9%, signal=17%	CTRB1/CTRB2/ELANE/PRTN3/AZU1/CELA2A/PRSS1/MMP8/CTSV/PRSS2/CELA3B/F2/CTSG/MMP1/PCSK1/UCHL1/PYDC1/HP/F7/ADAM12/PAPPA/CMA1/SFRP1/MMP19/MASP1/HPN/MMP16/MMP3/MMP2/KLK5/FAP/ADAMTS3/ADAMTS1/MMP17/CTSK/ADAMTS12/CLC/ADAMTS8/TLL1/ADAMTS4/ADAMTSL1/ADAMTS2/ADAMTS16/HTRA1/CTSL/C1S/ADAMTS10/ADAMTS5/HTRA3/PRSS23/PROC/MMP11/ADAM11/ADAMTS9/ADAM33/CORIN/NRIP3/MMP7/PAPLN/HGF/ADAMTS7/F10/C1R
GOBP_SYNAPSE_ORGANIZATION	GOBP_SYNAPSE_ORGANIZATION	356	0.407239	1.50616	0.000240893	0.00751962	0.00614342	5570	tags=36%, list=22%, signal=29%	SEZ6L/DNER/INA/LRRN1/NEFL/CDH2/GAP43/C1QL1/FLRT2/NEFH/PCDHB5/CTNND2/TNC/NRCAM/NEURL1/GPC6/OXTR/NRXN2/PCDHB2/DLGAP3/GLRB/SLC8A2/SEZ6/AMIGO2/TLR2/L1CAM/PCDHB6/ADD2/CAMKV/SPARCL1/PTPRD/ADGRB3/THBS2/CHRDL1/ZDHHC15/NTNG2/LGI2/TMEM108/TUBA1A/SRPX2/ELFN1/DLG4/PCDHB3/CNTNAP1/ACHE/POTEKP/NFATC4/NFASC/PCDHB4/CAPRIN2/MAP1B/C5AR1/SYNDIG1/NEGR1/C3/FCGR2B/SLITRK6/SYN1/CACNB2/DKK1/ARHGEF15/PALM/TANC2/IGSF21/NRP…
GOBP_INNATE_IMMUNE_RESPONSE_IN_MUCOSA	GOBP_INNATE_IMMUNE_RESPONSE_IN_MUCOSA	23	0.754946	1.97348	0.000247616	0.00759307	0.00620343	51	tags=17%, list=0%, signal=17%	PLA2G1B/DEFA4/RNASE3/RNASE2
GOBP_NEGATIVE_REGULATION_OF_SMOOTH_MUSCLE_CELL_PROLIFERATION	GOBP_NEGATIVE_REGULATION_OF_SMOOTH_MUSCLE_CELL_PROLIFERATION	54	0.62483	1.87701	0.000246952	0.00759307	0.00620343	3152	tags=41%, list=13%, signal=36%	ADIPOQ/NPR3/APOD/OGN/TGFB3/VIP/MIR145/NPR1/NDRG4/PRKG1/MYOCD/TAFA5/IGFBP5/EFEMP2/IFNG/PTGIR/PPARGC1A/AIF1/CNN1/SOD2/NOS3/MEF2C
GOBP_COLLAGEN_FIBRIL_ORGANIZATION	GOBP_COLLAGEN_FIBRIL_ORGANIZATION	61	0.609547	1.86816	0.00024604	0.00759307	0.00620343	4446	tags=61%, list=18%, signal=50%	SFRP2/CYP1B1/SERPINF2/COL3A1/LUM/FOXC2/COMP/DDR2/ADAMTS3/COL12A1/COL14A1/COL1A2/COL1A1/ADAMTS12/COL5A2/LOX/TLL1/TGFB2/ADAMTS2/GREM1/COL5A1/COL11A1/PXDN/MMP11/LOXL4/FMOD/EFEMP2/AEBP1/ADAMTS7/TNXB/COL13A1/BMP1/LOXL3/EMILIN1/LOXL2/COL5A3/TGFBR1
GOBP_SMALL_MOLECULE_CATABOLIC_PROCESS	GOBP_SMALL_MOLECULE_CATABOLIC_PROCESS	339	-0.335029	-1.49744	0.000259032	0.00789669	0.00645149	4606	tags=33%, list=18%, signal=28%	ABCD1/HSD17B10/ACSF3/HAGH/PGD/QDPR/HMGCL/ABHD3/NUDT1/FUT10/HIBADH/SCP2/IVD/NUDT7/HK2/AKT1/PPARD/BAD/ACAT2/MTAP/DHDH/NUDT3/ETFDH/PCK2/PKM/CRAT/ACAA1/ADTRP/XYLB/GALK1/OAT/CYP2W1/MFSD2A/PEX5/GOT2/AHCY/SLC25A21/GALM/GK5/AFMID/AKR1A1/PIPOX/TP53/CPT2/ACMSD/ACOX3/GCDH/PFKL/GLYCTK/MCCC2/MIR210/SULT1A1/MCAT/APOBEC2/SULT1E1/NTSR1/TYSND1/ECHS1/PRODH/ALDH2/ALDH5A1/BPNT1/FUT4/HADH/GOT1/SHMT1/ECI1/TKFC/ACADSB/…
GOCC_LARGE_RIBOSOMAL_SUBUNIT	GOCC_LARGE_RIBOSOMAL_SUBUNIT	112	-0.464646	-1.81799	0.000262079	0.00794312	0.00648942	8427	tags=67%, list=34%, signal=45%	MRPL52/MRPL58/MRPL33/UBA52/MRPL40/NSUN3/MRPL17/MRPL20/RPL7L1/RPL28/MRPL28/RPL38/RPL15/MRPL18/MRPL11/RPL26/RPL4/RPL30/RPL35A/MRPL24/MRPL35/RPL6/RPL24/MRPL49/MRPL22/MRPS18A/MRPL57/RPL26L1/NPM1/RPL14/RPLP2/MRPL30/MRPL46/RPL19/MRPL43/MRPL12/RPL10/FXR2/RPL39/RPL18/RPL35/RPL22/MRPL36/MRPL1/RPL13A/MRPL44/RPL34/RPL27A/RPL7A/RPL23A/RPL37A/RPL3/RPL13/RPL21/MRPL2/MPV17L2/RPL29/GADD45GIP1/RPLP0P6/RPLP1/MRPL5…
GOBP_NEGATIVE_REGULATION_OF_CYTOKINE_PRODUCTION	GOBP_NEGATIVE_REGULATION_OF_CYTOKINE_PRODUCTION	280	0.424209	1.5429	0.000265205	0.00799141	0.00652887	2859	tags=21%, list=11%, signal=19%	ELANE/INHA/BPI/ADIPOQ/MMP8/CIDEA/F2/IL6/APOD/PGLYRP1/MIR222/PYDC1/SCGB1A1/MIR221/FN1/TGFB3/LGALS7B/INHBA/SRGN/NAV3/THBS1/IGF1/VSIG4/APOA1/MIR145/IL1R2/SLC11A1/TGFB2/MIR149/CD200/GPNMB/NLRP3/TLR8/SSC5D/AXL/LRRC32/LBP/ANGPT1/PDCD1LG2/FCGR2B/IFNG/CARD18/MEFV/NLRP7/HGF/IL33/TWIST1/IFNL1/POMC/GATA3/ERRFI1/LILRA5/TNF/CR1/TYROBP/C5AR2/TNFSF4/CX3CR1/MIR657/CD34
GOMF_METALLOPEPTIDASE_ACTIVITY	GOMF_METALLOPEPTIDASE_ACTIVITY	162	0.479236	1.65249	0.00027069	0.00810982	0.00662561	3044	tags=25%, list=12%, signal=22%	CPA1/CPA2/DPEP3/MMP8/PRSS2/MMP1/ADAM12/CPM/PAPPA/MMP19/MMP16/MMP3/MMP2/CPXM1/ADAMTS3/ADAMTS1/MMP17/ADAMTS12/ADAMTS8/TLL1/ADAMTS4/ADAMTSL1/ADAMTS2/ADAMTS16/ADAMTS10/ADAMTS5/MMP11/ADAM11/ADAMTS9/ADAM33/AEBP1/MMP7/PAPLN/ADAMTS7/CPN1/MMP10/MMP24/TRABD2B/MMP23B/ADAM23
GOBP_FIBROBLAST_PROLIFERATION	GOBP_FIBROBLAST_PROLIFERATION	97	0.541519	1.77149	0.000273957	0.00816079	0.00666725	1897	tags=19%, list=8%, signal=17%	PLA2G1B/AGT/NGFR/EREG/FN1/FGF10/SFRP1/COL3A1/CAV1/DDR2/IGF1/PDGFC/PDGFRA/CD248/PDGFD/ITGB3/EGFR/PDGFRB
GOBP_CGMP_MEDIATED_SIGNALING	GOBP_CGMP_MEDIATED_SIGNALING	26	0.735813	1.96907	0.00028045	0.00830414	0.00678436	2909	tags=62%, list=12%, signal=54%	CD36/NPPB/PDE10A/THBS1/GUCY1A1/NPR1/GUCY1B1/GUCY1A2/PRKG1/PDE2A/NPPC/EDNRB/PDE3A/PDE9A/IRAG1/NPR2
GOBP_POSITIVE_REGULATION_OF_CALCIUM_ION_TRANSPORT	GOBP_POSITIVE_REGULATION_OF_CALCIUM_ION_TRANSPORT	110	0.529321	1.75377	0.000281955	0.00830414	0.00678436	4849	tags=41%, list=19%, signal=33%	PLA2G1B/GCG/F2/P2RX1/CXCL12/ADCYAP1R1/CAV1/LILRA2/PLP1/CXCL11/TRPC1/CCL2/STC1/STAC/P2RY6/ANK2/CACNA2D1/THY1/HAP1/MYLK/PDGFRB/RGN/CACNB2/APLNR/PKD2/CASQ1/CCR1/LILRA5/JPH2/GSTM2/TRPC6/CCL4/XCL1/CCL3/HSPA2/PDGFB/CXCL10/F2RL3/P2RX3/F2R/CAPN3/TRPV2/RAMP3/AKAP6/CX3CL1
GOBP_AMEBOIDAL_TYPE_CELL_MIGRATION	GOBP_AMEBOIDAL_TYPE_CELL_MIGRATION	424	0.3959	1.4789	0.000310355	0.00908923	0.00742577	5486	tags=33%, list=22%, signal=27%	MIR483/CER1/APOH/HAS1/CDH2/MIR222/AGT/LGALS12/CYP1B1/MIR221/CCBE1/MEOX2/FGF7/FN1/SNAI2/ACVR1/FGF10/HAS2/PTGS2/FOXC2/RADIL/DDR2/EGR3/FAP/THBS1/TACR1/SPARC/DCN/APOA1/PRKD1/MIR145/AKAP12/AKT3/GJA1/FSTL1/SCG2/TGFB2/MIR149/NODAL/SEMA3D/MCC/STC1/GREM1/SERPINF1/SRPX2/BMPER/VSTM4/SLIT2/SEMA5B/EDNRA/ACTA2/ROBO1/TIMP1/CD248/ITGB3/P2RY12/ZEB2/TEK/RHOJ/CCN3/FGF2/ANGPT1/HAND2/SNAI1/ADAMTS9/ADGRA2/VEGFC/IFNG/N…
GOBP_CALCIUM_ION_IMPORT	GOBP_CALCIUM_ION_IMPORT	38	0.675077	1.91766	0.000313739	0.00913698	0.00746478	3928	tags=45%, list=16%, signal=38%	GCG/CXCL12/SLN/PLPP4/TRPC4/CCL2/STC1/PLN/PDGFRB/CACNB2/PKD2/SLC8A1/CACNA1H/SPINK1/SEMG1/CCL3/PDGFB
GOBP_TISSUE_MIGRATION	GOBP_TISSUE_MIGRATION	309	0.420248	1.53911	0.000317257	0.00918811	0.00750656	5486	tags=35%, list=22%, signal=28%	MIR483/APOH/MIR222/AGT/LGALS12/CYP1B1/MIR221/CCBE1/MEOX2/FGF7/SNAI2/FGF10/HAS2/PTGS2/FOXC2/EGR3/FAP/THBS1/TACR1/SPARC/DCN/APOA1/PRKD1/AKT3/FSTL1/SCG2/TGFB2/MIR149/MCC/STC1/GREM1/SERPINF1/SRPX2/BMPER/VSTM4/SLIT2/ACTA1/ACTA2/ROBO1/ACTG2/ITGB3/ZEB2/TEK/RHOJ/CCN3/FGF2/ANGPT1/SNAI1/ADAMTS9/ADGRA2/VEGFC/IFNG/NRP1/GATA3/WNT5A/FGF1/TNF/PTPRM/EDN2/MET/ATP2B4/KDR/CDH5/NOS3/MEF2C/MMRN2/ADGRB1/CDH13/KRIT1/HI…
GOBP_MACROPHAGE_ACTIVATION	GOBP_MACROPHAGE_ACTIVATION	95	0.543068	1.77318	0.00032222	0.00928029	0.00758187	5562	tags=45%, list=22%, signal=35%	AZU1/BPI/MMP8/IL6/CSF2/THBS1/HAMP/VSIG4/MIR145/SLC11A1/TLR2/CD200/CD93/C5AR1/LBP/FCGR2B/IFNG/TLR1/IL33/WNT5A/TNF/TYROBP/EDN2/CX3CR1/ADGRF5/AIF1/TLR4/FCGR3A/LRRK2/CST7/CCL3/HAVCR2/TREM2/ITGAM/DYSF/SYT11/CX3CL1/CRTC3/RORA/PJA2/SNCA/SPHK1/CD84
GOCC_PHAGOCYTIC_VESICLE	GOCC_PHAGOCYTIC_VESICLE	134	0.496866	1.68188	0.000332496	0.00948914	0.0077525	2256	tags=12%, list=9%, signal=11%	ELANE/MPO/PGLYRP1/CD36/HLA-G/CLEC4E/RAB31/PLA2G5/SLC11A1/TLR2/VIM/RAB34/ABCA1/TLR1/RAB9B/RAB23
GOBP_AEROBIC_RESPIRATION	GOBP_AEROBIC_RESPIRATION	188	-0.394226	-1.65947	0.000334932	0.00948914	0.0077525	6643	tags=49%, list=27%, signal=37%	NNT/SDHD/ATP5PO/NDUFA1/PARK7/NDUFC1/ATP5MG/NDUFA11/COX7A2/NDUFA9/ATP5F1B/SUCLA2/DNAJC15/UQCR11/COX5B/UQCRH/MTFR2/BID/IDE/ATP5F1A/IDH3G/UCN/NDUFB2/NDUFS3/NDUFA5/ATP5PB/CS/NDUFS2/NDUFS1/PANK2/COX15/PPIF/NDUFAF1/MRPS36/UQCR10/STOML2/OGDH/COX6B1/NDUFA6/NDUFB6/UQCRQ/VCP/CDK1/ABCD1/MSH2/CCNB1/NDUFB10/FH/GHITM/COX10/SUCLG2/COX6A1/TRPV4/NDUFB4/IDH3B/UQCC3/NDUFA13/NDUFA2/UQCRFS1/NOP53/NDUFV1/DLAT/SLC25A33…
GOBP_NEGATIVE_REGULATION_OF_CELL_CYCLE_PROCESS	GOBP_NEGATIVE_REGULATION_OF_CELL_CYCLE_PROCESS	275	-0.343489	-1.52335	0.000334286	0.00948914	0.0077525	4782	tags=35%, list=19%, signal=28%	TNKS/AURKB/RAD9B/CDK1/PRPF19/MSH2/CCNB1/PLK1/ANAPC15/AURKAIP1/CLSPN/BRCC3/RBL1/RFWD3/CCNG1/BUB1/GFI1B/MACROH2A1/FOXO4/GEN1/NOP53/CHEK2/SPC25/CCAR2/NABP2/TIPIN/NEK2/BRD7/RAD50/CDKN1B/NUF2/CDC20/BUB3/NSUN2/ZFYVE19/TICRR/CDC6/TRIP13/RBM14/PTTG1/TIMELESS/TTI2/RAD51/BRCA2/FZR1/TP53/FANCD2/EZH2/CHEK1/MDM2/DAB2IP/EME2/KLF4/CENPF/DOT1L/PBK/BUB1B/DNA2/GJC2/DTL/OVOL1/TELO2/BMP4/MUC1/PIDD1/CDC45/PINX1/ORC1/…
GOBP_REGULATION_OF_VESICLE_MEDIATED_TRANSPORT	GOBP_REGULATION_OF_VESICLE_MEDIATED_TRANSPORT	487	0.381509	1.44001	0.000348114	0.00980929	0.00801405	4427	tags=23%, list=18%, signal=19%	PRTN3/AZU1/ADIPOQ/VTN/SYT5/SYT12/PTX3/DOC2A/SERPINE1/CD36/P2RX1/HTR2A/FPR2/SELE/FCN1/CALY/SFRP4/GAS1/CAV1/EPHA3/PACSIN1/CNR1/APOA1/PRKD1/RAB31/PLA2G5/COLEC11/SLC11A1/TLR2/FGA/SLC17A7/CCL2/RIMS4/GREM1/STON1/TUB/NDRG4/DLG4/IL1B/SYT3/STX1B/AXL/ITGB3/HAP1/ANGPT1/BAIAP3/C3/RAB3C/FCGR2B/SYN1/DAB2/CACNB2/IFNG/DKK1/C4A/CCL19/CLEC7A/NRP1/CD14/BVES/SEPTIN4/CLIP3/GRIK5/TRPV6/WNT5A/EHD2/TNF/CACNA1H/MSN/FCER1…
GOBP_POSITIVE_REGULATION_OF_CHROMOSOME_SEPARATION	GOBP_POSITIVE_REGULATION_OF_CHROMOSOME_SEPARATION	27	-0.712121	-2.13818	0.000359459	0.0100637	0.00822187	3601	tags=48%, list=14%, signal=41%	DLGAP5/SMC2/NCAPH/NCAPG2/SMC4/NCAPG/CDCA8/BIRC5/INCENP/NCAPH2/ESPL1/PRAP1/CDT1
GOBP_BIOLOGICAL_PROCESS_INVOLVED_IN_INTERACTION_WITH_SYMBIONT	GOBP_BIOLOGICAL_PROCESS_INVOLVED_IN_INTERACTION_WITH_SYMBIONT	101	0.537892	1.7595	0.000361002	0.0100637	0.00822187	1055	tags=13%, list=4%, signal=12%	ELANE/AZU1/F2/CTSG/CXCL6/PTX3/MIR222/MIR221/FN1/TREM1/HPN/CCL8/FBXL2
GOBP_NEGATIVE_REGULATION_OF_INFLAMMATORY_RESPONSE	GOBP_NEGATIVE_REGULATION_OF_INFLAMMATORY_RESPONSE	141	0.497784	1.69197	0.000373759	0.0103639	0.00846713	5195	tags=33%, list=21%, signal=27%	ELANE/ADIPOQ/PGLYRP1/MIR222/MIR221/FPR2/TNFAIP6/HAMP/IGF1/APOA1/MIR145/MIR149/CD200/SERPINF1/NLRP3/PTGIS/MIR3909/PROC/TEK/CCN3/FCGR2B/MEFV/HGF/CALCRL/GATA3/FNDC4/FYN/CNR2/NPY/CDH5/ZFP36/IL2RA/MIR590/SOCS3/FGR/CST7/FURIN/TREM2/HCK/SYT11/TNFAIP3/FFAR4/CX3CL1/NT5E/RORA/FOXF1/ALOX5
GOBP_REGULATION_OF_EPITHELIAL_CELL_APOPTOTIC_PROCESS	GOBP_REGULATION_OF_EPITHELIAL_CELL_APOPTOTIC_PROCESS	96	0.540862	1.76993	0.000388987	0.0106115	0.00866946	3573	tags=28%, list=14%, signal=24%	PLA2G1B/IL6/NEUROD1/IL11/NKX2-5/SERPINE1/HLA-G/ANGPTL4/PKHD1/SFRP4/THBS1/FGA/SCG2/CCL2/CD248/TEK/ANGPT1/HAND2/RAMP2/GATA3/TNF/ECSCR/KDR/CDH5/ZFP36/KRIT1/MIR590
GOCC_INNER_MITOCHONDRIAL_MEMBRANE_PROTEIN_COMPLEX	GOCC_INNER_MITOCHONDRIAL_MEMBRANE_PROTEIN_COMPLEX	150	-0.42202	-1.7422	0.000391984	0.0106115	0.00866946	7057	tags=53%, list=28%, signal=39%	GRPEL2/TIMM10B/SAMM50/ATP5PD/ATP5F1E/SDHD/ATP5PO/NDUFA1/BCS1L/NDUFC1/ATP5MG/NDUFA11/COX7A2/NDUFA9/ATP5F1B/DNAJC15/UQCR11/COX5B/UQCRH/GRPEL1/AFG3L2/ATP5F1A/IMMP2L/NDUFB2/NDUFS3/ATP5MC2/SMDT1/NDUFA5/ATP5PB/IMMP1L/NDUFS2/NDUFS1/TIMM21/NDUFAF1/HSPA9/UQCR10/COX6B1/NDUFA6/NDUFB6/MICU2/UQCRQ/APOO/TIMM17B/IMMT/ATP5MC3/APOOL/NDUFB10/MPC1/ATP5MC1/COX6A1/NDUFB4/NDUFA13/NDUFA2/UQCRFS1/NDUFV1/FOXRED1/COX4I1/S…
GOBP_GRANULOCYTE_CHEMOTAXIS	GOBP_GRANULOCYTE_CHEMOTAXIS	123	0.51074	1.70844	0.000390748	0.0106115	0.00866946	4015	tags=37%, list=16%, signal=32%	PLA2G1B/CCL7/CD300H/CXCL6/CCL3L3/TREM1/CXCL8/CXCR1/S100A12/TNFAIP6/THBS4/THBS1/CXCL11/CCL8/CSF3R/CCL18/SCG2/TGFB2/CCL2/S100A7/SLIT2/PPBP/IL1B/C3AR1/C5AR1/LBP/CCL13/ITGA1/CCL19/CCL22/PDE4B/CXCR2/FCER1G/CSF1R/EDN2/C5AR2/RARRES2/JAM3/CCL4/CAMK1D/XCL1/ADGRE2/RIPOR2/CCL3/CXCL10/CCL21
GOCC_POSTSYNAPTIC_MEMBRANE	GOCC_POSTSYNAPTIC_MEMBRANE	186	0.467448	1.63371	0.000392868	0.0106115	0.00866946	4729	tags=37%, list=19%, signal=30%	GRIK1/GABBR2/KCNA1/CNTN1/GABRR1/CDH2/EFNB3/CNIH2/P2RX1/HTR2A/CACNG4/SORCS2/CHRNA3/CHRNE/NRCAM/IQSEC3/GLRB/SHC4/KCNC3/RGS7BP/KCND2/ANK2/PLPPR4/SSPN/DLG4/GABBR1/GRIN2A/KCND1/ITGB3/SYNDIG1/CACNA1C/IGSF21/NRP1/NLGN4Y/DMD/PDLIM4/LRFN1/GRIK5/LIN7A/SLC8A1/PCDH17/CHRM2/CLSTN2/SYNE1/NLGN2/NLGN1/LRRC4/FXYD6/COL13A1/NLGN3/DLG2/KCNB1/NLGN4X/KCNMA1/EPHA7/SHANK3/LRRC4B/EPHA4/PCDHB13/NRP2/CHRNB4/F2R/GRIP1/DBN1/…
GOBP_CHROMOSOME_SEGREGATION	GOBP_CHROMOSOME_SEGREGATION	338	-0.330409	-1.47887	0.000385788	0.0106115	0.00866946	6737	tags=46%, list=27%, signal=34%	ZW10/BAZ1B/RMI2/CENPW/BAG6/NAA10/CSNK2A1/NUP43/CIAO2A/UBE2I/HNRNPU/RPS3/MCMBP/CHMP7/DSCC1/RAD18/SMARCC1/SRPK1/RAN/DDX12P/MAU2/KNSTRN/ANAPC11/NDE1/NDC80/ECT2/MUS81/TOP3A/SLX4/FBXO5/PDS5A/PPP2R1A/INO80/VPS4A/SMC3/TOP2A/VPS4B/RECQL5/MAPK15/EHMT2/STAG3L3/AKAP8/KNTC1/CHAMP1/ZWILCH/NAA60/MAP1S/SPAG5/SETDB2/TNKS/AURKB/CHMP6/SLC25A5/TENT4A/ANAPC2/SMARCB1/HJURP/NUDC/DMC1/CIAO2B/CCNB1/KIF22/PLK1/ANAPC15/WR…
GOBP_COLLAGEN_BIOSYNTHETIC_PROCESS	GOBP_COLLAGEN_BIOSYNTHETIC_PROCESS	43	0.663516	1.92687	0.000412184	0.0109456	0.0089424	4897	tags=65%, list=20%, signal=52%	F2/IL6/TGFB3/SERPINF2/INHBA/DDR2/ADAMTS3/COL1A1/MIR145/VIM/MIR149/CCN2/COL5A1/NPPC/PCOLCE/PDGFRB/ERRFI1/LARP6/ENG/P3H3/RCN3/EMILIN1/WNT4/TGFB1/CYGB/F2R/RGCC/SERPINH1
GOBP_DNA_CONFORMATION_CHANGE	GOBP_DNA_CONFORMATION_CHANGE	101	-0.468589	-1.80496	0.000413636	0.0109456	0.0089424	7380	tags=56%, list=29%, signal=40%	XRCC6/MCM9/DHX9/G3BP1/FANCM/WRN/SSBP1/IGHMBP2/DDX1/RAD54B/DSCC1/DDX12P/SUPV3L1/HMGB1/WRNIP1/TOP3A/TOP2A/RECQL5/RFC4/MCM6/RFC5/RPA1/HMGB3/RFC3/HNRNPA2B1/GINS3/HMGA1/ASCC2/ERCC6L/TOP1/RAD50/PIF1/RFC2/RTEL1/MCM8/TOP1MT/RAD51/ANXA1/UPF1/TWNK/DNA2/CHTF18/HMGB2/CDC45/MCM4/MCM3/GINS4/POLQ/GINS1/MCM7/RAD54L/MCM5/BRIP1/RECQL4/MCM2/DQX1/GINS2
GOBP_REGULATION_OF_TRANSMEMBRANE_RECEPTOR_PROTEIN_SERINE_THREONINE_KINASE_SIGNALING_PATHWAY	GOBP_REGULATION_OF_TRANSMEMBRANE_RECEPTOR_PROTEIN_SERINE_THREONINE_KINASE_SIGNALING_PATHWAY	249	0.429944	1.54102	0.000408764	0.0109456	0.0089424	4807	tags=33%, list=19%, signal=27%	INHA/CIDEA/CER1/SOX11/CILP/SFRP2/GDF6/TGFB3/CCN1/ACVR1/FGF10/NKX2-1/SFRP4/ASPN/BMP3/SFRP1/INHBA/GDF7/TNFAIP6/FBN1/CAV1/ONECUT1/THBS1/LOX/FSTL1/GREM2/TGFB2/CHRDL2/CHRDL1/NODAL/SULF1/GREM1/BMPER/SPRED3/HTRA1/BMP5/LTBP1/CD109/MYOCD/NOG/HTRA3/SCUBE3/FBN2/ZEB1/ZEB2/CCN3/ZNF423/RGMA/DACT1/DAB2/DKK1/TGFB1I1/WNT5A/NREP/LRP1/ILK/KDR/RBPMS/CDH5/VASN/ENG/HTRA4/CAV2/EMILIN1/TMPRSS6/FOLR1/TGFB1/FSTL3/LDLRAD4/…
GOBP_LIPID_CATABOLIC_PROCESS	GOBP_LIPID_CATABOLIC_PROCESS	296	0.413773	1.51113	0.000411732	0.0109456	0.0089424	873	tags=8%, list=3%, signal=8%	CLPS/PLA2G1B/PNLIP/CEL/PNLIPRP2/ADIPOQ/PLIN1/CYP24A1/CIDEA/PLCXD3/SULT2A1/LGALS12/GPIHBP1/CYP1B1/PNPLA1/APOB/HSD11B1/LPL/CPT1C/HCAR1/CLPSL2/CNR1/APOA1/PLA2G5
GOBP_EXTRACELLULAR_MATRIX_ASSEMBLY	GOBP_EXTRACELLULAR_MATRIX_ASSEMBLY	42	0.642895	1.85677	0.000417731	0.0109981	0.00898532	4803	tags=62%, list=19%, signal=50%	HAS1/AGT/HAS2/COL3A1/PHLDB2/COL1A2/LOX/MFAP4/ANTXR1/HAS3/NTNG2/PXDN/EFEMP2/FBLN5/RAMP2/TIE1/TNXB/PHLDB1/GPM6B/EMILIN1/TGFB1/LTBP3/MYH11/LAMB1/RGCC/NTN4
GOCC_RECEPTOR_COMPLEX	GOCC_RECEPTOR_COMPLEX	421	0.391929	1.46159	0.000431557	0.0113051	0.00923607	4460	tags=27%, list=18%, signal=23%	GABBR2/AMHR2/IL6/CUBN/GABRR1/ROS1/CNIH2/CSF2/CRLF1/CD36/HTR2A/CACNG4/ADCYAP1R1/ACVR1/CHRNA3/GPR84/PTH1R/EPHA3/CHRNE/GHR/DDR2/CPT1C/ROR2/PLP1/ITGA5/GFRA2/CSF3R/TLR2/TRPC1/NPR1/ITGA11/ITLN1/OSMR/DLG4/GABBR1/PDGFRA/PLXDC1/GRIN2A/AXL/CAPRIN2/ITGB3/EGFR/TEK/LIFR/LY96/LOXL4/OLR1/PDGFRB/ITGA10/TRGV8/LEPR/ITGA1/TLR1/RAMP2/CALCRL/NRP1/CD14/TRIL/GRIK5/IFNL1/PLXNC1/TIE1/APBB1IP/CSF1R/MET/GFRA1/LRP1/GPBAR1/B…
GOBP_POSITIVE_REGULATION_OF_CYTOKINE_PRODUCTION	GOBP_POSITIVE_REGULATION_OF_CYTOKINE_PRODUCTION	440	0.388429	1.45258	0.000451799	0.0117761	0.00962094	4168	tags=23%, list=17%, signal=20%	PLA2G1B/ELANE/AZU1/ADIPOQ/MMP8/PAEP/IL6/CSF2/SERPINE1/PYDC1/CD36/AGT/IL1A/HLA-G/EREG/CYP1B1/CCBE1/FCN1/SERPINF2/FFAR2/CLEC5A/C5/PTGS2/NR4A3/CLEC4E/LPL/LUM/LILRA2/THBS1/MIR145/AKAP12/MNDA/SLC11A1/IL1R1/TLR2/HEG1/MIR149/CD200/NODAL/TRIM6/SULF1/CHI3L1/IL1B/NFATC4/NLRP3/C3AR1/NLRP2/TLR8/CD86/LY96/C5AR1/LBP/C3/IFNG/MEFV/CCL19/TLR1/CLEC7A/PDE4B/HGF/CD14/IL33/TWIST1/IFNL1/SIGLEC16/GATA3/LILRA5/WNT5A/IL1…
GOMF_HYDROLASE_ACTIVITY_HYDROLYZING_O_GLYCOSYL_COMPOUNDS	GOMF_HYDROLASE_ACTIVITY_HYDROLYZING_O_GLYCOSYL_COMPOUNDS	77	-0.501846	-1.8371	0.000464163	0.0120382	0.00983505	1605	tags=18%, list=6%, signal=17%	HYAL1/ACER2/MYORG/GLB1L2/ENGASE/SI/HPSE2/MGAM/TREH/GBA3/LYZ/MANEAL/ACER1/CHIA
GOBP_CALCIUM_MEDIATED_SIGNALING	GOBP_CALCIUM_MEDIATED_SIGNALING	182	0.460984	1.61177	0.000466695	0.012044	0.00983975	5576	tags=37%, list=22%, signal=29%	AZU1/FPR2/SELE/CXCL8/CXCR1/AGTR1/ACKR2/IGF1/SELP/SLC8A2/PTGFR/AVPR1A/PLN/TNNI3/ANK2/NFATC4/SGCD/GRIN2A/ADGRB2/P2RY12/ACKR3/NR5A2/RGN/CACNA1C/CASQ1/CLEC7A/CXCR2/DMD/CCR1/POMC/VCAM1/SLC8A1/EDNRB/CLIC2/TNF/EDN2/GSTM2/RCAN1/CX3CR1/MYOZ1/ATP2B4/KDR/CCL4/FCGR3A/CDH13/CXCR4/MCTP1/LRRK2/CCL3/P2RX3/TREM2/LMCD1/NMUR1/CCR8/TNFSF11/SAMD14/HOMER3/AKAP6/TMEM100/BST1/EDN1/ITPR1/PLEK/PRNP/SPHK1/P2RX7/FKBP1B
GOCC_INTRINSIC_COMPONENT_OF_MITOCHONDRIAL_INNER_MEMBRANE	GOCC_INTRINSIC_COMPONENT_OF_MITOCHONDRIAL_INNER_MEMBRANE	59	-0.556459	-1.96464	0.000469724	0.0120624	0.00985483	6156	tags=51%, list=25%, signal=38%	TMEM11/AFG3L2/SMDT1/TMEM177/MTLN/HSPA9/PET100/SMIM4/APOO/TIMM17B/IMMT/APOOL/MPC1/GHITM/UQCC3/L2HGDH/COQ2/ETFDH/SFXN4/DNAJC11/MICOS13/CHCHD3/COX11/CHCHD6/SCO2/CCDC51/COX18/SFXN2/CHCHD10/MCU
GOBP_VASCULAR_ASSOCIATED_SMOOTH_MUSCLE_CELL_PROLIFERATION	GOBP_VASCULAR_ASSOCIATED_SMOOTH_MUSCLE_CELL_PROLIFERATION	67	0.582924	1.80278	0.000479373	0.0122499	0.010008	4138	tags=39%, list=17%, signal=32%	ADIPOQ/MIR222/AGT/MIR221/TGFB3/NR4A3/MMP2/DDR2/ADAMTS1/IGF1/GJA1/P2RY6/PRKG1/MYOCD/TAFA5/IGFBP5/FGF2/EFEMP2/CALCRL/TNF/CNN1/SOD2/MEF2C/DDIT3/PDGFB/MMP9
GOMF_PASSIVE_TRANSMEMBRANE_TRANSPORTER_ACTIVITY	GOMF_PASSIVE_TRANSMEMBRANE_TRANSPORTER_ACTIVITY	332	0.404602	1.49195	0.000482369	0.0122663	0.0100214	4108	tags=29%, list=16%, signal=24%	AQP8/AQP12A/GRIK1/BEST2/AQP10/KCNK3/CACNG6/KCNA1/KCNK2/GABRR1/LRRC26/AQP9/KCNN1/P2RX1/SCN9A/KCNJ8/CACNG4/CHRNA3/CHRNE/CATSPER1/FXYD4/KCNK17/PIEZO2/ABCC9/KCNT2/CNR1/RYR1/TRPM6/TRPC4/GJA1/GLRB/TRPC1/SLC17A7/SCN1B/KCNC3/GJB7/PDPN/KCNE4/SCN7A/KCND2/CACNA2D1/KCNIP2/BEST1/CALHM5/GRIN2A/RYR3/RHBG/KCND1/CACNA2D2/SCN4B/KCNG1/GJA4/KCNIP1/CLIC4/GJC1/CACNB2/KCNG2/PKD2/KCNH6/CACNA1C/SCN5A/GRIK5/TRPV6/ANO7/CLI…
GOBP_TUMOR_NECROSIS_FACTOR_SUPERFAMILY_CYTOKINE_PRODUCTION	GOBP_TUMOR_NECROSIS_FACTOR_SUPERFAMILY_CYTOKINE_PRODUCTION	162	0.469122	1.61762	0.000485093	0.0122757	0.0100291	3868	tags=28%, list=15%, signal=24%	AZU1/BPI/ADIPOQ/MMP8/CIDEA/IL6/CD36/IL1A/LPL/LILRA2/THBS1/IGF1/AKAP12/TLR2/MIR149/GPNMB/NFATC4/AXL/CD86/LY96/LBP/ANGPT1/IFNG/CCL19/TLR1/CLEC7A/CD14/IL33/TWIST1/POMC/ERRFI1/LILRA5/WNT5A/TYROBP/C5AR2/CX3CR1/MIR657/CD34/TLR4/ZFP36/FCGR3A/CYBB/C1QTNF4/LRRK2/CCL3/HAVCR2
GOBP_REGULATION_OF_COAGULATION	GOBP_REGULATION_OF_COAGULATION	67	0.582051	1.80008	0.000503193	0.0126722	0.010353	5341	tags=54%, list=21%, signal=42%	APOH/F2/VTN/SERPINE1/CD36/F7/SERPINB2/SERPINF2/TFPI/CAV1/FAP/THBS1/FGA/PRKG1/PROS1/PDGFRA/PROC/HS3ST5/ANXA5/THBD/SERPING1/PLAU/CD34/NOS3/C1QTNF1/ST3GAL4/EMILIN1/PDGFB/GP1BA/F2R/PLAUR/TBXA2R/EDN1/PLAT/UBASH3B/SERPINE2
GOBP_DNA_REPLICATION_INITIATION	GOBP_DNA_REPLICATION_INITIATION	36	-0.640832	-2.02868	0.000517264	0.0129348	0.0105676	5275	tags=58%, list=21%, signal=46%	ORC6/ORC5/LRWD1/PRIM1/MCM6/GINS3/POLA2/TICRR/CDC6/CDC34/MCIDAS/CDC45/ORC1/MCM4/MCM3/MCM7/MCM5/CCNE2/CDT1/MCM2/CCNE1
GOBP_CELL_MATRIX_ADHESION	GOBP_CELL_MATRIX_ADHESION	220	0.441432	1.57121	0.000518584	0.0129348	0.0105676	5484	tags=37%, list=22%, signal=29%	VTN/APOD/SERPINE1/CD36/FN1/LYVE1/PKHD1/SFRP1/TNN/COL3A1/ONECUT1/EPHA3/PHLDB2/THBS1/ITGA5/ADAMTS12/FERMT2/BCAM/ECM2/L1CAM/FGA/CCN2/ITGA11/CORO2B/GREM1/STON1/NID2/THY1/ITGB3/TEK/EFEMP2/ADAMTS9/FBLN5/ITGA10/EDA/DLC1/ITGA1/NID1/MADCAM1/NRP1/VCAM1/TNXB/PLAU/COL16A1/CD34/ILK/JAM3/KDR/SGCE/SNED1/COL13A1/SORBS1/ITGBL1/ITGA7/THBS3/ITGAX/CDH13/GPM6B/RHOD/EMILIN1/FAM107A/WNT4/CCL21/ITGAV/ITGA4/ITGAM/DISC1/C…
GOCC_CATION_CHANNEL_COMPLEX	GOCC_CATION_CHANNEL_COMPLEX	139	0.48927	1.66229	0.000527165	0.0130862	0.0106913	3882	tags=36%, list=15%, signal=31%	CACNG6/KCNA1/KCNK2/CNIH2/LRRC26/KCNN1/SCN9A/KCNJ8/CACNG4/CATSPER1/CPT1C/ABCC9/RYR1/TRPC4/TRPC1/SCN1B/KCNC3/CATSPERG/SCN7A/KCND2/CACNA2D1/DLG4/KCNIP2/GRIN2A/RYR3/KCND1/CACNA2D2/SCN4B/MICU3/KCNG1/KCNIP1/CACNB2/KCNG2/PKD2/CACNA1C/SCN5A/PDE4B/GRIK5/TRPV6/CACNA2D3/CACNA1H/KCNMB3/KCNAB3/TRPC6/KCNS1/KCNB1/KCNMA1/KCNMB1/HSPA2/KCNS3
GOBP_OXIDATIVE_PHOSPHORYLATION	GOBP_OXIDATIVE_PHOSPHORYLATION	142	-0.418209	-1.71317	0.000539583	0.013331	0.0108913	6629	tags=50%, list=26%, signal=37%	SDHD/ATP5PO/NDUFA1/PARK7/NDUFC1/ATP5MG/NDUFA11/COX7A2/NDUFA9/ATP5F1B/DNAJC15/UQCR11/COX5B/UQCRH/BID/ATP5F1A/NDUFB2/NDUFS3/NDUFA5/ATP5PB/NDUFS2/NDUFS1/COX15/PPIF/NDUFAF1/UQCR10/STOML2/COX6B1/NDUFA6/NDUFB6/UQCRQ/VCP/CDK1/ABCD1/MSH2/CCNB1/NDUFB10/GHITM/COX6A1/NDUFB4/UQCC3/NDUFA13/NDUFA2/UQCRFS1/NDUFV1/SLC25A33/COX4I1/SDHA/NUPR1/NDUFS6/NDUFB7/COQ9/PDE12/COX8A/CYCS/COX5A/UQCRC1/ATP5ME/MIR210/ATP5F1D/S…
GOMF_CATION_CHANNEL_ACTIVITY	GOMF_CATION_CHANNEL_ACTIVITY	226	0.443667	1.57873	0.000546961	0.0134496	0.0109881	4108	tags=31%, list=16%, signal=27%	GRIK1/KCNK3/CACNG6/KCNA1/KCNK2/LRRC26/KCNN1/P2RX1/SCN9A/KCNJ8/CACNG4/CHRNA3/CHRNE/CATSPER1/FXYD4/KCNK17/PIEZO2/ABCC9/KCNT2/CNR1/RYR1/TRPM6/TRPC4/TRPC1/SCN1B/KCNC3/KCNE4/SCN7A/KCND2/CACNA2D1/KCNIP2/CALHM5/GRIN2A/RYR3/RHBG/KCND1/CACNA2D2/SCN4B/KCNG1/KCNIP1/CACNB2/KCNG2/PKD2/KCNH6/CACNA1C/SCN5A/GRIK5/TRPV6/GPM6A/CACNA2D3/CACNA1H/KCNMB3/KCNAB3/TRPC6/CALHM2/SLC24A3/KCNS1/KCNJ12/KCNB1/ITPR2/KCNK9/KCNMA…
GOBP_REGULATION_OF_PROTEIN_SECRETION	GOBP_REGULATION_OF_PROTEIN_SECRETION	226	0.443118	1.57678	0.000557379	0.0136414	0.0111448	2077	tags=12%, list=8%, signal=11%	PLA2G1B/UCN3/GCG/CELA2A/ANKRD1/NNAT/IL6/NEUROD1/PCSK1/IL1A/TGFB3/SFRP1/IGF1/CNR1/RFX6/TLR2/FGA/TGFB2/CARTPT/CD200/ACHE/IL1B/CCN3/BAIAP3/VEGFC/IFNG/MYH10/APBB1
GOBP_CONNECTIVE_TISSUE_DEVELOPMENT	GOBP_CONNECTIVE_TISSUE_DEVELOPMENT	248	0.434151	1.55434	0.000561205	0.0136709	0.0111689	4623	tags=36%, list=18%, signal=30%	CER1/WNT10B/EPYC/SFRP2/NKX3-2/GDF6/MATN3/PTHLH/EBF2/SNAI2/OGN/CCN1/CCN4/BMP3/GDF7/COL3A1/MGP/PTH1R/GHR/EFEMP1/FOXC2/COMP/PRRX1/GLI3/CTSK/SHOX2/COL1A1/ADAMTS12/LOX/BGN/CHRDL2/CCN2/CYTL1/STC1/SULF1/GREM1/CHI3L1/SIX2/COL5A1/BMP5/COL11A1/ACTA2/NOG/TIMP1/PDGFD/ITGB3/ZEB1/NPPC/CCN3/FGF2/SH3PXD2B/HAND2/SNAI1/PDGFRB/TRPS1/FRZB/WNT5B/PPARGC1A/ADAMTS7/GPR4/WNT5A/KLF7/PLAAT3/TGFBI/SOX5/EVC/BMPR1B/CD34/ZBTB1…
GOBP_REGULATION_OF_LEUKOCYTE_MIGRATION	GOBP_REGULATION_OF_LEUKOCYTE_MIGRATION	212	0.441757	1.56337	0.000580855	0.0140837	0.0115062	4092	tags=33%, list=16%, signal=27%	ELANE/CCL7/IL6/APOD/SERPINE1/F7/IL1A/CXCL12/FPR2/SELE/CXCL8/LYVE1/C5/TNFAIP6/THBS4/THBS1/TACR1/SELP/CCL8/IL1R1/CCL2/CD200/S100A7/GREM1/XG/DUSP1/SLIT2/BMP5/C3AR1/THY1/PDGFD/ITGB3/P2RY12/CCN3/C5AR1/LBP/VEGFC/CCL19/MADCAM1/CXCR2/PADI2/JAM2/IL33/CCR1/WNT5A/TNF/MSN/CSF1R/EDN2/C5AR2/CX3CR1/RARRES2/AIF1/JAM3/CCL4/CD99L2/CAMK1D/XCL1/RIPOR2/CCL3/ST3GAL4/EMILIN1/CD300A/PGF/CXCL10/CCL21/ITGA4/GP1BA/TREM2
GOMF_PEPTIDE_HORMONE_BINDING	GOMF_PEPTIDE_HORMONE_BINDING	37	0.667072	1.8873	0.000593183	0.0141361	0.011549	2909	tags=51%, list=12%, signal=45%	CCKBR/NPR3/SCTR/ADCYAP1R1/ACVR1/GLP2R/INHBA/PTH1R/GHR/OXTR/CCKAR/NPR1/AVPR1A/GALR2/LEPR/RAMP2/CALCRL/EDNRB/NPR2
GOBP_MUSCLE_ORGAN_DEVELOPMENT	GOBP_MUSCLE_ORGAN_DEVELOPMENT	291	0.419697	1.52912	0.000591326	0.0141361	0.011549	4786	tags=34%, list=19%, signal=28%	ANKRD1/DNER/WNT10B/SOX11/NKX2-5/MEOX2/ACVR1/COL3A1/POPDC2/CAV1/IGF2/FOXC2/NEURL1/EGR3/MKX/ZFPM2/IGF1/RYR1/SHOX2/MIR145/LOX/HEYL/TCF15/TGFB2/SMYD1/COL6A3/HEG1/CFL2/ITGA11/RBM24/LAMA2/TNNI3/FZD2/CAVIN4/POPDC3/CNTNAP1/SGCD/MYOCD/ACTA1/EDNRA/COL11A1/FOXH1/NOG/MYL3/MYLK/EFEMP2/SGCG/CYP26B1/CRYAB/CASQ1/BVES/TAGLN/DMD/TWIST1/WNT5A/HLX/CACNA1H/JPH2/FHL3/S1PR1/RCAN1/MYOZ1/ELN/EVC/RXRG/MSC/SMO/SGCE/MYMX/ME…
GOBP_REGULATION_OF_MEMBRANE_POTENTIAL	GOBP_REGULATION_OF_MEMBRANE_POTENTIAL	323	0.40433	1.48703	0.000592291	0.0141361	0.011549	4121	tags=28%, list=16%, signal=24%	UCN3/GRIK1/BEST2/KCNK3/KCNA1/KCNK2/GABRR1/CNIH2/CD36/P2RX1/SCN9A/KCNJ8/FGF12/POPDC2/CAV1/CHRNA3/CHRNE/NRCAM/KCNK17/TACR1/PIEZO2/TBX18/CNR1/DCN/GJA1/GLRB/ATP1B2/SLC8A2/SEZ6/SCN1B/RIMS4/RGS7BP/RGS4/IGSF11/PLN/KCNE4/SCN7A/KCND2/TMEM108/ANK2/CACNA2D1/POPDC3/DLG4/CNTNAP1/GABBR1/KCNIP2/STX1B/GRIN2A/PIP5KL1/SCN4B/PID1/GJC1/CACNB2/CCN6/KCNH6/CACNA1C/SCN5A/BVES/DMD/GRIK5/SLC8A1/TNF/CACNA1H/KCNMB3/CNR2/GJA…
GOBP_REGULATION_OF_NEURON_PROJECTION_DEVELOPMENT	GOBP_REGULATION_OF_NEURON_PROJECTION_DEVELOPMENT	394	0.395063	1.46522	0.000593863	0.0141361	0.011549	4972	tags=28%, list=20%, signal=23%	FSTL4/CNTN1/NEFL/CDH2/SFRP2/EFNB3/MIR222/STMN2/AGT/SPOCK1/CXCL12/MIR221/FN1/NGF/SFRP1/TNN/CHRNA3/EPHA3/NRCAM/PRRX1/LPAR3/ROR2/PACSIN1/NEUROG3/CNR1/LPAR1/PRKD1/SHOX2/ATP1B2/SEZ6/L1CAM/TENM3/PTPRD/SCN1B/ADGRB3/DPYSL3/VIM/SEMA3D/ZDHHC15/NTNG2/SERPINF1/SLIT2/NDRG4/LZTS1/NFATC4/SEMA5B/BMP5/STX1B/RGS2/THY1/ROBO1/CAPRIN2/UST/DENND5A/MAP1B/SDC2/TOX/NEGR1/RGMA/DAB2/RND2/DKK1/NOVA2/TANC2/MAP2/HGF/NRP1/BRSK…
GOBP_CELL_CELL_ADHESION_VIA_PLASMA_MEMBRANE_ADHESION_MOLECULES	GOBP_CELL_CELL_ADHESION_VIA_PLASMA_MEMBRANE_ADHESION_MOLECULES	222	0.437884	1.55824	0.000599732	0.0142109	0.0116101	5564	tags=49%, list=22%, signal=38%	DSG4/ADIPOQ/PCDH10/VSTM2L/CDH2/PCDHGB1/PCDH9/CLDN9/CDH19/HMCN1/MIR221/SELE/ACVR1/LGALS7B/CLDN6/PCDHB5/PCDHGA4/GPC6/ITGA5/PCDHB2/CDH11/SELP/APOA1/FAT4/CLDN14/CLDN11/AMIGO2/L1CAM/PCDHB6/SPARCL1/TENM3/PTPRD/TGFB2/CADM3/PCDHB18P/NTNG2/TRO/NEXN/IGSF11/PCDHGB6/PCDHB3/TENM4/CDH23/ROBO1/PCDHB4/PCDHGB7/PCDHB7/SCARF2/PCDHGA12/IGSF21/VCAM1/PCDH17/PTPRM/PCDHAC2/CDH6/TENM1/CLSTN2/PCDH18/PALLD/PECAM1/MMP24/PCD…
GOBP_REGULATION_OF_BLOOD_CIRCULATION	GOBP_REGULATION_OF_BLOOD_CIRCULATION	214	0.437063	1.55057	0.000608777	0.0143441	0.011719	4414	tags=38%, list=18%, signal=32%	SPX/NKX2-5/AGT/P2RX1/HTR2A/PTGS2/POPDC2/CAV1/MMP2/AGTR1/TACR1/OXTR/ABCC9/TBX18/SHOX2/GJA1/ATP1B2/SLC8A2/TRPC1/FGA/SCN1B/TGFB2/CCN2/STC1/RGS4/AVPR1A/PLN/TNNI3/HSPB7/KCNE4/SMTNL2/ANK2/CACNA2D1/KCNIP2/EDNRA/RGS2/MYL3/SCN4B/HRH2/TH/CORIN/GJC1/CACNB2/KCNG2/KCNH6/CACNA1C/ADORA3/SCN5A/PDE4B/BVES/DMD/HOPX/SLC8A1/MYL4/EDNRB/CLIC2/TNF/CACNA1H/TMIGD3/CHRM2/EDN2/GSTM2/S100A1/GJA5/ATP2B4/NOS3/KCNJ12/OXT/CELF2…
GOBP_HEART_PROCESS	GOBP_HEART_PROCESS	213	0.431568	1.52852	0.000610857	0.0143441	0.011719	4414	tags=37%, list=18%, signal=30%	SPX/NKX2-5/AGT/KCNJ8/FGF12/POPDC2/CAV1/ABCC9/NOX4/TBX18/SHOX2/GJA1/ATP1B2/SLC8A2/TRPC1/SCN1B/TGFB2/CCN2/STC1/RGS4/AVPR1A/PLN/TNNI3/HSPB7/KCNE4/ANK2/CACNA2D1/SGCD/KCNIP2/EDNRA/RGS2/MYL3/SCN4B/SGCG/TH/CORIN/GJC1/CACNB2/KCNG2/KCNH6/CACNA1C/ADORA3/SCN5A/PDE4B/BVES/DMD/HOPX/SLC8A1/MYL4/EDNRB/CLIC2/TNF/FYN/CACNA1H/WWTR1/TMIGD3/CHRM2/EDN2/GSTM2/S100A1/GJA5/ATP2B4/NOS3/KCNJ12/OXT/CELF2/CXCR4/ADM/THRB/SLC…
GOCC_SPECIFIC_GRANULE_LUMEN	GOCC_SPECIFIC_GRANULE_LUMEN	57	0.612513	1.85989	0.000618817	0.0144659	0.0118184	265	tags=14%, list=1%, signal=14%	ELANE/DEFA4/BPI/MMP8/RETN/PTX3/PGLYRP1/HP
GOBP_ADENYLATE_CYCLASE_ACTIVATING_G_PROTEIN_COUPLED_RECEPTOR_SIGNALING_PATHWAY	GOBP_ADENYLATE_CYCLASE_ACTIVATING_G_PROTEIN_COUPLED_RECEPTOR_SIGNALING_PATHWAY	112	0.508493	1.68938	0.00064054	0.0149069	0.0121787	4126	tags=43%, list=16%, signal=36%	UCN3/GCG/GHRH/UCN2/PTHLH/ADGRG2/PTH1R/ADGRD1/PTGER3/LPAR3/VIP/CXCL11/CNR1/LPAR1/GPR3/ADGRB3/PTGFR/PLN/ADGRG3/GALR2/ADGRB2/ADGRE3/ADGRL4/GPR161/PTGIR/ABCA1/RAMP2/PDE4B/CALCRL/ADGRL2/ADCY4/GPR4/CNR2/S1PR1/ADGRF5/S1PR5/S1PR3/ATP2B4/ADGRL3/ADGRF4/ADCY2/ADGRB1/ADGRE2/ADM/ADGRE1/CXCL10/ADCYAP1/RAPGEF4
GOBP_ADAPTIVE_THERMOGENESIS	GOBP_ADAPTIVE_THERMOGENESIS	146	0.481661	1.64875	0.000644038	0.0149217	0.0121908	3974	tags=26%, list=16%, signal=22%	ADIPOQ/FABP4/CIDEA/WNT10B/NPR3/CD36/SCTR/EBF2/G0S2/CAV1/FOXC2/SLN/OXTR/GPR3/PLCL1/GJA1/NOVA1/PDGFC/PM20D1/ACHE/MFAP2/ADAMTS5/LAMA4/ZNF423/LEPR/NOVA2/PPARGC1A/GATM/ESRRG/SCT/ALPL/TLR4/OXT/CXCR4/DDIT3/DIO2/GRB10/ADCYAP1
GOBP_VASCULAR_ASSOCIATED_SMOOTH_MUSCLE_CELL_MIGRATION	GOBP_VASCULAR_ASSOCIATED_SMOOTH_MUSCLE_CELL_MIGRATION	27	0.710476	1.92073	0.00065953	0.0150795	0.0123197	3961	tags=52%, list=16%, signal=44%	ADIPOQ/AGT/MIR221/NR4A3/DDR2/ADAMTS1/PRKG1/MYOCD/TAFA5/IGFBP5/MEF2C/DDIT3/PDGFB/GRB10
GOBP_REGULATION_OF_COLLAGEN_METABOLIC_PROCESS	GOBP_REGULATION_OF_COLLAGEN_METABOLIC_PROCESS	39	0.663649	1.88674	0.00065935	0.0150795	0.0123197	4142	tags=56%, list=17%, signal=47%	F2/IL6/TGFB3/SERPINF2/INHBA/DDR2/FAP/MIR145/MFAP4/VIM/MIR149/CCN2/NPPC/PDGFRB/ERRFI1/LARP6/ENG/EMILIN1/WNT4/TGFB1/CYGB/F2R
GOMF_VOLTAGE_GATED_CHANNEL_ACTIVITY	GOMF_VOLTAGE_GATED_CHANNEL_ACTIVITY	135	0.489234	1.65936	0.00065565	0.0150795	0.0123197	4040	tags=36%, list=16%, signal=31%	KCNK3/CACNG6/KCNA1/KCNK2/LRRC26/KCNN1/SCN9A/KCNJ8/CACNG4/CATSPER1/KCNK17/ABCC9/KCNT2/CNR1/RYR1/SCN1B/KCNC3/KCNE4/SCN7A/KCND2/CACNA2D1/KCNIP2/GRIN2A/KCND1/CACNA2D2/SCN4B/KCNG1/KCNIP1/CLIC4/CACNB2/KCNG2/PKD2/KCNH6/CACNA1C/SCN5A/CLIC5/CLIC2/CACNA2D3/CACNA1H/KCNAB3/KCNS1/KCNJ12/KCNB1/KCNK9/KCNMA1/CYBB/KCNS3/KCNH3/ITGAV
GOBP_MYELOID_LEUKOCYTE_ACTIVATION	GOBP_MYELOID_LEUKOCYTE_ACTIVATION	215	0.441464	1.56613	0.000670453	0.0152623	0.0124691	5433	tags=34%, list=22%, signal=27%	AZU1/BPI/MMP8/IL6/CTSG/CXCL6/CSF2/FN1/CXCL8/S100A12/NR4A3/LILRA2/THBS1/HAMP/CNR1/VSIG4/MIR145/SLC11A1/TLR2/CD200/CD93/C5AR1/LBP/FCGR2B/IFNG/DCSTAMP/TLR1/CXCR2/IL33/WNT5A/TNF/TYROBP/PTGDR/FCER1G/CNR2/EDN2/NPY/CX3CR1/ADGRF5/AIF1/GAB2/TLR4/FCGR3A/IL13RA2/ADGRE2/LRRK2/FGR/UNC13D/CST7/CCL3/LCP2/MILR1/HAVCR2/CAMK4/CD300A/FES/BATF3/PRAM1/TREM2/KIT/ITGAM/DYSF/SYT11/NOTCH2/CX3CL1/CRTC3/RORA/TSLP/FOXF1/PJA…
GOBP_REGULATION_OF_CELL_SUBSTRATE_ADHESION	GOBP_REGULATION_OF_CELL_SUBSTRATE_ADHESION	207	0.449198	1.58563	0.000698368	0.0158287	0.0129318	5484	tags=35%, list=22%, signal=27%	VTN/APOD/COL26A1/SERPINE1/CD36/SPOCK1/FN1/CCN1/PKHD1/HAS2/SFRP1/ONECUT1/EPHA3/PHLDB2/THBS1/ITGA5/COL8A1/EGFLAM/APOA1/COL1A1/FERMT2/CCDC80/FZD7/ECM2/FBLN1/FGA/FBLN2/CORO2B/GREM1/PDPN/THY1/ABI3BP/ITGB3/TEK/EFEMP2/DAB2/DLC1/NID1/NRP1/PLAU/NPY/COL16A1/FZD4/ILK/KDR/CDH13/GPM6B/UNC13D/EMILIN1/PDGFB/FAM107A/WNT4/CCL21/FLNA/EDIL3/DISC1/CASS4/VIT/UTRN/EGFL6/MMP14/MYADM/BCL6/CX3CL1/MACF1/BST1/FOXF1/LIMS2/E…
GOBP_REGULATION_OF_CALCIUM_ION_TRANSMEMBRANE_TRANSPORT	GOBP_REGULATION_OF_CALCIUM_ION_TRANSMEMBRANE_TRANSPORT	150	0.473334	1.62377	0.000721509	0.0162824	0.0133025	2630	tags=24%, list=10%, signal=22%	PLA2G1B/F2/CACNG6/JPH3/P2RX1/ADCYAP1R1/CAV1/SLN/PLP1/CXCL11/PRKD1/TRPC1/PLN/STAC/P2RY6/ANK2/CACNA2D1/THY1/ITGB3/HAP1/RGN/CACNB2/APLNR/PKD2/CACNA1C/CASQ1/PDE4B/GEM/DMD/CABP4/SLC8A1/CLIC2/FYN/JPH2/REM1/GSTM2
GOBP_POSITIVE_REGULATION_OF_CHROMOSOME_SEGREGATION	GOBP_POSITIVE_REGULATION_OF_CHROMOSOME_SEGREGATION	25	-0.707986	-2.08162	0.000730804	0.0162926	0.0133108	4773	tags=60%, list=19%, signal=49%	AURKB/CCNB1/SMC2/CDC6/NCAPH/RCC2/NCAPG2/SMC4/NCAPG/CDCA8/BIRC5/INCENP/NCAPH2/PRAP1/CDT1
GOBP_NEGATIVE_REGULATION_OF_COAGULATION	GOBP_NEGATIVE_REGULATION_OF_COAGULATION	47	0.621048	1.83033	0.000737591	0.0162926	0.0133108	5341	tags=62%, list=21%, signal=49%	APOH/F2/VTN/SERPINE1/SERPINB2/SERPINF2/TFPI/FAP/THBS1/FGA/PRKG1/PROS1/PDGFRA/PROC/HS3ST5/ANXA5/THBD/SERPING1/PLAU/CD34/NOS3/C1QTNF1/PDGFB/GP1BA/PLAUR/EDN1/PLAT/UBASH3B/SERPINE2
GOBP_DNA_INTEGRITY_CHECKPOINT_SIGNALING	GOBP_DNA_INTEGRITY_CHECKPOINT_SIGNALING	125	-0.427987	-1.72408	0.000736609	0.0162926	0.0133108	7309	tags=54%, list=29%, signal=39%	BABAM1/RPL26/DONSON/RPS27L/RNASEH2B/CDK2/ATR/BARD1/GIGYF2/TAOK2/CUL4A/PPP1R10/PRKDC/XPC/RINT1/FBXO31/CDC14B/MUS81/CRADD/ATRIP/INTS7/FBXO6/TRIAP1/RAD9B/CDK1/PRPF19/MSH2/PLK1/CLSPN/BRCC3/RFWD3/CCNG1/FOXO4/NOP53/CHEK2/CCAR2/TIPIN/CDKN1B/TICRR/CDC6/TIMELESS/TTI2/RAD51/BRCA2/FZR1/TP53/FANCD2/CHEK1/MDM2/EME2/DOT1L/PBK/DNA2/DTL/TELO2/MUC1/PIDD1/CDC45/ORC1/H2AX/CASP2/CCND1/GTSE1/BRIP1/E2F1/WDR76/PRAP1/CD…
GOMF_LIPASE_ACTIVITY	GOMF_LIPASE_ACTIVITY	120	0.491623	1.64359	0.000731434	0.0162926	0.0133108	947	tags=9%, list=4%, signal=9%	PLA2G1B/PNLIP/PNLIPRP1/CEL/PNLIPRP2/PLAAT5/PNPLA1/LPL/PLA2G5/PLCL1/CLC
GOCC_APICAL_PLASMA_MEMBRANE	GOCC_APICAL_PLASMA_MEMBRANE	315	-0.331044	-1.47246	0.00073189	0.0162926	0.0133108	3610	tags=31%, list=14%, signal=27%	LMO7/MAL2/SLC26A6/SLC22A5/CLDN4/AQP5/SLC3A2/SLC6A9/ZMYND10/AQP1/ABCG5/SLC4A2/MREG/ACE2/PATJ/ABCB1/RAB27B/IGFBP2/HIP1R/AKR1A1/CA4/CLCN3/SLC19A1/KCNK1/ANXA1/SORBS2/C2CD2L/SLC44A4/SLC6A14/SLC5A6/SLC7A8/DUOX1/PDZD3/EPCAM/STK39/EZR/PTPRH/SLC39A4/ASPM/ABCB4/MUC1/SLC1A1/CEACAM5/SLC12A2/SLC6A8/SLC9A3R1/SLC9A3/PRKCZ/ABCG8/SLC7A1/SLC7A5/ATP1A1/ACY3/CDHR2/MYO1A/ENPP3/ATP8B1/PARD6A/ATP1B1/SPEF1/CRB3/SHROOM3/…
GOBP_NEUROINFLAMMATORY_RESPONSE	GOBP_NEUROINFLAMMATORY_RESPONSE	59	0.599759	1.82579	0.000755942	0.0166275	0.0135845	5433	tags=49%, list=22%, signal=39%	AZU1/MMP8/IL6/PTGS2/MMP3/IGF1/TLR2/CD200/IL1B/C5AR1/IFNG/IL33/TNF/TYROBP/CX3CR1/LRP1/AIF1/SMO/LRRK2/CST7/CCL3/TREM2/MMP9/ITGAM/SYT11/CX3CL1/SNCA/ITGB1/SPHK1
GOBP_CENTROMERE_COMPLEX_ASSEMBLY	GOBP_CENTROMERE_COMPLEX_ASSEMBLY	32	-0.65053	-2.00377	0.000768456	0.0167613	0.0136938	4598	tags=56%, list=18%, signal=46%	KNTC1/HJURP/CENPO/MIS18A/DLGAP5/CENPA/CENPK/CENPF/H3-3A/CENPI/HELLS/SIRT6/OIP5/CENPN/CENPV/CENPE/CENPH/CENPX
GOMF_SNORNA_BINDING	GOMF_SNORNA_BINDING	32	-0.65046	-2.00355	0.000768456	0.0167613	0.0136938	6433	tags=62%, list=26%, signal=47%	DDX21/BYSL/PRKDC/NOLC1/NOP56/WDR3/NUDT16/DKC1/NUDT1/NUDT7/DHX37/IMP4/IMP3/NUDT4/NUDT16L1/RRP9/GAR1/TBL3/NHP2/NOP14
GOMF_FIBRONECTIN_BINDING	GOMF_FIBRONECTIN_BINDING	29	0.685998	1.87299	0.000776846	0.0168075	0.0137315	4133	tags=59%, list=16%, signal=49%	SFRP2/TNFAIP6/MMP2/THBS1/CTSK/CCDC80/FBLN1/CCN2/CTSL/SSC5D/ITGB3/IGFBP5/LRRC15/LOXL3/ITGAV/ITGA4/FSTL3
GOBP_DOUBLE_STRAND_BREAK_REPAIR	GOBP_DOUBLE_STRAND_BREAK_REPAIR	279	-0.334008	-1.48043	0.00077702	0.0168075	0.0137315	5790	tags=36%, list=23%, signal=28%	ING3/MUS81/AUNIP/ACTR5/TOP3A/CYREN/RNF168/SLX4/INO80/ATRIP/RECQL5/FIGNL1/XRCC1/AP5Z1/MGMT/UBQLN4/MCM6/TFIP11/AP5S1/RPA1/VCP/PRPF19/TENT4A/SMARCB1/DTX3L/MAGEF1/NHEJ1/KMT5C/FAN1/PARP1/DMC1/RADX/MSH2/CIB1/TRRAP/CGAS/BRCC3/SMARCC2/POLM/RFWD3/HDGFL2/GEN1/CHEK2/NABP2/BCL7A/BRD7/RAD50/HSF1/OGG1/RTEL1/ERCC5/HMCES/CDC7/TRIP13/TIMELESS/SWSAP1/NUDT16L1/MCM8/RAD51/BRCA2/RAD51AP1/RMI1/SIRT7/PAXX/TP53/FANCD2/P…
GOBP_GASTRULATION	GOBP_GASTRULATION	175	0.461918	1.60722	0.000789617	0.01687	0.0137825	4353	tags=30%, list=17%, signal=25%	ADIPOQ/MMP8/CER1/VTN/SFRP2/MIR221/FN1/ACVR1/COL7A1/SFRP1/INHBA/NR4A3/MMP2/PHLDB2/FOXC2/ITGA5/COL8A1/COL12A1/APOA1/MIR145/COL5A2/GJA1/FZD7/NODAL/DUSP1/SIX2/COL5A1/TENM4/COL11A1/NOG/ITGB3/SNAI1/APLNR/DKK1/WNT5B/SOX17/WNT5A/PHLDB1/COL6A1/COL4A2/GSC/ITGA7/DUSP5/POU5F1/ITGAV/ITGA4/PLPP3/TBX19/MMP9/LAMB1/NPHP3/BMPR2/TWSG1
GOMF_ACTIVE_ION_TRANSMEMBRANE_TRANSPORTER_ACTIVITY	GOMF_ACTIVE_ION_TRANSMEMBRANE_TRANSPORTER_ACTIVITY	213	-0.366928	-1.59853	0.000787702	0.01687	0.0137825	3973	tags=32%, list=16%, signal=27%	SLC24A1/UQCRFS1/KCNJ11/ATP2A3/SLC39A14/SLC12A9/COX4I1/SLC26A6/SLC3A2/SLC6A9/SLC6A12/SLC37A4/MFSD2A/SLC4A2/CHP1/SLC45A4/COX8A/CLCN3/SLC25A1/SLC19A1/COX5A/UQCRC1/SLC6A14/SLC5A6/ATP13A1/SLC6A7/ATP13A2/SLC12A7/SLC5A9/SLC25A22/SLC4A4/CYC1/ATP6V0E2/SLC1A1/UQCRFS1P1/SLCO1B3/SLC12A2/SLC13A3/SLC6A8/CYB5A/SLC7A11/SLC45A3/LETM1/ATP7B/SLC9A3/ATP1A1/MFSD3/SLC10A5/ATP1B1/SLC6A4/CFTR/SLC9A1/SLC37A1/SLC9A2/ATP2C…
GOCC_ENDOPLASMIC_RETICULUM_LUMEN	GOCC_ENDOPLASMIC_RETICULUM_LUMEN	284	0.416613	1.51602	0.000786846	0.01687	0.0137825	3680	tags=32%, list=15%, signal=27%	GCG/ERP27/F2/VTN/IL6/CDH2/COL26A1/MATN3/F7/FN1/SERPIND1/FMO1/CCN1/COL7A1/P4HA3/SERPINA10/COL24A1/COL3A1/BCHE/FBN1/PTGS2/APOB/COL10A1/TNC/COL21A1/VCAN/THBS1/ITIH2/IGFBP1/COL8A1/COL12A1/COL14A1/APOA1/COL1A2/COL1A1/COL5A2/GPX8/FSTL1/FGA/SCG2/SPARCL1/EVA1A/COL6A3/ADAMTSL1/CHRDL1/PDGFC/COL5A1/GPX7/IGFBP4/LTBP1/COL11A1/COL4A3/ADAMTS5/TIMP1/PRSS23/PDGFD/CERCAM/PROC/IGFBP5/SDC2/COL15A1/C3/IGFBP7/FKBP7/CO…
GOBP_POSITIVE_REGULATION_OF_RESPONSE_TO_WOUNDING	GOBP_POSITIVE_REGULATION_OF_RESPONSE_TO_WOUNDING	70	0.560524	1.74642	0.000804738	0.0171099	0.0139786	905	tags=21%, list=4%, signal=21%	REG3G/APOH/F2/VTN/MIR222/SERPINE1/CD36/F7/MIR221/CCN4/SERPINF2/FOXC2/DDR2/THBS1/FERMT2
GOBP_CELLULAR_RESPONSE_TO_BIOTIC_STIMULUS	GOBP_CELLULAR_RESPONSE_TO_BIOTIC_STIMULUS	221	0.438358	1.55945	0.000807412	0.0171099	0.0139786	5121	tags=31%, list=20%, signal=25%	DEFA4/BPI/ANKRD1/IL24/IL6/CTSG/CXCL6/CSF2/SERPINE1/CD36/IL1A/CXCL8/CSF3/IL36G/LILRA2/MRC1/HAMP/CXCL11/TLR2/CCL2/VIM/PLSCR4/PPBP/IL1B/NLRP3/AXL/CD86/LY96/LBP/PDCD1LG2/FCGR2B/ABCA1/TLR1/CLEC7A/PDE4B/NLRP7/CD14/WNT5A/EDNRB/TNF/KMO/TNFSF4/CX3CR1/LILRB2/LDOC1/NOS3/MEF2C/TLR4/ZFP36/DDIT3/CCL3/TNIP3/LY86/HAVCR2/TGFB1/CXCL10/TREM2/HCK/NOTCH2/CD80/HMGCS2/TNFAIP3/TBXA2R/BMP6/CX3CL1/MIR342/TXNIP/CXCL13
GOBP_HEART_MORPHOGENESIS	GOBP_HEART_MORPHOGENESIS	224	0.433177	1.54288	0.00082637	0.0174408	0.0142488	6299	tags=44%, list=25%, signal=33%	ANKRD1/SOX11/NKX2-5/SFRP2/ALDH1A2/SNAI2/FLRT2/TGFB3/CCN1/ACVR1/HAS2/FOXC2/ADAMTS1/ZFPM2/RYR1/SHOX2/HEYL/TGFB2/HEG1/NODAL/SMARCD3/SLIT3/TNNI3/FZD2/SLIT2/COL5A1/NDRG4/BMP5/EDNRA/COL11A1/FOXH1/NOG/ROBO1/MYL3/TEK/HAND2/SNAI1/TH/APLNR/DKK1/DLC1/PKD2/NRP1/TWIST1/GATA3/SOX17/WNT5A/S1PR1/GJA5/ELN/MICAL2/DCHS1/SMO/ILK/NOS3/MEF2C/ENG/SEMA3C/HIF1A/WNT16/PARVA/FOLR1/NRP2/TGFB1/FLNA/TBX5/TBX19/DLL1/HEY2/NPHP3…
GOBP_CALCIUM_ION_TRANSPORT_INTO_CYTOSOL	GOBP_CALCIUM_ION_TRANSPORT_INTO_CYTOSOL	22	0.737072	1.90916	0.000848647	0.0176261	0.0144003	2505	tags=36%, list=10%, signal=33%	PLA2G1B/JPH3/ADCYAP1R1/CAV1/CACNA2D1/CACNA1C/SLC8A1/JPH2
GOBP_POSITIVE_REGULATION_OF_EPITHELIAL_CELL_APOPTOTIC_PROCESS	GOBP_POSITIVE_REGULATION_OF_EPITHELIAL_CELL_APOPTOTIC_PROCESS	35	0.65268	1.83415	0.000838698	0.0176261	0.0144003	1619	tags=20%, list=6%, signal=19%	PLA2G1B/IL6/HLA-G/SFRP4/THBS1/CCL2/CD248
GOMF_AMYLOID_BETA_BINDING	GOMF_AMYLOID_BETA_BINDING	77	0.537042	1.71419	0.000848679	0.0176261	0.0144003	5437	tags=47%, list=22%, signal=37%	CD36/NGFR/FPR2/BCHE/APOA1/DLGAP3/TLR2/TGFB2/ACHE/GRIN2A/MARCO/FCGR2B/CRYAB/APBB1/MSR1/CLSTN2/LRP1/FZD4/LILRB2/NLGN1/LILRB3/APBA2/TLR4/LDLRAD3/EPHA4/GPRASP2/TREM2/ITGAM/CLSTN3/RAMP3/HSPG2/ADRB2/BACE1/PRNP/ITM2A/APBA1
GOBP_REGULATION_OF_MAP_KINASE_ACTIVITY	GOBP_REGULATION_OF_MAP_KINASE_ACTIVITY	174	0.454827	1.58053	0.000844563	0.0176261	0.0144003	3944	tags=24%, list=16%, signal=20%	PLA2G1B/ELANE/ADIPOQ/SFRP2/UCHL1/AGT/HTR2A/S100A12/SFRP1/CAV1/GHR/THBS1/ROR2/NOX4/PDGFC/DUSP1/IL1B/RGS2/ROBO1/PDGFD/EGFR/FGF2/PDGFRB/DKK1/CCL19/WNT5A/TNXB/FGF1/TNF/TENM1/MAP3K12/FZD4/MEF2C/TLR4/FGFR1/LRRK2/FLT1/EPHA4/CD300A/PDGFB/TGFB1
GOBP_MITOTIC_CELL_CYCLE_CHECKPOINT_SIGNALING	GOBP_MITOTIC_CELL_CYCLE_CHECKPOINT_SIGNALING	133	-0.437632	-1.777	0.000852842	0.0176423	0.0144135	6278	tags=50%, list=25%, signal=38%	PPP1R10/PRKDC/XPC/RINT1/FBXO31/CDC14B/NDC80/MUS81/CRADD/VPS4A/KNTC1/ZWILCH/TRIAP1/AURKB/RAD9B/CDK1/MSH2/CCNB1/PLK1/ANAPC15/CLSPN/BRCC3/RFWD3/CCNG1/BUB1/FOXO4/GEN1/NOP53/CHEK2/SPC25/NABP2/TIPIN/RAD50/CDKN1B/NUF2/CDC20/BUB3/ZFYVE19/TICRR/CDC6/TRIP13/FZR1/TP53/FANCD2/CHEK1/MDM2/EME2/CENPF/PBK/BUB1B/DTL/MUC1/PIDD1/ORC1/CHMP4C/CASP2/CCND1/GTSE1/MAD2L1/CDCA8/HASPIN/BIRC5/INCENP/SPC24/ZWINT/PRAP1/CDT1
GOBP_PHAGOCYTOSIS_RECOGNITION	GOBP_PHAGOCYTOSIS_RECOGNITION	87	-0.47574	-1.7996	0.000862202	0.0177654	0.0145141	1710	tags=32%, list=7%, signal=30%	IGHV4-28/IGHV3-23/IGHV3-11/TRDC/IGHV2-70/IGHV3-7/IGHV4-31/IGHV3-64D/IGHV1-18/IGHV3-48/IGHV3-53/IGLL5/IGHV3-15/IGHV1-3/IGHV3-20/IGHM/IGHV3-66/IGHV3-30/IGHV2-26/IGHV3-73/IGHV3-33/IGHA1/IGHD/IGHV3-13/IGHA2/IGHV3-72/IGLL1/CRP
GOBP_NEUTROPHIL_CHEMOTAXIS	GOBP_NEUTROPHIL_CHEMOTAXIS	101	0.519766	1.7002	0.000883056	0.0181235	0.0148066	4015	tags=40%, list=16%, signal=33%	PLA2G1B/CCL7/CD300H/CXCL6/CCL3L3/TREM1/CXCL8/CXCR1/S100A12/TNFAIP6/THBS4/CXCL11/CCL8/CSF3R/CCL18/TGFB2/CCL2/SLIT2/PPBP/IL1B/C3AR1/C5AR1/LBP/CCL13/ITGA1/CCL19/CCL22/PDE4B/CXCR2/FCER1G/EDN2/C5AR2/JAM3/CCL4/CAMK1D/XCL1/RIPOR2/CCL3/CXCL10/CCL21
GOBP_ENDODERM_FORMATION	GOBP_ENDODERM_FORMATION	54	0.594306	1.78531	0.000887427	0.0181418	0.0148216	4289	tags=48%, list=17%, signal=40%	MMP8/VTN/FN1/COL7A1/INHBA/MMP2/ITGA5/COL8A1/COL12A1/COL5A2/NODAL/DUSP1/COL5A1/COL11A1/NOG/DKK1/SOX17/COL6A1/COL4A2/ITGA7/DUSP5/POU5F1/ITGAV/ITGA4/MMP9/LAMB1
GOCC_VOLTAGE_GATED_CALCIUM_CHANNEL_COMPLEX	GOCC_VOLTAGE_GATED_CALCIUM_CHANNEL_COMPLEX	27	0.704091	1.90347	0.000894603	0.0182171	0.0148831	2482	tags=44%, list=10%, signal=40%	CACNG6/CACNG4/CATSPER1/RYR1/CATSPERG/CACNA2D1/CACNA2D2/CACNB2/CACNA1C/PDE4B/CACNA2D3/CACNA1H
GOBP_POTASSIUM_ION_HOMEOSTASIS	GOBP_POTASSIUM_ION_HOMEOSTASIS	26	-0.690782	-2.05935	0.000913812	0.0185358	0.0151435	1836	tags=42%, list=7%, signal=39%	SLC12A7/SLC12A2/KCNJ2/ATP1A1/ATP1B1/SLC9A4/KCNQ1/SCNN1B/KCNJ10/ATP4B/ATP4A
GOBP_POSITIVE_REGULATION_OF_PHOSPHATIDYLINOSITOL_3_KINASE_SIGNALING	GOBP_POSITIVE_REGULATION_OF_PHOSPHATIDYLINOSITOL_3_KINASE_SIGNALING	70	0.55689	1.7351	0.000923956	0.0186481	0.0152352	4710	tags=43%, list=19%, signal=35%	F2/AGT/FN1/CSF3/ROR2/IGF1/SELP/DCN/TGFB2/PDGFC/PDGFRA/PDGFD/TEK/FGF2/ANGPT1/PDGFRB/HGF/TNF/KDR/FGFR1/FGR/FLT1/WNT16/PDGFB/TREM2/F2R/KIT/FLT3/OSM/NEDD4
GOBP_REGULATION_OF_HORMONE_LEVELS	GOBP_REGULATION_OF_HORMONE_LEVELS	447	0.382142	1.43123	0.000926502	0.0186481	0.0152352	1975	tags=15%, list=8%, signal=14%	PNLIP/UCN3/GCG/CELA2A/CEL/GHRH/INHA/ADIPOQ/SCG5/NNAT/PRLHR/RDH8/RETN/IL6/CTSG/SOX11/NEUROD1/PCSK1/IL11/AKR1C2/DIO1/SULT2A1/AGT/ALDH1A2/CYP1B1/ADH1B/CYP11A1/CMA1/FFAR2/SFRP1/INHBA/MBOAT4/BCHE/HPN/GHR/AGTR1/CLTRN/TACR1/VIP/CNR1/PCSK1N/RFX6/CTSK/CCKAR/GJA1/PTPRN/FGA/CARTPT/HSD17B6/IL1B/GABBR1/CTSL/BMP5/UGT2B17/PDGFRA/TTR/LRAT/CYP1A1/ALDH1A3/CCN3/BAIAP3/CYP26B1/SLC5A5/DAB2/CORIN/IFNG
GOBP_RESPONSE_TO_FUNGUS	GOBP_RESPONSE_TO_FUNGUS	47	0.615041	1.81262	0.000932652	0.0186997	0.0152774	873	tags=19%, list=3%, signal=19%	ELANE/MPO/DEFA4/CTSG/PTX3/S100A12/CLEC4E/HAMP/PLA2G5
GOBP_ACTOMYOSIN_STRUCTURE_ORGANIZATION	GOBP_ACTOMYOSIN_STRUCTURE_ORGANIZATION	181	0.448149	1.56362	0.000941264	0.0187521	0.0153202	5352	tags=34%, list=21%, signal=27%	ANKRD1/NKX2-5/MYO18B/TGFB3/SERPINF2/SFRP1/PHLDB2/TACR1/LPAR1/APOA1/FERMT2/TNNT3/MIR149/CCN2/CFL2/CORO2B/FHOD3/ACTA1/FRMD6/PDGFRA/PDGFRB/DLC1/ARHGEF15/MYH10/CASQ1/NRP1/TNNT1/CSRP2/TMOD1/ASAP3/FLNC/S1PR1/MET/MYOZ1/ELN/CNN1/LDB3/SORBS1/ARHGAP28/OBSCN/PGM5/TMOD2/MYL9/CCDC88A/WNT4/OBSL1/MYH11/MEF2A/PFN2/EPB41L3/TGFBR1/CAPN3/MYH3/GPR65/RGCC/LMOD1/ADPRHL1/EDN1/CNN3/ITGB1/ACTC1
GOBP_MUSCLE_SYSTEM_PROCESS	GOBP_MUSCLE_SYSTEM_PROCESS	363	0.391853	1.45055	0.000942459	0.0187521	0.0153202	4414	tags=31%, list=18%, signal=26%	SPX/KCNA1/NKX2-5/AGT/P2RX1/KCNJ8/HTR2A/PROK2/FGF12/PTGS2/NR4A3/CAV1/CHRNA3/CHRNE/SLN/COMP/PTGER3/TACR1/OXTR/HAMP/ABCC9/IGF1/DTNA/RYR1/MIR145/GJA1/TNNT3/SCN1B/GUCY1A1/CCN2/STC1/SULF1/RGS4/PLN/TNNI3/KCNE4/STAC/SCN7A/ANK2/CACNA2D1/SSPN/PRKG1/IL1B/SGCD/KCNIP2/MYOCD/ACTA1/EDNRA/GALR2/ACTA2/RGS2/MYL3/IGFBP5/SCN4B/CALD1/MYLK/HAND2/SSTR2/GJC1/CACNB2/CRYAB/APBB1/CACNA1C/CASQ1/SCN5A/PDE4B/CALCRL/DMD/GAMT/T…
GOBP_MACROPHAGE_MIGRATION	GOBP_MACROPHAGE_MIGRATION	53	0.604557	1.81667	0.000965375	0.019135	0.015633	4849	tags=40%, list=19%, signal=32%	AZU1/C5/MMP2/THBS1/ROR2/CCL2/CD200/C3AR1/P2RY12/C5AR1/EDNRB/CSF1R/EDN2/CX3CR1/RARRES2/SFTPD/CCL3/EMILIN1/TREM2/MMP14/CX3CL1
GOBP_HYDROGEN_PEROXIDE_CATABOLIC_PROCESS	GOBP_HYDROGEN_PEROXIDE_CATABOLIC_PROCESS	20	0.763604	1.94513	0.00098229	0.0193965	0.0158467	1565	tags=25%, list=6%, signal=23%	MPO/HP/GPX3/HBQ1/PXDN
GOMF_ANTIGEN_BINDING	GOMF_ANTIGEN_BINDING	159	-0.410926	-1.71054	0.000990214	0.019406	0.0158544	2618	tags=31%, list=10%, signal=28%	SLC7A8/IGHV5-51/IGHV3-35/IGHV1-69/IGHV3-21/DHCR24/NCR3LG1/IGHV6-1/IGLV6-57/IGKV3-15/IGKV5-2/IGLV3-21/IGHV4-28/IGHV3-23/IGHV3-11/IGLV2-14/TRDC/SLC7A5/IGLV3-1/IGHV2-70/IGHV3-7/IGHV4-31/IGHV3-64D/IGHV1-18/TAP1/IGHV3-48/IGHV3-53/JCHAIN/IGLL5/IGHV3-15/IGLV2-11/IGHV1-3/IGKV1-17/IGHV3-20/IGLV2-23/IGHM/IGHV3-66/IGHV3-30/IGHV2-26/IGHV3-73/IGHV3-33/IGKV1-16/IGKV2-30/IGHA1/IGLV7-43/IGHD/IGHV3-13/IGHA2/IGHV3…
GOBP_POSITIVE_REGULATION_OF_CHEMOTAXIS	GOBP_POSITIVE_REGULATION_OF_CHEMOTAXIS	134	0.477789	1.6173	0.000988599	0.019406	0.0158544	4092	tags=38%, list=16%, signal=32%	AZU1/CCL7/IL6/SERPINE1/F7/CXCL12/FPR2/CXCL8/FGF10/THBS4/THBS1/LPAR1/PRKD1/SCG2/S100A7/SLIT2/C3AR1/PDGFD/P2RY12/C5AR1/LBP/FGF2/PDGFRB/VEGFC/CCL19/CXCR2/NRP1/CCR1/WNT5A/CSF1R/EDN2/S1PR1/MET/CX3CR1/RARRES2/AIF1/KDR/CCL4/CAMK1D/XCL1/CDH13/CXCR4/FGFR1/RIPOR2/CCL3/PGF/PDGFB/TGFB1/CXCL10/CCL21/TREM2
GOBP_CYCLIC_NUCLEOTIDE_MEDIATED_SIGNALING	GOBP_CYCLIC_NUCLEOTIDE_MEDIATED_SIGNALING	69	0.565925	1.75714	0.00101268	0.0197718	0.0161533	4064	tags=43%, list=16%, signal=37%	CD36/SCTR/NPPB/ADCYAP1R1/PDE10A/PDE7B/THBS1/LPAR1/GPR3/GUCY1A1/NPR1/GUCY1B1/GUCY1A2/PRKG1/PDE2A/NPPC/CAP2/RASD2/APLNR/POMC/EDNRB/PDE3A/PDE9A/IRAG1/NPR2/SCT/ADCY2/ADM/ADCYAP1/GNAI1
GOMF_CARBOXYLIC_ESTER_HYDROLASE_ACTIVITY	GOMF_CARBOXYLIC_ESTER_HYDROLASE_ACTIVITY	129	0.494113	1.67299	0.00102773	0.0198428	0.0162113	947	tags=9%, list=4%, signal=9%	PLA2G1B/PNLIP/PNLIPRP1/CEL/PNLIPRP2/PLAAT5/PNPLA1/TNFAIP6/BCHE/LPL/PLA2G5/CLC
GOBP_RESPONSE_TO_PEPTIDE	GOBP_RESPONSE_TO_PEPTIDE	441	0.379046	1.41769	0.00102479	0.0198428	0.0162113	2801	tags=17%, list=11%, signal=15%	PLA2G1B/REG3G/CELA2A/TRARG1/ADIPOQ/RETN/IRS4/PCSK1/NEFL/CD36/AGT/CDO1/F7/NGFR/EREG/CYP1B1/CXCL12/GPR173/CYP11A1/FPR2/GLP2R/INHBA/COL3A1/FBN1/PTGS2/NR4A3/CAV1/IGF2/TWIST2/LPL/REG1B/MMP3/MMP2/GHR/FOXC2/DDR2/AGTR1/OXTR/IGFBP1/IGF1/CTSK/TIMP4/RAB31/COL1A1/MIR145/GJA1/TLR2/VIM/CCN2/SERPINF1/CACNA2D1/IL1B/AREG/EDNRA/GRIN2A/TIMP1/ITGB3/IGFBP5/MAP1B/FCGR2B/TH/PID1/POMC/ECHDC3/ERRFI1/VCAM1/EDNRB/TNF/FYN/R…
GOCC_CELL_BODY	GOCC_CELL_BODY	469	0.373828	1.40846	0.00102047	0.0198428	0.0162113	4358	tags=27%, list=17%, signal=23%	GHRH/INHA/SEZ6L/DNER/SYT5/BRINP3/KCNA1/APOD/TUBB4A/PCSK1/KCNK2/UCHL1/RLBP1/STMN2/IGF2BP1/KCNN1/GAP43/NGFR/HTR2A/CACNG4/TGFB3/TAC1/SORCS2/TNN/APOB/CTNND2/HPN/CHRNA3/GHR/NEURL1/PDE1A/TACR1/ROR2/PRKAR2B/VIP/LPAR1/PDE1B/AKAP12/KIF5A/ATP1B2/SLC8A2/SEZ6/TLR2/L1CAM/PTPRN/SCN1B/DPYSL3/TGFB2/KCNC3/CD200/RGS7BP/SERPINF1/KCND2/TMEM132E/GABBR1/GNB4/ACTA1/ACTA2/PLXDC1/THY1/ACTG2/KCND1/P2RY12/MAP1A/NDN/SLC2A3/…
GOBP_NEGATIVE_REGULATION_OF_VASCULATURE_DEVELOPMENT	GOBP_NEGATIVE_REGULATION_OF_VASCULATURE_DEVELOPMENT	99	0.515294	1.68354	0.00103927	0.0199915	0.0163328	3967	tags=40%, list=16%, signal=34%	APOH/MIR222/SERPINE1/AGT/HLA-G/NPPB/MIR221/ISM1/THBS4/THBS1/ADAMTS1/SPARC/DCN/MIR145/ANGPTL7/ADGRB3/THBS2/TGFB2/NPR1/SULF1/SERPINF1/COL4A3/TAFA5/ADGRB2/TEK/ADAMTS9/CCN6/STAB1/TIE1/GPR4/TNF/PTPRM/ECSCR/ATP2B4/COL4A2/ADGRB1/KRIT1/EMILIN1/WNT4/CXCL10
GOBP_REGULATION_OF_CARDIOCYTE_DIFFERENTIATION	GOBP_REGULATION_OF_CARDIOCYTE_DIFFERENTIATION	29	0.679122	1.85422	0.00105933	0.0201739	0.0164818	4190	tags=55%, list=17%, signal=46%	NKX2-5/MIR222/PRICKLE1/MIR145/FZD7/TGFB2/MYOCD/EGFR/DKK1/SOX17/MEF2C/MIR590/TGFB1/TBX5/DLL1/HEY2
GOBP_HOMOPHILIC_CELL_ADHESION_VIA_PLASMA_MEMBRANE_ADHESION_MOLECULES	GOBP_HOMOPHILIC_CELL_ADHESION_VIA_PLASMA_MEMBRANE_ADHESION_MOLECULES	129	0.493654	1.67144	0.00106036	0.0201739	0.0164818	4610	tags=47%, list=18%, signal=39%	DSG4/PCDH10/VSTM2L/CDH2/PCDHGB1/PCDH9/CDH19/HMCN1/PCDHB5/PCDHGA4/PCDHB2/CDH11/FAT4/AMIGO2/L1CAM/PCDHB6/TENM3/CADM3/PCDHB18P/TRO/NEXN/IGSF11/PCDHGB6/PCDHB3/CDH23/ROBO1/PCDHB4/PCDHGB7/PCDHB7/PCDHGA12/IGSF21/PCDH17/PTPRM/PCDHAC2/CDH6/CLSTN2/PCDH18/PALLD/PECAM1/PCDHB12/PCDHGA2/DCHS1/CDH5/PCDHGA5/PCDHGB2/CDH13/PCDHB16/PCDHGB5/PCDHGA9/PCDHB8/CNTN4/PCDH12/PCDH7/PCDHB13/OBSL1/ROBO3/SDK1/PCDHGA7/CLSTN3/PC…
GOBP_CALCIUM_ION_HOMEOSTASIS	GOBP_CALCIUM_ION_HOMEOSTASIS	256	0.418745	1.50475	0.00105505	0.0201739	0.0164818	4202	tags=30%, list=17%, signal=25%	ELANE/CCL7/F2/SCGN/JPH3/P2RX1/HTR2A/CXCL12/PKHD1/CAV1/CALB2/PTH1R/CXCL11/RYR1/PRKD1/GPR3/CCL8/TRPC4/SLC8A2/TRPC1/STC1/PLN/TNNI3/P2RY6/ANK2/SGCD/CDH23/EDNRA/THY1/RYR3/ITGB3/HAP1/FGF2/MICU3/TMEM178A/RGN/APLNR/CCL13/FAM20A/PKD2/CACNA1C/CCL19/CASQ1/SV2A/DMD/CCR1/TRPV6/SLC8A1/WNT5A/CLIC2/JPH2/EDN2/GSTM2/TRPC6/ATP2B4/KDR/SLC24A3/CDH5/ALPL/ITPR2/SYPL2/XCL1/CAV2/TGM2/BNIP3/ADM/DDIT3/TRPA1/CCL3/CXCL10/F2R…
GOMF_VOLTAGE_GATED_CATION_CHANNEL_ACTIVITY	GOMF_VOLTAGE_GATED_CATION_CHANNEL_ACTIVITY	95	0.51759	1.69	0.00108687	0.0206031	0.0168325	4040	tags=41%, list=16%, signal=35%	KCNK3/CACNG6/KCNA1/KCNK2/LRRC26/KCNN1/KCNJ8/CACNG4/CATSPER1/KCNK17/ABCC9/KCNT2/CNR1/RYR1/KCNC3/KCNE4/KCND2/CACNA2D1/KCNIP2/GRIN2A/KCND1/CACNA2D2/KCNG1/CACNB2/KCNG2/PKD2/KCNH6/CACNA1C/CACNA2D3/CACNA1H/KCNAB3/KCNS1/KCNJ12/KCNB1/KCNK9/KCNMA1/KCNS3/KCNH3/ITGAV
GOCC_REPLICATION_FORK	GOCC_REPLICATION_FORK	63	-0.513744	-1.83907	0.00109206	0.0206264	0.0168515	7730	tags=71%, list=31%, signal=50%	TP53BP1/SMARCAD1/RTF2/PRIM2/DONSON/XRCC3/WRN/RFC1/BAZ1B/MMS22L/RAD18/POLA1/RPA3/WDHD1/MUS81/POLH/PRIM1/RFC4/RFC5/RPA1/RFC3/PARP1/RADX/ZMIZ2/POLA2/TIPIN/PIF1/RFC2/HMCES/TIMELESS/CARM1/TP53/TEX264/CHEK1/EME2/XRCC2/POLD3/DNMT1/H2AX/MCM3/POLD2/POLD1/PCNA/TONSL/UHRF1
GOBP_ONE_CARBON_METABOLIC_PROCESS	GOBP_ONE_CARBON_METABOLIC_PROCESS	37	-0.614222	-1.96064	0.00110411	0.0207247	0.0169318	3595	tags=38%, list=14%, signal=32%	TYMS/AHCY/CA4/MTHFD1/CA14/SHMT1/SHMT2/CA1/DHFR/CA2/AHCYL2/MAT1A/CA9/CA6
GOBP_EPITHELIAL_CELL_PROLIFERATION	GOBP_EPITHELIAL_CELL_PROLIFERATION	418	0.381757	1.42287	0.00110521	0.0207247	0.0169318	4746	tags=32%, list=19%, signal=26%	REG3G/MIR483/APOH/WNT10B/IL6/SOX11/NKX2-5/SFRP2/MIR222/ALDH1A2/NGFR/EREG/CXCL12/FGF7/SNAI2/PKHD1/FGF10/HAS2/PROK2/SFRP1/NR4A3/CAV1/IGF2/HPN/THBS4/AGTR1/EGR3/FAP/THBS1/TACR1/PGR/SPARC/VIP/COL8A1/IGF1/APOA1/PRKD1/AR/AKT3/FZD7/GLI1/PTPRN/SCG2/CYP7B1/TGFB2/CCL2/MIR149/NODAL/MCC/SULF1/SERPINF1/BMPER/VSTM4/HTRA1/IGFBP4/BMP5/CD109/RETNLB/AREG/COL4A3/NOG/ROBO1/ITGB3/ZEB1/EGFR/IGFBP5/TEK/CCN3/C5AR1/FGF2/A…
GOCC_APICAL_PART_OF_CELL	GOCC_APICAL_PART_OF_CELL	377	-0.301287	-1.3553	0.00112089	0.0209434	0.0171105	3029	tags=25%, list=12%, signal=22%	PATJ/ABCB1/RAB27B/IGFBP2/HIP1R/AKR1A1/CA4/CLCN3/NF2/SLC19A1/KCNK1/ANXA1/SORBS2/C2CD2L/SLC44A4/SLC6A14/SLC5A6/SLC7A8/DUOX1/PDZD3/EPCAM/STK39/EZR/PTPRH/SLC39A4/ASPM/ABCB4/MUC1/SLC1A1/CEACAM5/SLC12A2/SLC6A8/HOMER2/SLC7A11/SLC9A3R1/INSC/SLC9A3/DUOXA2/PRKCZ/ABCG8/SLC7A1/SLC7A5/ATP1A1/ACY3/USH1C/CDHR2/MYO1A/ENPP3/ATP8B1/PARD6A/MYO7B/ATP1B1/MYO5B/SPEF1/CRB3/SHROOM3/SI/CFTR/MUC13/MGAM/SLC9A1/MUC17/FABP2/…
GOCC_I_BAND	GOCC_I_BAND	115	0.506984	1.69342	0.00113206	0.0210765	0.0172192	4626	tags=41%, list=18%, signal=33%	ANKRD1/MYO18B/FHL5/RYR1/SYNPO2/FERMT2/CFL2/NEXN/SMTNL2/ANK2/CAVIN4/FHOD3/PDLIM3/RYR3/MYL3/DST/CRYAB/CACNA1C/CASQ1/SCN5A/PDE4B/DMD/PDLIM4/FBXO32/SLC8A1/CSRP2/JPH2/SYNC/FHL3/FLNC/PALLD/MYOZ1/PPP1R12B/ATP2B4/LDB3/ITGB1BP2/OBSCN/PGM5/MYL9/PARVA/PDLIM7/DES/FLNA/OBSL1/FBXL22/CAPN3/ACTN1
GOMF_ACTIVE_TRANSMEMBRANE_TRANSPORTER_ACTIVITY	GOMF_ACTIVE_TRANSMEMBRANE_TRANSPORTER_ACTIVITY	339	-0.317859	-1.4207	0.00113672	0.021088	0.0172286	4182	tags=30%, list=17%, signal=25%	SLC7A6/COX6A1/SLC9A8/NDUFB4/SLC16A1/NDUFA2/SLC24A1/UQCRFS1/KCNJ11/NDUFV1/ATP2A3/SLC39A14/ABCB8/SLC12A9/COX4I1/SLC26A6/SLC22A5/SLC3A2/SLC6A9/SLC1A4/NDUFS6/SLC6A12/CDH17/SLC37A4/MFSD2A/ABCG5/SLC4A2/NDUFB7/CHP1/CYB561D2/SLC45A4/SLC35E4/ABCB1/COX8A/CLCN3/SLC25A1/MFSD12/SLC19A1/COX5A/UQCRC1/SLC16A9/SLC6A14/SLC5A6/SLC7A8/ATP13A1/SLC6A7/ATP13A2/SLC12A7/SLC5A9/SLC25A15/SLC25A22/ABCA7/ABCB4/SLC4A4/CYC1/AT…
GOBP_POSITIVE_REGULATION_OF_VASCULATURE_DEVELOPMENT	GOBP_POSITIVE_REGULATION_OF_VASCULATURE_DEVELOPMENT	159	0.463554	1.5928	0.00114486	0.0211636	0.0172904	4235	tags=36%, list=17%, signal=30%	SFRP2/SERPINE1/IL1A/ADAM12/CYP1B1/CCBE1/CXCL8/ANGPTL4/CMA1/C5/TNN/FOXC2/THBS1/ITGA5/PRKD1/AKT3/NODAL/GREM1/BMPER/CHI3L1/IL1B/C3AR1/PTGIS/ITGB3/TEK/C5AR1/FGF2/C3/VEGFC/APLNR/RAMP2/HGF/CXCR2/NRP1/TWIST1/TIE1/WNT5A/FGF1/S100A1/CX3CR1/CD34/KDR/CDH5/NOS3/ENG/HSPB6/ITGAX/CXCR4/CYBB/ADM/HIF1A/FLT1/EMILIN1/PGF/JCAD/DLL1/CYSLTR1
GOBP_PROTEIN_DNA_COMPLEX_SUBUNIT_ORGANIZATION	GOBP_PROTEIN_DNA_COMPLEX_SUBUNIT_ORGANIZATION	235	-0.347811	-1.52518	0.00115385	0.0212544	0.0173646	6183	tags=42%, list=25%, signal=32%	GRWD1/H3C10/H4C5/H4C2/SPTY2D1/HMGB1/MED10/NPM1/ITGB3BP/H1-0/ANP32B/MED14/MED4/TAF4/GTF2A2/MED9/UBTF/H1-10/TAF6L/KNTC1/NAA60/MED15/MCM3AP/ZNHIT1/NAP1L4/MED26/SMARCB1/HJURP/DMC1/TAF6/H2BC4/MED22/BRF1/H3C6/HNF1B/HMGA1/H3C12/SMARCC2/CENPO/MACROH2A1/H1-3/THRA/MYC/TAF5/H2BC9/MIS18A/H2BC12/DLGAP5/CENPA/H2BC10/H4C13/RAD51/LIN54/TP53/CENPK/SMARCD2/H3C2/CENPF/H3C3/H3C7/H3-3A/H2BC14/MED16/CENPI/H4C1/HMGB2/C…
GOBP_POSITIVE_REGULATION_OF_CALCIUM_ION_TRANSMEMBRANE_TRANSPORT	GOBP_POSITIVE_REGULATION_OF_CALCIUM_ION_TRANSMEMBRANE_TRANSPORT	80	0.526006	1.68508	0.00116319	0.0213511	0.0174435	5228	tags=41%, list=21%, signal=33%	PLA2G1B/F2/P2RX1/ADCYAP1R1/CAV1/PLP1/CXCL11/TRPC1/STAC/P2RY6/ANK2/CACNA2D1/THY1/HAP1/RGN/CACNB2/APLNR/PKD2/CASQ1/JPH2/GSTM2/XCL1/HSPA2/CXCL10/F2RL3/P2RX3/F2R/CAPN3/RAMP3/AKAP6/CX3CL1/VMP1/SNCA
GOBP_CARTILAGE_DEVELOPMENT	GOBP_CARTILAGE_DEVELOPMENT	179	0.44812	1.56448	0.00118093	0.021591	0.0176396	4545	tags=39%, list=18%, signal=32%	CER1/WNT10B/EPYC/SFRP2/NKX3-2/GDF6/MATN3/PTHLH/SNAI2/OGN/CCN1/CCN4/BMP3/COL3A1/MGP/PTH1R/GHR/EFEMP1/COMP/PRRX1/GLI3/CTSK/SHOX2/COL1A1/ADAMTS12/BGN/CHRDL2/CCN2/CYTL1/STC1/SULF1/GREM1/CHI3L1/SIX2/BMP5/COL11A1/NOG/TIMP1/ZEB1/NPPC/CCN3/FGF2/HAND2/SNAI1/TRPS1/FRZB/WNT5B/ADAMTS7/WNT5A/TGFBI/SOX5/EVC/BMPR1B/ZBTB16/MEF2C/PRKG2/THBS3/HIF1A/BMP1/RFLNB/RUNX2/TGFB1/LOXL2/LTBP3/CD44/BMPR2/TWSG1/TGFBR1/BMP8A/C…
GOBP_ANTIGEN_RECEPTOR_MEDIATED_SIGNALING_PATHWAY	GOBP_ANTIGEN_RECEPTOR_MEDIATED_SIGNALING_PATHWAY	231	-0.349917	-1.51744	0.00118455	0.021591	0.0176396	2578	tags=20%, list=10%, signal=18%	IGHV5-51/IGHV3-35/RBCK1/IGHV1-69/HHLA2/IGHV3-21/EZR/PLCG2/IGHV6-1/CD8B/CTLA4/IGHV4-28/CD19/IGHV3-23/BTNL3/IGHV3-11/TRDC/BLNK/SYK/CSK/IGHV2-70/IGHV3-7/IGHV4-31/IGHV3-64D/IGHV1-18/CD79A/IGHV3-48/BTNL8/CD79B/IGHV3-53/IGLL5/IGHV3-15/IGHV1-3/IGHV3-20/IGHM/IGHV3-66/IGHV3-30/IGHV2-26/IGHV3-73/IGHV3-33/IGHA1/IGHD/IGHV3-13/IGHA2/IGHV3-72/IGLL1
GOBP_GLIAL_CELL_ACTIVATION	GOBP_GLIAL_CELL_ACTIVATION	45	0.621441	1.81914	0.00119663	0.0216376	0.0176776	4358	tags=44%, list=17%, signal=37%	AZU1/MMP8/IL6/TLR2/IL1B/C5AR1/IFNG/IL33/TNF/TYROBP/CX3CR1/LRP1/AIF1/SMO/LRRK2/CST7/CCL3/TREM2/ITGAM/SYT11
GOBP_DIVALENT_INORGANIC_CATION_HOMEOSTASIS	GOBP_DIVALENT_INORGANIC_CATION_HOMEOSTASIS	296	0.397394	1.45131	0.00119955	0.0216376	0.0176776	4202	tags=27%, list=17%, signal=23%	ELANE/CCL7/F2/SCGN/KCNA1/JPH3/SLC30A2/P2RX1/HTR2A/CXCL12/PKHD1/CAV1/CALB2/PTH1R/CXCL11/RYR1/PRKD1/GPR3/CCL8/SLC11A1/TRPC4/SLC8A2/TRPC1/STC1/PLN/TNNI3/P2RY6/ANK2/SGCD/CDH23/EDNRA/THY1/RYR3/ITGB3/HAP1/FGF2/MICU3/TMEM178A/RGN/APLNR/CCL13/FAM20A/PKD2/CACNA1C/CCL19/CASQ1/SV2A/DMD/CCR1/TRPV6/SLC8A1/WNT5A/CLIC2/JPH2/EDN2/GSTM2/TRPC6/ATP2B4/KDR/SLC24A3/CDH5/ALPL/ITPR2/SYPL2/XCL1/CAV2/TGM2/BNIP3/ADM/DDIT3…
GOBP_NEGATIVE_REGULATION_OF_IMMUNE_SYSTEM_PROCESS	GOBP_NEGATIVE_REGULATION_OF_IMMUNE_SYSTEM_PROCESS	392	0.382694	1.41761	0.00119744	0.0216376	0.0176776	4883	tags=27%, list=19%, signal=22%	INHA/BPI/ADIPOQ/CTSG/SOX11/APOD/PGLYRP1/MIR222/SCGB1A1/HLA-G/CXCL12/MIR221/SNAI2/TGFB3/LGALS7B/SFRP1/INHBA/C5/COL3A1/TNFAIP6/FBN1/THBS1/CNR1/GLI3/VSIG4/APOA1/MNDA/LRRC17/TGFB2/CCL2/CARTPT/CD200/GREM1/DUSP1/GPNMB/SLIT2/BMP5/THY1/AXL/LRRC32/CD86/CCN3/ANGPT1/PDCD1LG2/FCGR2B/TMEM178A/SERPINB9/IL7R/PADI2/IL33/TWIST1/SERPING1/IFNL1/HLX/TNF/FYN/CR1/TYROBP/CNR2/NPY/C5AR2/A2M/TNFSF4/CX3CR1/ADGRF5/LILRB2/M…
GOBP_NEGATIVE_REGULATION_OF_COLD_INDUCED_THERMOGENESIS	GOBP_NEGATIVE_REGULATION_OF_COLD_INDUCED_THERMOGENESIS	46	0.62948	1.85342	0.00121144	0.0217767	0.0177913	2027	tags=24%, list=8%, signal=22%	ADIPOQ/CIDEA/WNT10B/NPR3/FOXC2/PLCL1/NOVA1/ADAMTS5/LAMA4/ZNF423/NOVA2
GOBP_RENAL_TUBULAR_SECRETION	GOBP_RENAL_TUBULAR_SECRETION	21	0.731233	1.86853	0.00122463	0.021863	0.0178618	2415	tags=48%, list=10%, signal=43%	SPX/AGT/NPPB/AGTR1/TACR1/NPR1/STC1/AVPR1A/CORIN/EDNRB
GOBP_CHEMOKINE_PRODUCTION	GOBP_CHEMOKINE_PRODUCTION	90	0.536529	1.74023	0.0012216	0.021863	0.0178618	4092	tags=36%, list=16%, signal=30%	ELANE/AZU1/ADIPOQ/IL6/APOD/CXCL6/SNAI2/TREM1/FFAR2/C5/LPL/TLR2/IL1B/ACKR1/LBP/IFNG/MEFV/CLEC7A/IL33/TWIST1/WNT5A/TNF/CSF1R/TNFSF4/AIF1/TLR4/EGR1/HIF1A/MIR590/HAVCR2/ADCYAP1/TREM2
GOBP_NEGATIVE_REGULATION_OF_SMOOTH_MUSCLE_CELL_MIGRATION	GOBP_NEGATIVE_REGULATION_OF_SMOOTH_MUSCLE_CELL_MIGRATION	26	0.70205	1.87872	0.00125078	0.0222536	0.0181809	3152	tags=42%, list=13%, signal=37%	ADIPOQ/SERPINE1/SLIT2/NDRG4/PRKG1/MYOCD/TAFA5/IGFBP5/LRP1/AIF1/MEF2C
GOBP_FIBRINOLYSIS	GOBP_FIBRINOLYSIS	22	0.728948	1.88811	0.00126294	0.0223936	0.0182952	2488	tags=59%, list=10%, signal=53%	APOH/F2/VTN/SERPINE1/SERPINB2/SERPINF2/FAP/THBS1/FGA/PROS1/THBD/SERPING1/PLAU
GOBP_REGULATION_OF_CHROMOSOME_SEGREGATION	GOBP_REGULATION_OF_CHROMOSOME_SEGREGATION	120	-0.426863	-1.70635	0.00127269	0.02249	0.018374	4773	tags=40%, list=19%, signal=33%	MAPK15/KNTC1/ZWILCH/AURKB/ANAPC2/SMARCB1/CCNB1/PLK1/ANAPC15/SMARCC2/BUB1/GEN1/SPC25/BCL7A/BRD7/DLGAP5/NUF2/CDC20/BUB3/SMC2/CDC6/TRIP13/PTTG1/KIF2C/NCAPH/RCC2/SMARCD2/NCAPG2/CENPF/BUB1B/SMC4/SMARCA4/NCAPG/TACC3/MAD2L1/CDCA8/HASPIN/BIRC5/INCENP/CENPE/NCAPH2/CDCA2/MKI67/SPC24/ESPL1/ZWINT/PRAP1/CDT1
GOBP_REGULATION_OF_PLATELET_ACTIVATION	GOBP_REGULATION_OF_PLATELET_ACTIVATION	47	0.604333	1.78106	0.00128644	0.0226562	0.0185098	4058	tags=40%, list=16%, signal=34%	CELA2A/F2/IL6/CTSG/SELP/PDPN/MMRN1/PRKG1/PDGFRA/GP6/THBD/FCER1G/IL6ST/NOS3/TLR4/C1QTNF1/PDGFB/FLNA/GP1BA
GOBP_DNA_REPLICATION_DEPENDENT_CHROMATIN_ASSEMBLY	GOBP_DNA_REPLICATION_DEPENDENT_CHROMATIN_ASSEMBLY	29	-0.662471	-2.00246	0.00130668	0.022935	0.0187376	6139	tags=62%, list=25%, signal=47%	H3C10/H4C5/H4C2/RBBP4/H3C6/H3C12/H4C13/H3C2/H3C3/H3C7/H4C1/CHAF1B/H4C4/H3C11/CHAF1A/H4C3/ASF1B/H3C8
GOBP_RESPONSE_TO_PEPTIDE_HORMONE	GOBP_RESPONSE_TO_PEPTIDE_HORMONE	361	0.387217	1.43416	0.00131196	0.0229505	0.0187503	1914	tags=14%, list=8%, signal=13%	PLA2G1B/REG3G/CELA2A/TRARG1/ADIPOQ/RETN/IRS4/PCSK1/NEFL/AGT/CDO1/F7/EREG/CYP1B1/CXCL12/GPR173/CYP11A1/GLP2R/INHBA/COL3A1/FBN1/PTGS2/NR4A3/CAV1/IGF2/TWIST2/LPL/REG1B/GHR/FOXC2/DDR2/AGTR1/OXTR/IGFBP1/CTSK/TIMP4/RAB31/COL1A1/MIR145/TLR2/CCN2/IL1B/AREG/EDNRA/TIMP1/ITGB3/IGFBP5/MAP1B/TH/PID1
GOBP_MACROPHAGE_CHEMOTAXIS	GOBP_MACROPHAGE_CHEMOTAXIS	36	0.651289	1.83494	0.00131986	0.0230115	0.0188	3815	tags=36%, list=15%, signal=31%	AZU1/C5/MMP2/THBS1/CCL2/C3AR1/C5AR1/EDNRB/CSF1R/EDN2/RARRES2/SFTPD/CCL3
GOCC_SMALL_RIBOSOMAL_SUBUNIT	GOCC_SMALL_RIBOSOMAL_SUBUNIT	75	-0.498907	-1.83738	0.0013313	0.0231335	0.0188998	7450	tags=57%, list=30%, signal=40%	RPS12/RPS18/RPS16/RPS6/RPS27L/DHX29/PTCD3/RACK1/RPS29/RPS3/RPS15A/MRPS18A/NPM1/MRPS25/RPS24/MRPS22/MRPS35/RPS23/MRPS27/RPS25/MRPS11/RPS7/MRPS28/RPS21/MRPS12/RPS19/AURKAIP1/RPS9/RPS4Y1/MRPS18C/RPS26/CHCHD1/RPS14/MRPS33/MRPS2/MRPS26/MRPS16/RPSA/RPS28/RPS3A/RPS15/RPS2/MRPS34
GOMF_EXTRACELLULAR_MATRIX_STRUCTURAL_CONSTITUENT_CONFERRING_COMPRESSION_RESISTANCE	GOMF_EXTRACELLULAR_MATRIX_STRUCTURAL_CONSTITUENT_CONFERRING_COMPRESSION_RESISTANCE	15	0.788895	1.88387	0.00138888	0.0238478	0.0194833	1831	tags=67%, list=7%, signal=62%	PRG4/OGN/ASPN/LUM/VCAN/DCN/PRELP/BGN/FMOD/PODN
GOBP_MITOCHONDRIAL_TRANSMEMBRANE_TRANSPORT	GOBP_MITOCHONDRIAL_TRANSMEMBRANE_TRANSPORT	78	-0.48897	-1.79377	0.0013907	0.0238478	0.0194833	7613	tags=60%, list=30%, signal=42%	SFXN1/MRPL18/ROMO1/SLC25A28/SLC25A39/SLC25A3/SLC25A13/GRPEL2/TOMM70/PMPCB/SLC8B1/DNAJC15/UCP2/SLC25A20/GRPEL1/AFG3L2/SLC25A4/SMDT1/TOMM40L/TIMM21/STOML2/TOMM40/HSPD1/MICU2/SLC25A5/TIMM17B/AIFM1/SLC25A38/MPC1/ABCB8/VDAC1/SLC25A33/SFXN4/SLC25A21/TIMM44/SLC25A40/SLC25A1/CPT2/CCDC51/SLC25A15/SLC25A22/SLC25A23/SFXN2/LETM1/TST/MCU/BHLHA15
GOBP_EPITHELIAL_CELL_APOPTOTIC_PROCESS	GOBP_EPITHELIAL_CELL_APOPTOTIC_PROCESS	121	0.483651	1.61507	0.00138369	0.0238478	0.0194833	3573	tags=24%, list=14%, signal=21%	PLA2G1B/IL6/NEUROD1/IL11/NKX2-5/SERPINE1/HLA-G/ANGPTL4/PKHD1/SFRP4/THBS1/FGA/SCG2/CCL2/EDNRA/COL4A3/CD248/TEK/ANGPT1/HAND2/RAMP2/GATA3/TNF/ECSCR/KDR/CDH5/ZFP36/KRIT1/MIR590
GOBP_TRANSMEMBRANE_RECEPTOR_PROTEIN_SERINE_THREONINE_KINASE_SIGNALING_PATHWAY	GOBP_TRANSMEMBRANE_RECEPTOR_PROTEIN_SERINE_THREONINE_KINASE_SIGNALING_PATHWAY	343	0.393113	1.45025	0.0013815	0.0238478	0.0194833	4844	tags=30%, list=19%, signal=24%	DSG4/INHA/CIDEA/CER1/AMHR2/SOX11/CILP/SFRP2/GDF6/TGFB3/CCN1/ACVR1/FGF10/NKX2-1/SFRP4/ASPN/BMP3/SFRP1/INHBA/GDF7/COL3A1/TNFAIP6/FBN1/CAV1/ONECUT1/COMP/THBS1/APOA1/COL1A2/FERMT2/LOX/FSTL1/GREM2/TGFB2/CHRDL2/VIM/CHRDL1/NODAL/SULF1/GREM1/BMPER/SPRED3/HTRA1/BMP5/LTBP1/CD109/MYOCD/FOXH1/NOG/HTRA3/SCUBE3/LRRC32/FBN2/ZEB1/ZEB2/CCN3/FMOD/ZNF423/RGMA/DACT1/DAB2/DKK1/TGFB1I1/WNT5A/WWTR1/NREP/LRP1/BMPR1B/ILK…
GOBP_TRANSMISSION_OF_NERVE_IMPULSE	GOBP_TRANSMISSION_OF_NERVE_IMPULSE	47	0.601393	1.7724	0.00140896	0.0240816	0.0196743	4108	tags=47%, list=16%, signal=39%	KCNA1/AGT/P2RX1/SCN9A/CACNG4/FGF12/NRCAM/SCN1B/CARTPT/AVPR1A/SCN7A/KCND2/CNTNAP1/NFASC/SCN5A/CACNA1H/KCNMB3/S1PR1/JAM3/CLDN19/P2RX3/CHRNB4
GOBP_PROTON_TRANSMEMBRANE_TRANSPORT	GOBP_PROTON_TRANSMEMBRANE_TRANSPORT	137	-0.410066	-1.67538	0.00146133	0.024814	0.0202727	2980	tags=23%, list=12%, signal=20%	COX8A/CLCN3/COX5A/UQCRC1/PHB2/OTOP3/ATP5ME/SLC25A22/ATP5F1D/CYC1/ATP6V0E2/UQCRFS1P1/CYB5A/ANTKMT/SLC9A3R1/ATP5MF/SPHK2/SLC9A3/ATP1A1/NDUFS7/MFSD3/ATP1B1/SLC9A1/SLC9A2/SLC22A18/SLC4A11/COX7B2/CHP2/SLC9A4/ATP4B/ATP4A
GOBP_NCRNA_PROCESSING	GOBP_NCRNA_PROCESSING	418	-0.298883	-1.35493	0.00145854	0.024814	0.0202727	6994	tags=42%, list=28%, signal=31%	ADAT1/RRP8/INTS6/INTS12/NOL9/AGO2/RPL35A/ADAT2/PUS7/DDX1/TRMT61B/INTS9/EXOSC5/FRG1/NAT10/ESF1/ELAC2/NSUN5/PA2G4/EBNA1BP2/ABT1/DDX21/ELP6/DDX51/YTHDF2/ZCCHC4/INTS14/TP53RK/POP4/LCMT2/DIS3/TUT1/BYSL/RNF113A/PRKDC/LAS1L/NSUN5P1/UTP20/INTS11/NOLC1/URM1/UTP14A/RRP1B/EXOSC8/RRP7BP/RPL14/TENT4B/DROSHA/NCOR1/RPS24/DUS2/ERI1/MTFMT/UTP3/MRTO4/RPP14/EIF6/CTU1/TRMU/NOP56/NAF1/TSEN34/NOL11/NUP155/DDX56/INTS7/…
GOBP_DNA_UNWINDING_INVOLVED_IN_DNA_REPLICATION	GOBP_DNA_UNWINDING_INVOLVED_IN_DNA_REPLICATION	22	-0.696467	-1.99448	0.00149417	0.0252893	0.020661	5351	tags=77%, list=21%, signal=61%	RECQL5/MCM6/RPA1/GINS3/HMGA1/RAD51/TWNK/CDC45/MCM4/MCM3/GINS4/GINS1/MCM7/MCM5/RECQL4/MCM2/GINS2
GOBP_POSITIVE_REGULATION_OF_LIPID_KINASE_ACTIVITY	GOBP_POSITIVE_REGULATION_OF_LIPID_KINASE_ACTIVITY	35	0.637715	1.79209	0.00150553	0.0253992	0.0207508	4460	tags=49%, list=18%, signal=40%	F2/EEF1A2/PRKD1/TNFAIP8L3/PDGFRA/P2RY12/TEK/FGF2/PDGFRB/CCL19/FGR/FLT1/PDGFB/TGFB1/CCL21/KIT/FLT3
GOBP_MUCOPOLYSACCHARIDE_METABOLIC_PROCESS	GOBP_MUCOPOLYSACCHARIDE_METABOLIC_PROCESS	82	0.520474	1.66808	0.00151057	0.025402	0.020753	4545	tags=38%, list=18%, signal=31%	HAS1/ITIH3/LYVE1/HAS2/TNFAIP6/ITIH2/EGFLAM/DCN/CHSY3/DSEL/HAS3/BGN/DSE/IL1B/EDNRA/UST/ST3GAL6/FGF2/ANGPT1/CHST7/EDNRB/CHST1/ITIH5/CSGALNACT2/ST3GAL4/PDGFB/TGFB1/B3GNT4/CSGALNACT1/CD44/CHSY1
GOBP_CARDIAC_CHAMBER_DEVELOPMENT	GOBP_CARDIAC_CHAMBER_DEVELOPMENT	149	0.461375	1.58288	0.00153193	0.0256783	0.0209788	5072	tags=39%, list=20%, signal=31%	SOX11/NKX2-5/KCNK2/SFRP2/CCN1/ACVR1/GREB1L/FOXC2/ADAMTS1/ZFPM2/SHOX2/HEYL/TGFB2/HEG1/SMARCD3/SLIT3/TNNI3/ANK2/FZD2/SLIT2/BMP5/MYOCD/EDNRA/COL11A1/FOXH1/NOG/ROBO1/MYL3/PDE2A/TEK/HAND2/APLNR/SCN5A/NRP1/GATA3/WNT5A/GJA5/SMO/NOS3/MEF2C/ENG/SEMA3C/HIF1A/PARVA/NRP2/TGFB1/TBX5/HEY2/SALL4/NPHP3/ADAMTS6/BMPR2/TGFBR1/NOTCH2/WNT2/ADPRHL1/FOXF1/CPE
GOBP_RESPONSE_TO_TRANSFORMING_GROWTH_FACTOR_BETA	GOBP_RESPONSE_TO_TRANSFORMING_GROWTH_FACTOR_BETA	252	0.415941	1.4929	0.00154079	0.0257364	0.0210263	6073	tags=36%, list=24%, signal=27%	ANKRD1/CIDEA/AMHR2/SOX11/CILP/TGFB3/ACVR1/NKX2-1/ASPN/SFRP1/COL3A1/FBN1/CAV1/ONECUT1/DDR2/THBS1/CTSK/APOA1/COL1A2/COL1A1/FERMT2/LOX/TGFB2/NODAL/SPRED3/HTRA1/LTBP1/CD109/MYOCD/FOXH1/HTRA3/LRRC32/PDGFD/PDE2A/FBN2/ZEB1/ZEB2/FMOD/DAB2/DCSTAMP/TGFB1I1/FNDC4/WNT5A/PDE3A/FYN/MXRA5/CX3CR1/NREP/SOX5/NR3C1/CDH5/MEF2C/VASN/ENG/HTRA4/COL4A2/XCL1/CAV2/EMILIN1/FOLR1/WNT4/TGFB1/FURIN/LTBP3/LTBP2/LDLRAD4/TWSG1/P…
GOBP_AXON_DEVELOPMENT	GOBP_AXON_DEVELOPMENT	422	0.380126	1.41866	0.00154527	0.0257364	0.0210263	5969	tags=34%, list=24%, signal=26%	VSTM2L/FSTL4/APOD/CNTN1/NEFL/CDH2/EFNB3/MIR222/UCHL1/GAP43/NGFR/CXCL12/MIR221/FN1/FLRT2/NGF/NKX2-1/NEFH/GDF7/TNN/TNC/EPHA3/MMP2/NRCAM/NCAM2/LPAR3/PLP1/CDH11/CNR1/GLI3/SHOX2/CCKAR/KIF5A/L1CAM/BOC/SCN1B/SEMA3D/NTNG2/SLIT3/NEXN/LAMA2/SLIT2/PLPPR4/CNTNAP1/SEMA5B/EDNRA/NFASC/NOG/THY1/ROBO1/GLI2/UST/MAP1A/NDN/MAP1B/S100B/RGMA/SLITRK6/RND2/NOVA2/APBB1/MAP2/NRP1/BRSK1/ANOS1/PLXNC1/GATA3/ARX/WNT5A/KLF7/PT…
GOCC_BASEMENT_MEMBRANE	GOCC_BASEMENT_MEMBRANE	88	0.516703	1.66675	0.00155669	0.0258441	0.0211143	3445	tags=44%, list=14%, signal=38%	VTN/HMCN1/FN1/COL7A1/FBN1/TNC/SMOC1/THBS4/ADAMTS1/SPARC/COL8A1/EGFLAM/CCDC80/FBLN1/THBS2/NTNG2/LAMA2/SERPINF1/COL5A1/ACHE/NID2/ACTA2/COL4A3/PXDN/LAMC3/TIMP1/LAMA4/COL15A1/EFEMP2/DST/NID1/TIMP3/TGFBI/COL4A1/COLQ/COL4A2/COL4A4/MMRN2/LAMC1
GOBP_EPITHELIAL_TO_MESENCHYMAL_TRANSITION	GOBP_EPITHELIAL_TO_MESENCHYMAL_TRANSITION	161	0.453905	1.56489	0.00157168	0.0260101	0.0212499	4844	tags=38%, list=19%, signal=31%	IL6/SFRP2/MIR222/MIR221/SNAI2/TGFB3/ACVR1/NKX2-1/HAS2/SFRP1/HPN/EPHA3/PHLDB2/IGF1/COL1A1/FERMT2/HEYL/TGFB2/MIR149/GREM1/PDPN/SPRED3/IL1B/BMP5/EDNRA/NOG/SNAI1/DAB2/HGF/TWIST1/TGFB1I1/GATA3/WNT5A/WWTR1/PHLDB1/FAM83D/VASN/ENG/GSC/NOTCH4/HIF1A/LOXL3/MIR590/FGFR1/RFLNB/FUZ/WNT16/EPHA4/MARK1/WNT4/TGFB1/LOXL2/FLNA/TBX5/LDLRAD4/HEY2/TGFBR1/DACT3/WNT2/RGCC/TMEM100
GOBP_CARDIOCYTE_DIFFERENTIATION	GOBP_CARDIOCYTE_DIFFERENTIATION	132	0.470973	1.59898	0.00158662	0.0261638	0.0213755	5805	tags=42%, list=23%, signal=32%	NKX2-5/MIR222/AGT/MYO18B/ACVR1/INHBA/PRICKLE1/HAMP/IGF1/NOX4/TBX18/SHOX2/MIR145/FZD7/TGFB2/RGS4/GREM1/SGCD/TENM4/FHOD3/MYOCD/EDNRA/PDGFRA/RGS2/EGFR/HAND2/PDGFRB/DKK1/BVES/TWIST1/SOX17/VCAM1/SLC8A1/MEF2C/ENG/SEMA3C/MIR590/FOLR1/TGFB1/OBSL1/TBX5/DLL1/HEY2/MYH11/MEF2A/AKAP6/SOX18/ADPRHL1/EDN1/ITGB1/RARB/ACTC1/ASB2/ISL1/SPRY1
GOBP_HORMONE_TRANSPORT	GOBP_HORMONE_TRANSPORT	264	0.411243	1.48358	0.00159101	0.0261638	0.0213755	2448	tags=15%, list=10%, signal=14%	UCN3/GCG/CELA2A/GHRH/INHA/ADIPOQ/SCG5/NNAT/RETN/IL6/SOX11/NEUROD1/IL11/AGT/FFAR2/SFRP1/INHBA/AGTR1/CLTRN/TACR1/VIP/CNR1/RFX6/CCKAR/GJA1/PTPRN/FGA/CARTPT/IL1B/GABBR1/TTR/CCN3/BAIAP3/DAB2/IFNG/POMC/GATA3/TRPV6/KLF7/TNF
GOBP_WATER_HOMEOSTASIS	GOBP_WATER_HOMEOSTASIS	56	-0.541062	-1.86644	0.00160137	0.026212	0.0214148	1768	tags=34%, list=7%, signal=32%	WFS1/KDF1/KRT1/ABCA12/MYO5B/CFTR/TMEM79/FA2H/FLG/SFN/GRHL3/CYP4F12/BPIFA1/KRT16/CYP4F2/SCNN1B/TMPRSS11F/ACER1/AQP2
GOBP_RESPONSE_TO_FOOD	GOBP_RESPONSE_TO_FOOD	33	0.653183	1.81243	0.00160399	0.026212	0.0214148	1105	tags=21%, list=4%, signal=20%	CLPS/MPO/SPX/GHRH/GHR/CLPSL2/CARTPT
GOBP_MITOTIC_CHROMOSOME_CONDENSATION	GOBP_MITOTIC_CHROMOSOME_CONDENSATION	17	-0.749776	-2.01812	0.0016932	0.0275628	0.0225184	5193	tags=76%, list=21%, signal=61%	AKAP8/TENT4A/PLK1/KMT5A/SMC2/CHMP1A/NCAPH/NCAPD2/SMC4/CDCA5/NCAPD3/NCAPG/NCAPH2
GOBP_DNA_STRAND_ELONGATION_INVOLVED_IN_DNA_REPLICATION	GOBP_DNA_STRAND_ELONGATION_INVOLVED_IN_DNA_REPLICATION	15	-0.771207	-2.00889	0.00172592	0.0275628	0.0225184	2684	tags=80%, list=11%, signal=71%	RFC4/RFC3/POLE/LIG1/DNA2/POLD3/MCM4/MCM3/POLD2/GINS1/MCM7/PCNA
GOMF_P_TYPE_ION_TRANSPORTER_ACTIVITY	GOMF_P_TYPE_ION_TRANSPORTER_ACTIVITY	16	-0.755881	-1.99361	0.00171379	0.0275628	0.0225184	1571	tags=44%, list=6%, signal=41%	ATP13A1/ATP7B/ATP1A1/ATP1B1/ATP2C2/ATP4B/ATP4A
GOMF_CYSTEINE_TYPE_ENDOPEPTIDASE_INHIBITOR_ACTIVITY	GOMF_CYSTEINE_TYPE_ENDOPEPTIDASE_INHIBITOR_ACTIVITY	42	-0.585798	-1.89061	0.00171504	0.0275628	0.0225184	1551	tags=26%, list=6%, signal=25%	RPS6KA1/BIRC5/LTF/CD27/SERPINB3/DPEP1/AHSG/CSTA/SERPINB13/LCN1/CSN2
GOBP_POSITIVE_REGULATION_OF_WOUND_HEALING	GOBP_POSITIVE_REGULATION_OF_WOUND_HEALING	57	0.593278	1.80148	0.00170259	0.0275628	0.0225184	2488	tags=32%, list=10%, signal=29%	REG3G/APOH/F2/VTN/SERPINE1/CD36/F7/MIR221/CCN4/SERPINF2/FOXC2/DDR2/THBS1/FERMT2/MYLK/CLEC7A/THBD/PLAU
GOBP_MITOCHONDRIAL_RESPIRATORY_CHAIN_COMPLEX_ASSEMBLY	GOBP_MITOCHONDRIAL_RESPIRATORY_CHAIN_COMPLEX_ASSEMBLY	98	-0.453014	-1.7393	0.00172895	0.0275628	0.0225184	8060	tags=58%, list=32%, signal=40%	NDUFA10/TMEM186/NDUFAB1/TFAM/NDUFA3/NDUFB3/NDUFB11/SURF1/NDUFB8/NDUFAF8/COX19/SAMM50/NDUFA1/BCS1L/NDUFC1/NDUFA11/NDUFA9/ACAD9/PET117/IMMP2L/NDUFB2/COX17/NDUFS3/NDUFA5/TACO1/NDUFS2/NDUFS1/TIMM21/NDUFAF1/NDUFAF5/NDUFA6/PET100/FASTKD3/NDUFB6/TTC19/LYRM7/SMIM4/SDHAF3/NDUFAF2/AIFM1/NDUFB10/SDHAF1/NDUFB4/UQCC3/NDUFA13/NDUFA2/SMIM20/UQCRFS1/FOXRED1/SLC25A33/SDHAF4/NDUFB7/DMAC1/SCO2/COX18/ECSIT/NDUFS7
GOBP_REGULATION_OF_HEART_CONTRACTION	GOBP_REGULATION_OF_HEART_CONTRACTION	174	0.443824	1.54229	0.00171882	0.0275628	0.0225184	4414	tags=40%, list=18%, signal=33%	SPX/NKX2-5/AGT/POPDC2/CAV1/ABCC9/TBX18/SHOX2/GJA1/ATP1B2/SLC8A2/TRPC1/SCN1B/TGFB2/CCN2/STC1/RGS4/AVPR1A/PLN/TNNI3/HSPB7/KCNE4/ANK2/CACNA2D1/KCNIP2/EDNRA/RGS2/MYL3/SCN4B/TH/CORIN/GJC1/CACNB2/KCNG2/KCNH6/CACNA1C/ADORA3/SCN5A/PDE4B/BVES/DMD/HOPX/SLC8A1/MYL4/EDNRB/CLIC2/TNF/CACNA1H/TMIGD3/CHRM2/EDN2/GSTM2/S100A1/GJA5/ATP2B4/NOS3/KCNJ12/OXT/CELF2/ADM/THRB/SLC4A3/DES/FLNA/TBX5/HEY2/CTNNA3/EPAS1/MEF2A
GOBP_LEUKOCYTE_CHEMOTAXIS	GOBP_LEUKOCYTE_CHEMOTAXIS	219	0.4294	1.52673	0.00172358	0.0275628	0.0225184	4015	tags=35%, list=16%, signal=30%	PLA2G1B/AZU1/CCL7/IL6/CTSG/CD300H/CXCL6/CCL3L3/SERPINE1/F7/CXCL12/FPR2/TREM1/CXCL8/CXCR1/S100A12/FFAR2/C5/TNFAIP6/MMP2/THBS4/THBS1/CH25H/CXCL11/CCL8/CSF3R/CCL18/SCG2/CYP7B1/TGFB2/CCL2/S100A7/GREM1/DUSP1/FOLR2/SLIT2/PPBP/IL1B/C3AR1/CCN3/GPR183/C5AR1/LBP/VEGFC/CCL13/ITGA1/CCL19/CCL22/PDE4B/CXCR2/PADI2/CCR1/WNT5A/EDNRB/FCER1G/CNR2/CSF1R/EDN2/C5AR2/S1PR1/CX3CR1/RARRES2/AIF1/JAM3/CCL4/CAMK1D/XCL1/CXCR…
GOBP_REGULATION_OF_CALCIUM_ION_IMPORT	GOBP_REGULATION_OF_CALCIUM_ION_IMPORT	27	0.68925	1.86335	0.00174554	0.0276581	0.0225963	3928	tags=48%, list=16%, signal=41%	GCG/CXCL12/SLN/PLPP4/CCL2/STC1/PLN/PDGFRB/PKD2/SPINK1/SEMG1/CCL3/PDGFB
GOBP_POSITIVE_REGULATION_OF_PEPTIDYL_SERINE_PHOSPHORYLATION	GOBP_POSITIVE_REGULATION_OF_PEPTIDYL_SERINE_PHOSPHORYLATION	83	0.544063	1.7479	0.00174119	0.0276581	0.0225963	5228	tags=33%, list=21%, signal=26%	GCG/IL6/IL11/SFRP2/CSF3/NGF/PTGS2/CAV1/PRKD1/TRIM6/CAPRIN2/EGFR/ANGPT1/IFNG/WNT5A/TNF/TENM1/ATP2B4/TGFB1/CD44/PFN2/OSM/RAMP3/BDNF/SH2D3C/PIK3CA/SNCA
GOBP_REGULATION_OF_PHOSPHOLIPASE_C_ACTIVITY	GOBP_REGULATION_OF_PHOSPHOLIPASE_C_ACTIVITY	38	0.636167	1.80713	0.00176156	0.0278272	0.0227345	4399	tags=55%, list=18%, signal=46%	AGT/HTR2A/ADCYAP1R1/SELE/LPAR1/AVPR1A/P2RY6/EDNRA/PDGFRA/P2RY12/CD86/EGFR/C5AR1/FGF2/PDGFRB/RASGRP4/FGFR1/FLT1/BICD1/KIT/NMUR1
GOMF_EXTRACELLULAR_MATRIX_BINDING	GOMF_EXTRACELLULAR_MATRIX_BINDING	53	0.588922	1.76969	0.00176944	0.0278666	0.0227666	4040	tags=53%, list=16%, signal=44%	VTN/CCN1/OLFML2B/SMOC1/THBS1/SPARC/DCN/BCAM/FBLN2/SPARCL1/BGN/SLIT2/ACHE/COL11A1/ADAMTS5/PXDN/SSC5D/CD248/ITGB3/LRRC15/NID1/OLFML2A/TGFBI/ELN/LGALS1/ITGA7/CLEC14A/ITGAV
GOBP_SYNAPSE_ASSEMBLY	GOBP_SYNAPSE_ASSEMBLY	142	0.46846	1.59816	0.00177935	0.0278666	0.0227666	4049	tags=37%, list=16%, signal=31%	DNER/LRRN1/CDH2/GAP43/FLRT2/PCDHB5/NRCAM/GPC6/OXTR/NRXN2/PCDHB2/AMIGO2/TLR2/PCDHB6/ADD2/PTPRD/ADGRB3/THBS2/NTNG2/LGI2/SRPX2/PCDHB3/ACHE/PCDHB4/MAP1B/SYNDIG1/NEGR1/SLITRK6/DKK1/NLGN4Y/GPM6A/WNT5A/PCDH17/CLSTN2/NLGN2/NLGN1/ADGRL3/LRRC4/COLQ/MEF2C/MDGA1/NLGN3/OXT/NLGN4X/ADGRB1/NPTX1/EPHA7/PCDHB16/SHANK3/LRRC4B/PCDHB13/OBSL1
GOBP_POSITIVE_REGULATION_OF_PEPTIDYL_TYROSINE_PHOSPHORYLATION	GOBP_POSITIVE_REGULATION_OF_PEPTIDYL_TYROSINE_PHOSPHORYLATION	163	0.445081	1.53632	0.00178009	0.0278666	0.0227666	4838	tags=37%, list=19%, signal=30%	ADIPOQ/IL24/VTN/IL6/CNTN1/IL11/CSF2/CRLF1/CD36/AGT/EREG/HTR2A/MIR221/FGF7/CSF3/ACVR1/FGF10/IGF2/GHR/NEURL1/THBS4/ITGA5/IGF1/NOX4/GREM1/DLG4/AREG/ITGB3/EGFR/ANGPT1/DOCK3/IFNG/HGF/NRP1/IFNL1/LILRA5/TNF/FYN/CSF1R/PECAM1/GFRA1/CLCF1/IL6ST/CSPG4/CTF1/EPHA4/PDGFB/TGFB1/ALKAL2/PLPP3/TREM2/KIT/CASS4/ALKAL1/CD44/FLT3/CD80/OSM/BMP6/FCGR1A
GOBP_ENDODERMAL_CELL_DIFFERENTIATION	GOBP_ENDODERMAL_CELL_DIFFERENTIATION	47	0.594488	1.75205	0.00182551	0.0284922	0.0232777	4289	tags=49%, list=17%, signal=41%	MMP8/VTN/FN1/COL7A1/INHBA/MMP2/ITGA5/COL8A1/COL12A1/COL5A2/NODAL/COL5A1/COL11A1/DKK1/SOX17/COL6A1/COL4A2/ITGA7/POU5F1/ITGAV/ITGA4/MMP9/LAMB1
GOBP_SKELETAL_SYSTEM_DEVELOPMENT	GOBP_SKELETAL_SYSTEM_DEVELOPMENT	474	0.364432	1.37456	0.00184846	0.0287643	0.0235	4576	tags=30%, list=18%, signal=25%	INHA/CER1/WNT10B/SOX11/EPYC/NPR3/SFRP2/NKX3-2/GDF6/MATN3/PTHLH/SNAI2/OGN/TGFB3/CCN1/SFRP4/CCN4/BMP3/HAS2/SFRP1/TNN/COL3A1/FBN1/MGP/COL10A1/MMP16/PTH1R/MMP2/GHR/EFEMP1/FOXC2/VCAN/COMP/DDR2/PRRX1/TBX15/PHOSPHO1/CDH11/IGF1/BNC2/GLI3/CTSK/RYR1/COL1A2/SHOX2/COL1A1/PRELP/ADAMTS12/LRRC17/COL5A2/LOX/GJA1/TMEM119/TCF15/TLL1/BGN/TGFB2/ADAMTS4/CHRDL2/CCN2/NODAL/CYTL1/STC1/SULF1/GREM1/PDGFC/CHI3L1/SIX2/BMP5/…
GOCC_ORGANELLAR_RIBOSOME	GOCC_ORGANELLAR_RIBOSOME	87	-0.461346	-1.74515	0.00186708	0.0289675	0.023666	8504	tags=63%, list=34%, signal=42%	MRPL50/MRPL52/MRPL58/MRPL33/MRPL40/NSUN3/MRPL17/MRPS9/MRPL20/MRPS5/MRPS31/MRPL28/MRPL18/MRPL11/PTCD3/MTG1/MRPL24/MRPL35/MRPL49/MRPL22/MRPS18A/MRPL57/MRPS25/MRPL30/MRPL46/MRPL43/MRPL12/MRPS22/MRPS35/MRPS27/MRPS11/MRPL36/MRPL1/MRPL44/MRPS28/MRPS12/AURKAIP1/MRPS18C/MRPL2/MPV17L2/CHCHD1/GADD45GIP1/MRPS33/MTG2/MRPL54/MRPS2/MRPL41/MRPS26/MRPS16/MRPL34/MRPL37/MRPS30/MRPL23/MRPS34/MRPL4
GOBP_SYNAPTIC_TRANSMISSION_GLUTAMATERGIC	GOBP_SYNAPTIC_TRANSMISSION_GLUTAMATERGIC	70	0.53793	1.67603	0.001881	0.0290108	0.0237014	5545	tags=46%, list=22%, signal=36%	GRIK1/CDH2/CNIH2/P2RX1/HTR2A/CACNG4/PTGS2/ROR2/OXTR/CNR1/SLC17A7/CCL2/PLPPR4/GRIN2A/DKK1/GRIK5/TNF/KMO/NLGN2/NLGN1/MEF2C/NLGN3/SHANK3/SYT1/LRRK2/DISC1/CLSTN3/GRID1/TSHZ3/PLAT/SERPINE2/FRRS1L
GOBP_TELOMERE_MAINTENANCE	GOBP_TELOMERE_MAINTENANCE	149	-0.397853	-1.63965	0.00188088	0.0290108	0.0237014	7630	tags=53%, list=30%, signal=37%	LTO1/XRN1/USP7/XRCC5/HNRNPC/SMC5/UCHL5/MAPKAPK5/PML/CTNNB1/XRCC6/TERF1/STN1/XRCC3/WRN/SHLD3/SHLD1/INO80E/ATR/RFC1/NAT10/HNRNPU/WRAP53/PPP1R10/PRKDC/CCT7/MCRS1/MAPK3/RPA3/TENT4B/TERF2/SLX4/GNL3L/INO80/PTGES3/NAF1/HNRNPD/XRCC1/MAPK15/MAP2K7/SRC/NFRKB/TFIP11/RPA1/SMG5/TNKS/AURKB/PARP1/CCT2/HNRNPA2B1/EXO1/DKC1/GNL3/MYC/ACD/NABP2/NEK2/RAD50/PIF1/CCT5/RTEL1/RAD51/HNRNPA1/BRCA2/PARP3/UPF1/DCLRE1B/GAR1/D…
GOBP_CELL_JUNCTION_ASSEMBLY	GOBP_CELL_JUNCTION_ASSEMBLY	371	0.376512	1.39824	0.00190381	0.0292761	0.0239181	4049	tags=29%, list=16%, signal=25%	DNER/LRRN1/APOD/CDH2/CLDN9/AGT/GAP43/CDH19/FN1/SNAI2/FLRT2/CLDN6/SFRP1/PCDHB5/CAV1/CTNND2/EPHA3/NRCAM/PHLDB2/THBS1/GPC6/OXTR/NRXN2/ITGA5/PCDHB2/CDH11/FERMT2/CLDN14/CLDN11/GJA1/AMIGO2/TLR2/PCDHB6/ADD2/PTPRD/ADGRB3/THBS2/HEG1/NTNG2/CORO2B/LGI2/MPDZ/GREM1/STON1/PKP4/SRPX2/ANK2/PCDHB3/CNTNAP1/ACHE/IL1B/THY1/PCDHB4/ITGB3/MAP1B/TEK/SYNDIG1/NEGR1/SLITRK6/SNAI1/GJA4/DST/GJC1/APLNR/DKK1/DLC1/RAMP2/NRP1/NL…
GOBP_REGULATION_OF_VASCULAR_PERMEABILITY	GOBP_REGULATION_OF_VASCULAR_PERMEABILITY	45	0.603475	1.76655	0.00191173	0.0293113	0.0239469	4285	tags=42%, list=17%, signal=35%	AZU1/NPPB/TACR1/AKAP12/FERMT2/NPR1/SH3GL2/SLIT2/PDE2A/TEK/ANGPT1/RAMP2/CXCR2/GPR4/PDE3A/CDH5/ADM/TGFB1/TACR2
GOCC_PERIKARYON	GOCC_PERIKARYON	120	0.471248	1.57547	0.00191897	0.029336	0.0239671	4358	tags=33%, list=17%, signal=28%	GHRH/KCNA1/PCSK1/GAP43/NGFR/SORCS2/CTNND2/NEURL1/VIP/KIF5A/SLC8A2/PTPRN/SCN1B/KCNC3/RGS7BP/KCND2/NDN/SLC2A3/MAP1B/PRPH/TH/CRYAB/ITGA1/CACNA1C/SEPTIN4/GRIK5/PDE9A/CNR2/NPY/AIF1/DLG2/KCNB1/CRHBP/LRRK2/AZIN2/EPHA4/ADCYAP1/FLNA/GRIP1/SYT11
GOBP_POTASSIUM_ION_IMPORT_ACROSS_PLASMA_MEMBRANE	GOBP_POTASSIUM_ION_IMPORT_ACROSS_PLASMA_MEMBRANE	35	-0.597618	-1.8966	0.0019394	0.0295617	0.0241515	1836	tags=34%, list=7%, signal=32%	SLC12A2/KCNJ2/ATP1A1/HCN2/KCNK5/ATP1B1/KCNQ1/KCNJ10/KCNJ3/KCNE2/ATP4B/ATP4A
GOMF_IMMUNE_RECEPTOR_ACTIVITY	GOMF_IMMUNE_RECEPTOR_ACTIVITY	122	0.474355	1.5842	0.00196386	0.0298472	0.0243847	4540	tags=36%, list=18%, signal=30%	CRLF1/FPR2/CXCR1/FPR1/GHR/LILRA2/ACKR2/IL1R2/GFRA2/IL1R1/CSF3R/OSMR/C3AR1/ACKR3/LIFR/C5AR1/FCGR2B/LEPR/LILRA1/IL7R/CXCR2/LILRA6/CCR1/LILRA5/CR1/FCER1G/FPR3/C5AR2/GFRA1/CX3CR1/FZD4/LILRB2/LILRB3/IL6ST/FCGR3A/IL13RA2/CXCR4/IL2RA/IL11RA/LILRB5/IL18RAP/CD44/FLT3/CCR8
GOBP_KILLING_BY_HOST_OF_SYMBIONT_CELLS	GOBP_KILLING_BY_HOST_OF_SYMBIONT_CELLS	18	0.75876	1.87039	0.00197623	0.0299432	0.0244632	398	tags=33%, list=2%, signal=33%	ELANE/AZU1/F2/CTSG/CXCL6/TREM1
GOBP_NEGATIVE_REGULATION_OF_EXTRINSIC_APOPTOTIC_SIGNALING_PATHWAY	GOBP_NEGATIVE_REGULATION_OF_EXTRINSIC_APOPTOTIC_SIGNALING_PATHWAY	91	0.517664	1.67759	0.00198741	0.0299432	0.0244632	2448	tags=23%, list=10%, signal=21%	SFRP2/MIR222/CSF2/SERPINE1/EYA4/IL1A/MIR221/SNAI2/ACVR1/FGF10/THBS1/IGF1/AR/FGA/SCG2/IL1B/BMP5/ITPRIP/HGF/NRP1/TNF
GOBP_POSITIVE_REGULATION_OF_CELL_SUBSTRATE_ADHESION	GOBP_POSITIVE_REGULATION_OF_CELL_SUBSTRATE_ADHESION	122	0.474078	1.58327	0.0019863	0.0299432	0.0244632	5484	tags=39%, list=22%, signal=31%	VTN/COL26A1/CD36/FN1/CCN1/HAS2/SFRP1/ITGA5/COL8A1/EGFLAM/APOA1/FERMT2/CCDC80/ECM2/FGA/FBLN2/THY1/ABI3BP/ITGB3/TEK/EFEMP2/DAB2/NID1/NRP1/NPY/COL16A1/ILK/KDR/CDH13/UNC13D/EMILIN1/PDGFB/WNT4/CCL21/FLNA/EDIL3/DISC1/CASS4/VIT/UTRN/EGFL6/MYADM/CX3CL1/FOXF1/LIMS2/CSF1/NDNF/RRAS
GOBP_ACUTE_INFLAMMATORY_RESPONSE_TO_ANTIGENIC_STIMULUS	GOBP_ACUTE_INFLAMMATORY_RESPONSE_TO_ANTIGENIC_STIMULUS	22	0.715886	1.85428	0.002028	0.0304668	0.0248909	3407	tags=41%, list=14%, signal=35%	ELANE/CNR1/C3/FCGR2B/CXCR2/GATA3/NPY/A2M/FCGR3A
GOBP_DEFENSE_RESPONSE_TO_FUNGUS	GOBP_DEFENSE_RESPONSE_TO_FUNGUS	37	0.63197	1.78799	0.00203743	0.0305205	0.0249348	873	tags=22%, list=3%, signal=21%	ELANE/MPO/DEFA4/CTSG/S100A12/CLEC4E/HAMP/PLA2G5
GOBP_SPROUTING_ANGIOGENESIS	GOBP_SPROUTING_ANGIOGENESIS	131	0.471538	1.59997	0.00204375	0.0305275	0.0249405	5245	tags=40%, list=21%, signal=32%	MIR483/MIR222/NGFR/MIR221/CCBE1/MEOX2/TNN/PTGS2/FOXC2/AGTR1/EGR3/THBS1/RSPO3/ITGA5/AKT3/MIR149/RECK/GREM1/SRPX2/BMPER/VSTM4/SLIT2/ROBO1/TEK/RHOJ/FGF2/ANGPT1/ADAMTS9/ADGRA2/VEGFC/APLNR/RAMP2/NRP1/FGF1/S100A1/KDR/ENG/MMRN2/CDH13/CLEC14A/PARVA/PGF/JCAD/LOXL2/DLL1/TBXA2R/HDAC5/MIR342/FLT4/ALOX5/NR4A1/ITGB1
GOBP_DEFENSE_RESPONSE_TO_BACTERIUM	GOBP_DEFENSE_RESPONSE_TO_BACTERIUM	287	0.399362	1.45287	0.00215084	0.0320353	0.0261724	1760	tags=16%, list=7%, signal=15%	PLA2G1B/ELANE/MPO/AZU1/REG3G/DEFA4/RNASE3/BPI/RNASE2/F2/IL6/CTSG/CXCL6/IGHV3-43/PGLYRP1/DEFB126/SERPINE1/HP/CD36/FPR2/TREM1/IGHV1-45/IGHG4/S100A12/WFDC10B/IGHV1-69-2/CLEC4E/KLK5/COLEC12/HAMP/SELP/PRKD1/SLC11A1/IGHE/TLR2/FGA/RNASE1/IGHV2-5/S100A7/PPBP/IL1B/WFDC3/ADAMTS5/SSC5D/C5AR1/LBP
GOBP_RESPONSE_TO_MECHANICAL_STIMULUS	GOBP_RESPONSE_TO_MECHANICAL_STIMULUS	178	0.444301	1.54933	0.0021572	0.0320385	0.026175	5505	tags=35%, list=22%, signal=28%	MPO/ANKRD1/KCNA1/RETN/KCNK2/CDH2/AGT/HTR2A/CXCL12/PTGS2/HPN/MMP2/DDR2/THBS1/TACR1/FOSB/NRXN2/PIEZO2/COL1A1/CHI3L1/IL1B/ACTA1/TLR8/PHF24/COL11A1/ITGB3/FOSL1/PDE2A/MAP1B/FGF2/SLITRK6/PKD2/IL33/DMD/SLC8A1/TNF/FYN/ENG/TLR4/CXCR4/BNIP3/SHANK3/TRPA1/CXCL10/P2RX3/KIT/TMEM150C/GSN/PTN/TNFSF14/SLC1A3/MMP14/BMP6/TLR7/TXNIP/EDN1/PIK3CA/PJVK/BACE1/SERPINE2/CSF1/P2RX7/NFKBIA
GOBP_REGULATION_OF_ENDOTHELIAL_CELL_MIGRATION	GOBP_REGULATION_OF_ENDOTHELIAL_CELL_MIGRATION	171	0.436361	1.51394	0.00217476	0.0321173	0.0262394	5484	tags=36%, list=22%, signal=28%	MIR483/APOH/AGT/MIR221/CCBE1/MEOX2/PTGS2/FOXC2/THBS1/SPARC/DCN/PRKD1/AKT3/MIR149/STC1/SERPINF1/SRPX2/BMPER/SLIT2/ITGB3/TEK/RHOJ/FGF2/ANGPT1/ADAMTS9/ADGRA2/VEGFC/NRP1/GATA3/WNT5A/FGF1/TNF/PTPRM/MET/ATP2B4/KDR/NOS3/MEF2C/MMRN2/ADGRB1/KRIT1/HIF1A/FGFR1/JCAD/PDGFB/NRP2/TGFB1/PLPP3/BMPR2/PTN/TBXA2R/RGCC/HDAC5/MIR342/EDN1/CXCL13/FLT4/PRCP/SVBP/ATOH8/RRAS
GOBP_HEMOSTASIS	GOBP_HEMOSTASIS	211	0.423121	1.4983	0.00217483	0.0321173	0.0262394	4210	tags=30%, list=17%, signal=25%	CELA2A/APOH/F2/VTN/IL6/CTSG/SERPINE1/CD36/P2RX1/F7/F13A1/FN1/SERPIND1/SERPINB2/SERPINF2/SERPINA10/TFPI/COL3A1/CAV1/COMP/FAP/THBS1/SELP/FBLN1/FGA/PDPN/MMRN1/PRKG1/PROS1/PDGFRA/AXL/ITGB3/P2RY12/PROC/GP6/ANXA5/THBD/SERPING1/F10/PLAU/FCER1G/F8/CD34/ILK/MERTK/ENTPD1/IL6ST/TFPI2/NOS3/TLR4/C1QTNF1/MYL9/CD59/ST3GAL4/EMILIN1/PDGFB/TREML1/F2RL3/FLNA/GP1BA/F2R/PEAR1/F5
GOMF_CYTOKINE_ACTIVITY	GOMF_CYTOKINE_ACTIVITY	175	0.443069	1.54164	0.00220501	0.0323794	0.0264535	4849	tags=45%, list=19%, signal=37%	INHA/ADIPOQ/CER1/IL24/CCL7/WNT10B/VSTM1/IL6/CXCL6/IL11/CCL3L3/CSF2/CRLF1/GDF6/IL1A/CXCL12/CXCL8/CSF3/TGFB3/IL36G/BMP3/INHBA/GDF7/C5/CXCL11/CCL8/CCL18/GREM2/SCG2/TGFB2/CCL2/NODAL/GREM1/PPBP/IL1B/CMTM2/BMP5/AREG/TAFA5/TIMP1/FGF2/IFNG/CCL13/CMTM3/CCL19/CCL22/IL33/WNT5B/IFNL1/WNT5A/IL17B/TNF/TNFSF4/CLCF1/CCL4/XCL1/CTF1/BMP1/C1QTNF4/WNT16/CCL3/WNT4/TGFB1/CXCL10/ALKAL2/NDP/CCL21/ALKAL1/TNFSF8/CCL11/BMP…
GOMF_CARBOHYDRATE_BINDING	GOMF_CARBOHYDRATE_BINDING	223	0.412423	1.46837	0.00220449	0.0323794	0.0264535	4006	tags=28%, list=16%, signal=24%	REG3G/VTN/CHI3L2/ASGR2/LGALS14/CNTN1/PTX3/GALNT13/PRG4/LGALS12/GALNT15/SELE/FCN1/LGALS7B/P4HA3/CLEC5A/CLEC4E/REG1B/VCAN/COLEC12/MRC1/SELP/COLEC11/CLC/GALNT16/CLEC12A/ITLN1/CHI3L1/CLEC1A/CLEC11A/GALNT17/LAYN/CD248/CD93/SLC2A3/PLOD2/MRC2/OLR1/CLEC7A/ADGRL2/CLEC2B/SIGLEC16/CD69/CLEC2L/CD34/LGALS1/SIGLEC14/ADGRL3/ENG/SIGLEC9/SELL/CD209/AMBP/CD207/P3H1/P3H3/C4B/SFTPD/CLEC14A/PYGL/LOXL2/ACAN
GOMF_SINGLE_STRANDED_DNA_HELICASE_ACTIVITY	GOMF_SINGLE_STRANDED_DNA_HELICASE_ACTIVITY	23	-0.686485	-1.97455	0.00223286	0.0326048	0.0266376	5038	tags=74%, list=20%, signal=59%	WRNIP1/RFC4/MCM6/RFC5/RFC3/PIF1/RFC2/MCM8/RAD51/DNA2/CHTF18/MCM4/MCM3/POLQ/MCM7/MCM5/MCM2
GOBP_REGULATION_OF_EXTRACELLULAR_MATRIX_ORGANIZATION	GOBP_REGULATION_OF_EXTRACELLULAR_MATRIX_ORGANIZATION	55	0.564857	1.70587	0.0022302	0.0326048	0.0266376	4896	tags=47%, list=20%, signal=38%	IL6/AGT/HAS2/PHLDB2/DDR2/FAP/ANGPTL7/TCF15/ANTXR1/PDPN/LAMA2/ITGB3/EFEMP2/AEBP1/NID1/TIE1/TNXB/LRP1/PHLDB1/ZNF469/LAMC1/EMILIN1/TGFB1/LAMB1/RGCC/PRDM5
GOBP_INTERSTRAND_CROSS_LINK_REPAIR	GOBP_INTERSTRAND_CROSS_LINK_REPAIR	39	-0.58384	-1.88857	0.00224145	0.0326388	0.0266655	7551	tags=69%, list=30%, signal=48%	CENPS/FAAP20/MCM9/FANCM/XRCC3/FANCB/ATR/FAAP100/FANCL/FANCC/RNF168/SLX4/FANCE/VCP/FAN1/RFWD3/NEIL3/MCM8/RAD51/RAD51AP1/FANCD2/DCLRE1B/FANCF/FANCI/DCLRE1A/FANCA/CENPX
GOMF_VITAMIN_BINDING	GOMF_VITAMIN_BINDING	128	-0.420877	-1.69703	0.0022531	0.032717	0.0267293	2135	tags=20%, list=9%, signal=19%	DDC/VDR/PSAT1/GOT1/SHMT1/RBP1/GCAT/CD320/SHMT2/FASN/ILVBL/ABAT/DHFR/CTH/GPT/RBP2/IRX5/STRA6/GAD1/CBLIF/TTPA/ADH4/AFM/ADH7/CALB1/ALB
GOBP_RESPONSE_TO_INORGANIC_SUBSTANCE	GOBP_RESPONSE_TO_INORGANIC_SUBSTANCE	484	0.365003	1.37793	0.0022782	0.0329896	0.0269521	3701	tags=20%, list=15%, signal=18%	MPO/CPA1/FABP4/CER1/SYT5/KCNK3/KCNA1/IL6/SLC13A5/SYT12/PCSK1/NEFL/SLC30A2/CSF2/HP/CD36/IL1A/SCGB1A1/CYP1B1/ASPN/PTGS2/NR4A3/APOB/CAV1/MMP3/MMP2/DDR2/THBS1/TACR1/FOSB/HAMP/RYR1/COL1A1/ALOX5AP/TRPC1/FIBIN/FGA/CPNE8/GUCY1B1/AVPR1A/SERPINF1/DLG4/CYBRD1/NFATC4/KCNIP2/AREG/SYT3/ACTA1/RYR3/AXL/CYP1A1/PDGFD/FOSL1/EGFR/MAP1B/FBLN5/TH/PDGFRB/CLIC4/CRYAB/PKD2/CCL19/SCN5A/HGF/CD14/TRPV6/VCAM1/SLC8A1/WNT5A/ED…
GOBP_MEMBRANE_INVAGINATION	GOBP_MEMBRANE_INVAGINATION	130	-0.405628	-1.63079	0.00229536	0.0331461	0.0270799	2578	tags=29%, list=10%, signal=26%	IGHV5-51/IGHV3-35/IGHV1-69/IGHV3-21/ABCA7/PLCG2/IGHV6-1/IGHV4-28/IGHV3-23/IGHV3-11/TRDC/SPIRE2/IGHV2-70/IGHV3-7/IGHV4-31/IGHV3-64D/IGHV1-18/SH3BP1/ALOX15/IGHV3-48/IGHV3-53/IGLL5/IGHV3-15/IGHV1-3/IGHV3-20/IGHM/IGHV3-66/IGHV3-30/IGHV2-26/IGHV3-73/IGHV3-33/IGHA1/XKR7/IGHD/IGHV3-13/IGHA2/IGHV3-72/IGLL1
GOCC_DENDRITIC_SHAFT	GOCC_DENDRITIC_SHAFT	33	0.643112	1.78448	0.00232257	0.0334463	0.0273251	2927	tags=42%, list=12%, signal=38%	CNIH2/HTR2A/PRKAR2B/LPAR1/KIRREL1/SEZ6/RGS7BP/GABBR1/MAP1A/SYNDIG1/MAP2/SLC8A1/MPP2/NLGN2
GOBP_CARDIAC_CHAMBER_MORPHOGENESIS	GOBP_CARDIAC_CHAMBER_MORPHOGENESIS	110	0.487889	1.6165	0.00233455	0.0335262	0.0273905	5072	tags=44%, list=20%, signal=35%	SOX11/NKX2-5/SFRP2/CCN1/ACVR1/FOXC2/ADAMTS1/ZFPM2/SHOX2/HEYL/TGFB2/HEG1/SMARCD3/SLIT3/TNNI3/FZD2/SLIT2/BMP5/EDNRA/COL11A1/FOXH1/NOG/ROBO1/MYL3/TEK/HAND2/APLNR/NRP1/GATA3/WNT5A/SMO/NOS3/MEF2C/ENG/SEMA3C/HIF1A/PARVA/NRP2/TGFB1/TBX5/HEY2/BMPR2/TGFBR1/NOTCH2/WNT2/ADPRHL1/FOXF1/CPE
GOBP_NEGATIVE_REGULATION_OF_PHAGOCYTOSIS	GOBP_NEGATIVE_REGULATION_OF_PHAGOCYTOSIS	20	0.736621	1.8764	0.00235033	0.0335678	0.0274245	4358	tags=40%, list=17%, signal=33%	PRTN3/ADIPOQ/TLR2/FCGR2B/PIP4P2/CD300A/DYSF/SYT11
GOBP_MUSCLE_CONTRACTION	GOBP_MUSCLE_CONTRACTION	285	0.393203	1.43219	0.00234789	0.0335678	0.0274245	4399	tags=33%, list=18%, signal=28%	SPX/KCNA1/NKX2-5/AGT/P2RX1/KCNJ8/HTR2A/PROK2/FGF12/PTGS2/CAV1/CHRNA3/CHRNE/COMP/PTGER3/TACR1/OXTR/ABCC9/DTNA/RYR1/MIR145/GJA1/TNNT3/SCN1B/GUCY1A1/CCN2/STC1/SULF1/PLN/TNNI3/KCNE4/STAC/SCN7A/ANK2/CACNA2D1/SSPN/PRKG1/SGCD/KCNIP2/MYOCD/ACTA1/EDNRA/GALR2/ACTA2/RGS2/MYL3/SCN4B/CALD1/MYLK/SSTR2/GJC1/CACNB2/CRYAB/APBB1/CACNA1C/CASQ1/SCN5A/PDE4B/CALCRL/DMD/GAMT/TNNT1/SLC8A1/MYL4/EDNRB/CLIC2/TMOD1/TNF/CACN…
GOBP_PROTEIN_LOCALIZATION_TO_CHROMOSOME	GOBP_PROTEIN_LOCALIZATION_TO_CHROMOSOME	112	-0.42162	-1.64964	0.00235719	0.0335739	0.0274294	6158	tags=61%, list=25%, signal=46%	SLF2/TTK/SLF1/WAPL/CCT4/RB1/CCT8/CTCF/WBP2/XRCC5/LEMD2/PIH1D1/SMC5/MCM9/TERF1/TRAPPC12/ATR/MTBP/ZW10/WRAP53/CHMP7/CCT7/H4C5/H4C2/MAU2/TERF2/NDC80/GNL3L/LRWD1/KNTC1/CHAMP1/ZWILCH/FAM47E/RPA1/VCP/TNKS/AURKB/CDK1/CCT2/MSH2/DKC1/PLK1/MACROH2A1/GNL3/ACD/NABP2/BUB3/CENPA/CCT5/H4C13/MCM8/BRCA2/RCC2/EZH2/PARP3/BUB1B/H2AC8/CDCA5/H4C1/PINX1/SIRT6/HASPIN/H4C4/H1-5/H4C3/ESCO2/KNL1/CDT1
GOBP_LEUKOCYTE_ADHESION_TO_VASCULAR_ENDOTHELIAL_CELL	GOBP_LEUKOCYTE_ADHESION_TO_VASCULAR_ENDOTHELIAL_CELL	47	0.589409	1.73708	0.00241359	0.0342834	0.0280091	4058	tags=38%, list=16%, signal=32%	ELANE/IL6/MIR222/CXCL12/MIR221/SELE/SELP/ADD2/MADCAM1/JAM2/VCAM1/TNF/CX3CR1/SELL/ST3GAL4/CCL21/ITGA4/GP1BA
GOBP_MESENCHYMAL_CELL_DIFFERENTIATION	GOBP_MESENCHYMAL_CELL_DIFFERENTIATION	238	0.424875	1.51963	0.00245922	0.0348367	0.0284611	4190	tags=34%, list=17%, signal=28%	IL6/SOX11/CDH2/SFRP2/MIR222/ALDH1A2/MIR221/FN1/SNAI2/TGFB3/ACVR1/FGF10/NKX2-1/HAS2/SFRP1/HPN/EPHA3/PHLDB2/FOXC2/RADIL/IGF1/COL1A1/FERMT2/HEYL/TGFB2/MIR149/SEMA3D/GREM1/PDPN/SIX2/SPRED3/IL1B/SEMA5B/BMP5/EDNRA/NOG/HAND2/SNAI1/DAB2/FRZB/HGF/NRP1/TWIST1/TGFB1I1/GATA3/WNT5A/EDNRB/WWTR1/PHLDB1/SMO/FAM83D/SEMA6B/MEF2C/VASN/ENG/SEMA3G/GSC/NOTCH4/SEMA3C/HIF1A/LOXL3/MIR590/FGFR1/RFLNB/FUZ/WNT16/EPHA4/MARK1…
GOBP_DNA_STRAND_ELONGATION	GOBP_DNA_STRAND_ELONGATION	36	-0.599463	-1.89772	0.00254308	0.0356372	0.0291151	6240	tags=56%, list=25%, signal=42%	POLA1/MCRS1/ACTR5/INO80/RFC4/NFRKB/RFC3/INO80C/RAD50/POLE/DCLRE1B/LIG1/DNA2/POLD3/MCM4/MCM3/POLD2/GINS1/MCM7/PCNA
GOBP_MITOCHONDRIAL_MEMBRANE_ORGANIZATION	GOBP_MITOCHONDRIAL_MEMBRANE_ORGANIZATION	109	-0.433001	-1.69923	0.00253	0.0356372	0.0291151	7052	tags=53%, list=28%, signal=38%	GSK3A/TIMM10B/TOMM70/SAMM50/MPV17L/BCS1L/TIMM8A/CALM3/NAIF1/TMEM11/AP3B1/HSPA1A/HEBP2/BID/AFG3L2/TMEM14A/MFN2/TIMM8B/SLC25A4/BCL2L1/TOMM22/PPIF/HSPA9/ZNF205/TOMM40/EYA2/APOO/SLC25A5/IMMT/APOOL/HK2/GHITM/BAD/RHOT2/UQCC3/NDUFA13/BAK1/DNAJC11/ATP5IF1/BAX/MICOS13/PEX5/CHCHD3/CHCHD6/HIP1R/PMAIP1/TP53/RTL10/VDAC2/TIMM29/TIMM13/COX18/LETM1/TMEM102/BBC3/ALKBH7/CHCHD10/SLC9A1
GOBP_OUTFLOW_TRACT_MORPHOGENESIS	GOBP_OUTFLOW_TRACT_MORPHOGENESIS	73	0.537543	1.69501	0.00253052	0.0356372	0.0291151	6286	tags=53%, list=25%, signal=40%	SOX11/NKX2-5/SFRP2/ACVR1/FOXC2/ZFPM2/RYR1/HEYL/TGFB2/FZD2/EDNRA/FOXH1/NOG/ROBO1/HAND2/NRP1/TWIST1/SOX17/WNT5A/GJA5/ELN/ILK/MEF2C/ENG/SEMA3C/HIF1A/PARVA/FOLR1/NRP2/HEY2/BMPR2/SOX18/EDN1/CLDN5/PLXND1/ISL1/CITED2/TBX2/WNT11
GOBP_SKELETAL_MUSCLE_ORGAN_DEVELOPMENT	GOBP_SKELETAL_MUSCLE_ORGAN_DEVELOPMENT	151	0.45115	1.54317	0.00253818	0.0356372	0.0291151	4613	tags=32%, list=18%, signal=26%	ANKRD1/DNER/WNT10B/SOX11/MEOX2/ACVR1/POPDC2/CAV1/IGF2/NEURL1/RYR1/SHOX2/HEYL/SMYD1/CFL2/RBM24/POPDC3/CNTNAP1/MYOCD/ACTA1/CYP26B1/CASQ1/BVES/DMD/TWIST1/HLX/RCAN1/MYOZ1/ELN/RXRG/MSC/SMO/MYMX/MEF2C/BASP1/ITGA7/EGR1/CAV2/RIPOR2/SVIL/TCF21/TGFB1/DES/ATF3/DLL1/HLF/CDON/KRAS
GOBP_REGULATION_OF_PEPTIDYL_THREONINE_PHOSPHORYLATION	GOBP_REGULATION_OF_PEPTIDYL_THREONINE_PHOSPHORYLATION	38	0.626073	1.77846	0.00257262	0.0359546	0.0293744	1328	tags=11%, list=5%, signal=10%	AZU1/GCG/TRIM6/CHI3L1
GOCC_ENDOCYTIC_VESICLE_MEMBRANE	GOCC_ENDOCYTIC_VESICLE_MEMBRANE	172	0.442017	1.53337	0.00265154	0.0369585	0.0301946	3688	tags=24%, list=15%, signal=20%	CD36/HLA-G/EREG/CACNG4/APOB/CAV1/CLEC4E/COLEC12/ROR2/RAB31/CD163/SLC11A1/CSF3R/TLR2/SH3GL2/FZD2/DLG4/AREG/MARCO/EGFR/GPR161/RAB34/TYRP1/IL7R/TLR1/STAB1/RAB9B/MSR1/WNT5B/RAB23/WNT5A/CHRM2/LRP1/FZD4/SMO/SGIP1/PIP4P2/NOS3/CYBB/CD207/SYT1
GOMF_P_TYPE_TRANSMEMBRANE_TRANSPORTER_ACTIVITY	GOMF_P_TYPE_TRANSMEMBRANE_TRANSPORTER_ACTIVITY	19	-0.725911	-1.96509	0.00269219	0.0372426	0.0304266	2517	tags=42%, list=10%, signal=38%	ATP13A1/ATP13A2/ATP7B/ATP1A1/ATP1B1/ATP2C2/ATP4B/ATP4A
GOBP_POSITIVE_REGULATION_OF_PEPTIDYL_THREONINE_PHOSPHORYLATION	GOBP_POSITIVE_REGULATION_OF_PEPTIDYL_THREONINE_PHOSPHORYLATION	25	0.712296	1.88287	0.00269884	0.0372426	0.0304266	1328	tags=16%, list=5%, signal=15%	AZU1/GCG/TRIM6/CHI3L1
GOBP_VASCULAR_ENDOTHELIAL_GROWTH_FACTOR_PRODUCTION	GOBP_VASCULAR_ENDOTHELIAL_GROWTH_FACTOR_PRODUCTION	40	0.60554	1.73172	0.00269212	0.0372426	0.0304266	3944	tags=42%, list=16%, signal=36%	IL6/IL1A/CYP1B1/CCBE1/C5/PTGS2/ADAMTS3/NODAL/SULF1/IL1B/C3AR1/C5AR1/C3/TNF/IL6ST/HIF1A/TGFB1
GOCC_INTRINSIC_COMPONENT_OF_SYNAPTIC_MEMBRANE	GOCC_INTRINSIC_COMPONENT_OF_SYNAPTIC_MEMBRANE	99	0.495846	1.62	0.0027005	0.0372426	0.0304266	4068	tags=42%, list=16%, signal=36%	KCNA1/CNTN1/CDH2/EFNB3/CNIH2/P2RX1/HTR2A/CACNG4/NRCAM/CNR1/PTPRD/CADM3/RGS7BP/NTNG2/KCND2/PLPPR4/DLG4/GABBR1/GRIN2A/ITGB3/NRP1/NLGN4Y/LRFN1/GRIK5/SLC8A1/GPM6A/PCDH17/CHRM2/CLSTN2/NLGN2/NLGN1/ATP2B4/LRRC4/ADAM23/FXYD6/NLGN3/NLGN4X/EPHA7/LRRC4B/EPHA4/NRP2/P2RX3
GOBP_ARTERY_DEVELOPMENT	GOBP_ARTERY_DEVELOPMENT	94	0.498803	1.62831	0.00271046	0.0372814	0.0304583	4446	tags=39%, list=18%, signal=32%	NGFR/PRICKLE1/COL3A1/APOB/FOXC2/COMP/PRRX1/GLI3/MIR145/LOX/AKT3/TGFB2/MYOCD/EDNRA/FOXH1/NOG/ROBO1/PDE2A/MYLK/HAND2/EFEMP2/ADAMTS9/PDGFRB/APLNR/PKD2/NRP1/GJA5/LRP1/ADGRF5/ENG/NOTCH3/DDIT3/FOLR1/HEY2/ADAMTS6/BMPR2/TGFBR1
GOBP_REGULATION_OF_CELL_JUNCTION_ASSEMBLY	GOBP_REGULATION_OF_CELL_JUNCTION_ASSEMBLY	172	0.441413	1.53128	0.00273777	0.0375579	0.0306842	4121	tags=32%, list=16%, signal=27%	LRRN1/APOD/AGT/SNAI2/FLRT2/SFRP1/CAV1/EPHA3/PHLDB2/THBS1/GPC6/OXTR/FERMT2/AMIGO2/TLR2/PTPRD/ADGRB3/THBS2/NTNG2/GREM1/SRPX2/IL1B/THY1/TEK/SYNDIG1/NEGR1/SLITRK6/SNAI1/APLNR/DKK1/DLC1/NRP1/HOPX/WNT5A/TNF/CLSTN2/COL16A1/GPBAR1/NLGN2/NLGN1/KDR/COLQ/MEF2C/MDGA1/NLGN3/OXT/ADGRB1/NPTX1/EPHA7/GPM6B/LRRC4B/FAM107A/WNT4/CLDN19/TBX5
GOBP_MYELOID_CELL_APOPTOTIC_PROCESS	GOBP_MYELOID_CELL_APOPTOTIC_PROCESS	35	0.621152	1.74555	0.00276732	0.0376732	0.0307785	2160	tags=20%, list=9%, signal=18%	ADIPOQ/APOH/IL6/SNAI2/CLEC5A/CTSL/CXCR2
GOBP_ANTIBACTERIAL_HUMORAL_RESPONSE	GOBP_ANTIBACTERIAL_HUMORAL_RESPONSE	55	0.560125	1.69158	0.00276786	0.0376732	0.0307785	657	tags=15%, list=3%, signal=14%	PLA2G1B/ELANE/DEFA4/RNASE3/RNASE2/CTSG/WFDC10B/KLK5
GOBP_CELL_KILLING	GOBP_CELL_KILLING	157	0.445277	1.52694	0.00275889	0.0376732	0.0307785	3872	tags=21%, list=15%, signal=18%	ELANE/AZU1/DEFA4/F2/CTSG/CXCL6/IL11/PGLYRP1/HLA-G/TREM1/S100A12/HAMP/TGFB2/ULBP1/C3/FCGR2B/SERPINB9/IFNG/IL7R/CCL13/CLEC7A/RAET1G/TYROBP/CFH/CX3CR1/CD1E/FCGR3A/XCL1/SEMG1/CD59/UNC13D/HAVCR2/CD1C
GOMF_VOLTAGE_GATED_CALCIUM_CHANNEL_ACTIVITY	GOMF_VOLTAGE_GATED_CALCIUM_CHANNEL_ACTIVITY	28	0.678296	1.84479	0.00278678	0.0377349	0.0308289	2482	tags=43%, list=10%, signal=39%	CACNG6/CACNG4/CATSPER1/CNR1/RYR1/CACNA2D1/CACNA2D2/CACNB2/PKD2/CACNA1C/CACNA2D3/CACNA1H
GOMF_EXOPEPTIDASE_ACTIVITY	GOMF_EXOPEPTIDASE_ACTIVITY	89	0.504373	1.63283	0.00278687	0.0377349	0.0308289	725	tags=10%, list=3%, signal=10%	CPA1/CPA2/DPEP3/CPM/HPN/MMP16/CPXM1/FAP/MMP17
GOMF_SIGNALING_RECEPTOR_REGULATOR_ACTIVITY	GOMF_SIGNALING_RECEPTOR_REGULATOR_ACTIVITY	389	0.371435	1.3761	0.00279848	0.037794	0.0308772	2448	tags=27%, list=10%, signal=25%	UCN3/SPX/GCG/GHRH/INHA/ADIPOQ/CER1/IL24/CCL7/WNT10B/F2/VSTM1/RETN/IL6/CTSG/CXCL6/IL11/SFRP2/CCL3L3/CSF2/CRLF1/GDF6/INSL6/UCN2/AGT/PTHLH/IL1A/NPPB/EREG/CXCL12/FGF7/OGN/CXCL8/FLRT2/CSF3/TGFB3/FGF10/NGF/IL36G/BMP3/INHBA/GDF7/FGF12/C5/PYY/FBN1/IGF2/EFEMP1/THBS4/HAMP/VIP/IGF1/CXCL11/APOA1/CCL8/CCL18/CLEC12A/GREM2/SCG2/TGFB2/CCL2/CARTPT/CCN2/NODAL/SEMA3D/STC1/GREM1/PDGFC/GPNMB/PPBP/IL1B/CMTM2/SEMA5B/BM…
GOBP_NUCLEAR_CHROMOSOME_SEGREGATION	GOBP_NUCLEAR_CHROMOSOME_SEGREGATION	281	-0.322312	-1.42493	0.00281603	0.0379328	0.0309905	5592	tags=39%, list=22%, signal=30%	FBXO5/PDS5A/PPP2R1A/INO80/VPS4A/SMC3/TOP2A/VPS4B/MAPK15/EHMT2/STAG3L3/AKAP8/KNTC1/CHAMP1/ZWILCH/MAP1S/SPAG5/TNKS/AURKB/CHMP6/TENT4A/ANAPC2/SMARCB1/NUDC/DMC1/CCNB1/KIF22/PLK1/ANAPC15/WRAP73/KIF23/DSN1/SMARCC2/BUB1/MACROH2A1/GEN1/SPC25/NDC1/BCL7A/NEK2/BRD7/KIF18A/DLGAP5/NUF2/RRS1/KMT5A/CDC20/BUB3/SMC2/CDC6/CHMP1A/TRIP13/PTTG1/SMC1A/KIF2C/NCAPH/PSRC1/RACGAP1/RCC2/RMI1/SIRT7/P3H4/FANCD2/PHB2/KIF14/EM…
GOBP_CYTOPLASMIC_TRANSLATION	GOBP_CYTOPLASMIC_TRANSLATION	156	-0.388273	-1.61032	0.00284043	0.0381628	0.0311784	7979	tags=60%, list=32%, signal=41%	EIF3K/DENR/RPL28/CPEB2/DPH7/RPL38/RPS27A/RPL15/DRG1/RPS12/RPS18/DHX9/RPL26/RPS16/RPS6/EIF3F/RPL4/RPL30/MCTS1/DHX29/RPL35A/RACK1/RPS29/RPL6/EIF3D/HNRNPU/RPS3/RPL24/MIF4GD/EIF3B/YTHDF2/RPS15A/EIF2S3B/RPL26L1/RPL14/CPEB3/RPS24/RPLP2/EIF3J/RPL19/HNRNPD/RPL10/RPS23/RPL39/RPL18/RPL35/RPS25/RPL22/EIF3C/RPS7/EIF4G1/RPL13A/EIF4B/RPL34/RPS21/EIF2D/RPL27A/RPS19/SLBP/RPL7A/RPL23A/RPL37A/RPS9/RPL3/PAIP1/YBX1/…
GOBP_NEGATIVE_REGULATION_OF_ENDOTHELIAL_CELL_PROLIFERATION	GOBP_NEGATIVE_REGULATION_OF_ENDOTHELIAL_CELL_PROLIFERATION	43	0.612542	1.77884	0.00285078	0.0382034	0.0312117	5429	tags=56%, list=22%, signal=44%	MIR483/APOH/MIR222/NGFR/CAV1/THBS1/SPARC/SCG2/CCL2/MIR149/SULF1/COL4A3/TNF/PTPRM/MEF2C/MMRN2/CAV2/KRIT1/FLT1/TGFBR1/RGCC/MIR342/ALOX5/ATOH8
GOCC_CALCIUM_CHANNEL_COMPLEX	GOCC_CALCIUM_CHANNEL_COMPLEX	49	0.598904	1.77839	0.00288108	0.0385104	0.0314625	2482	tags=33%, list=10%, signal=29%	CACNG6/CACNG4/CATSPER1/RYR1/TRPC4/CATSPERG/CACNA2D1/RYR3/CACNA2D2/MICU3/CACNB2/CACNA1C/PDE4B/TRPV6/CACNA2D3/CACNA1H
GOBP_REGULATION_OF_MITOTIC_SISTER_CHROMATID_SEGREGATION	GOBP_REGULATION_OF_MITOTIC_SISTER_CHROMATID_SEGREGATION	51	-0.553029	-1.8795	0.00290561	0.0385365	0.0314838	5179	tags=53%, list=21%, signal=42%	NDC80/FBXO5/KNTC1/ZWILCH/AURKB/CCNB1/PLK1/ANAPC15/BUB1/GEN1/SPC25/NUF2/CDC20/BUB3/TRIP13/PTTG1/CENPF/BUB1B/MAD2L1/CDCA8/HASPIN/BIRC5/INCENP/SPC24/ZWINT/PRAP1/CDT1
GOBP_ACTIVATION_OF_PHOSPHOLIPASE_C_ACTIVITY	GOBP_ACTIVATION_OF_PHOSPHOLIPASE_C_ACTIVITY	25	0.70986	1.87643	0.0029126	0.0385365	0.0314838	2456	tags=52%, list=10%, signal=47%	AGT/HTR2A/ADCYAP1R1/SELE/LPAR1/AVPR1A/P2RY6/EDNRA/P2RY12/CD86/EGFR/C5AR1/RASGRP4
GOMF_POTASSIUM_CHANNEL_ACTIVITY	GOMF_POTASSIUM_CHANNEL_ACTIVITY	79	0.517292	1.65452	0.00291158	0.0385365	0.0314838	3916	tags=41%, list=16%, signal=34%	GRIK1/KCNK3/KCNA1/KCNK2/LRRC26/KCNN1/KCNJ8/FXYD4/KCNK17/ABCC9/KCNT2/KCNC3/KCNE4/KCND2/KCNIP2/KCND1/KCNG1/KCNIP1/KCNG2/PKD2/KCNH6/GRIK5/KCNMB3/KCNAB3/KCNS1/KCNJ12/KCNB1/KCNK9/KCNMA1/KCNMB1/KCNS3/KCNH3
GOCC_SPECIFIC_GRANULE_MEMBRANE	GOCC_SPECIFIC_GRANULE_MEMBRANE	85	0.50626	1.63411	0.00289339	0.0385365	0.0314838	7602	tags=48%, list=30%, signal=34%	MS4A3/MCEMP1/CD36/P2RX1/FPR2/CLEC5A/FCAR/GPR84/CLEC12A/ADGRG3/C3AR1/CD93/SLC2A3/OLR1/ATP8B4/PLAU/STOM/CYBB/CD59/LAIR1/CD53/ITGAV/CHRNB4/ITGAM/PLAUR/BST1/DEGS1/ADAM8/CD33/SLC2A5/ALDH3B1/RAB37/ATP8A1/HVCN1/MMP25/MOSPD2/ITGB2/PTPRB/ANO6/CEACAM3/SLC15A4
GOBP_ENDODERM_DEVELOPMENT	GOBP_ENDODERM_DEVELOPMENT	76	0.534443	1.70178	0.00293372	0.03862	0.031552	4289	tags=38%, list=17%, signal=32%	MMP8/VTN/FN1/NKX2-1/COL7A1/INHBA/ONECUT1/MMP2/ITGA5/COL8A1/COL12A1/COL5A2/NODAL/DUSP1/COL5A1/COL11A1/NOG/DKK1/SOX17/COL6A1/COL4A2/ITGA7/LAMC1/DUSP5/POU5F1/ITGAV/ITGA4/MMP9/LAMB1
GOBP_REGULATION_OF_PEPTIDYL_TYROSINE_PHOSPHORYLATION	GOBP_REGULATION_OF_PEPTIDYL_TYROSINE_PHOSPHORYLATION	229	0.416167	1.48787	0.0029304	0.03862	0.031552	4598	tags=31%, list=18%, signal=25%	ADIPOQ/IL24/VTN/IL6/CNTN1/IL11/SFRP2/CSF2/CRLF1/CD36/AGT/EREG/HTR2A/MIR221/FGF7/CSF3/ACVR1/FGF10/SFRP1/CAV1/IGF2/GHR/NEURL1/THBS4/ITGA5/IGF1/NOX4/GREM1/PDGFC/DLG4/AREG/THY1/PDGFD/ITGB3/EGFR/ANGPT1/DOCK3/IFNG/HGF/NRP1/IFNL1/ERRFI1/LILRA5/TNF/FYN/CSF1R/PECAM1/GFRA1/SPINK1/CLCF1/IL6ST/CSPG4/EPHA7/CTF1/SOCS3/EPHA4/CD300A/PDGFB/TGFB1/ALKAL2/PLPP3/TREM2/KIT/CASS4/ALKAL1/CD44/FLT3/SAMSN1/CD80/OSM
GOBP_PLATELET_ACTIVATION	GOBP_PLATELET_ACTIVATION	124	0.468823	1.57226	0.00297445	0.0390575	0.0319094	5341	tags=33%, list=21%, signal=26%	CELA2A/F2/IL6/CTSG/P2RX1/FN1/COL3A1/COMP/SELP/FGA/PDPN/MMRN1/PRKG1/PDGFRA/AXL/ITGB3/P2RY12/GP6/THBD/FCER1G/ILK/MERTK/IL6ST/NOS3/TLR4/C1QTNF1/MYL9/PDGFB/TREML1/F2RL3/FLNA/GP1BA/F2R/PEAR1/HBB/ACTN1/VWF/PIK3CA/PLEK/UBASH3B/SERPINE2
GOBP_PROTEIN_LOCALIZATION_TO_EXTRACELLULAR_REGION	GOBP_PROTEIN_LOCALIZATION_TO_EXTRACELLULAR_REGION	322	0.386942	1.423	0.00299579	0.0392388	0.0320576	2510	tags=14%, list=10%, signal=12%	PLA2G1B/UCN3/GCG/CELA2A/ANKRD1/NNAT/CER1/IL6/NEUROD1/PCSK1/IL1A/TGFB3/SFRP1/FBN1/COMP/CLTRN/VIP/IGF1/CNR1/RFX6/TLR2/PTPRN/FGA/SCG2/TGFB2/CARTPT/CD200/ACHE/IL1B/LTBP1/ARL4D/FBN2/CCN3/BAIAP3/RAB3C/VEGFC/IFNG/MYH10/APBB1/ABCA1/KLF7/EDNRB/TNF/CAVIN1
GOBP_POSITIVE_REGULATION_OF_ION_TRANSMEMBRANE_TRANSPORT	GOBP_POSITIVE_REGULATION_OF_ION_TRANSMEMBRANE_TRANSPORT	154	0.444725	1.52475	0.00310093	0.0405142	0.0330995	5245	tags=36%, list=21%, signal=28%	PLA2G1B/F2/KCNK3/KCNA1/LRRC26/AGT/P2RX1/CACNG4/ADCYAP1R1/CAV1/CLTRN/PLP1/CXCL11/ATP1B2/TRPC1/CCL2/STAC/P2RY6/ANK2/CACNA2D1/KCNIP2/EDNRA/GALR2/THY1/HAP1/RGN/CACNB2/APLNR/IFNG/PKD2/CASQ1/DMD/JPH2/GSTM2/TRPC6/NLGN3/XCL1/SHANK3/KCNMB1/HSPA2/CXCL10/F2RL3/FLNA/P2RX3/TREM2/F2R/CAPN3/RAMP3/AKAP6/CX3CL1/EDN1/VMP1/ADRB2/SNCA/ITGB1
GOBP_CARDIAC_VENTRICLE_DEVELOPMENT	GOBP_CARDIAC_VENTRICLE_DEVELOPMENT	111	0.488105	1.61787	0.00310897	0.0405176	0.0331023	4446	tags=38%, list=18%, signal=31%	SOX11/NKX2-5/KCNK2/SFRP2/CCN1/ACVR1/GREB1L/FOXC2/ZFPM2/HEYL/TGFB2/HEG1/SMARCD3/SLIT3/TNNI3/FZD2/SLIT2/MYOCD/EDNRA/COL11A1/FOXH1/NOG/ROBO1/MYL3/PDE2A/HAND2/APLNR/SCN5A/GATA3/WNT5A/GJA5/NOS3/MEF2C/ENG/SEMA3C/HIF1A/TGFB1/TBX5/HEY2/SALL4/BMPR2/TGFBR1
GOMF_TRANSFORMING_GROWTH_FACTOR_BETA_BINDING	GOMF_TRANSFORMING_GROWTH_FACTOR_BETA_BINDING	23	0.69022	1.80428	0.0031844	0.0412111	0.0336689	6625	tags=78%, list=26%, signal=58%	CD36/TGFB3/ACVR1/THBS1/CHRDL1/LTBP1/CD109/LRRC32/VASN/ENG/ITGAV/LTBP3/TWSG1/TGFBR1/NRROS/LTBP4/ACVRL1/TGFBR2
GOBP_METAPHASE_ANAPHASE_TRANSITION_OF_CELL_CYCLE	GOBP_METAPHASE_ANAPHASE_TRANSITION_OF_CELL_CYCLE	91	-0.442065	-1.69178	0.0031859	0.0412111	0.0336689	5274	tags=41%, list=21%, signal=32%	MAPK15/KNTC1/ZWILCH/AURKB/ANAPC2/SMARCB1/CCNB1/PLK1/ANAPC15/SMARCC2/BUB1/GEN1/SPC25/BCL7A/BRD7/DLGAP5/NUF2/CDC20/BUB3/CDC6/TRIP13/SMARCD2/CENPF/BUB1B/SMARCA4/TACC3/MAD2L1/CDCA8/HASPIN/BIRC5/INCENP/CENPE/SPC24/ESPL1/ZWINT/PRAP1/CDT1
GOBP_MULTICELLULAR_ORGANISMAL_SIGNALING	GOBP_MULTICELLULAR_ORGANISMAL_SIGNALING	126	0.471225	1.5871	0.00317508	0.0412111	0.0336689	4414	tags=38%, list=18%, signal=32%	KCNA1/NKX2-5/AGT/P2RX1/SCN9A/CACNG4/FGF12/CAV1/NRCAM/ABCC9/TBX18/GJA1/ATP1B2/SLC8A2/TRPC1/SCN1B/CARTPT/AVPR1A/PLN/KCNE4/SCN7A/KCND2/ANK2/CACNA2D1/CNTNAP1/NFASC/SCN4B/CORIN/GJC1/CACNB2/KCNH6/CACNA1C/SCN5A/SLC8A1/CACNA1H/KCNMB3/S1PR1/GJA5/JAM3/ATP2B4/SLC4A3/FLNA/CLDN19/P2RX3/CHRNB4/TBX5/CTNNA3/MEF2A
GOBP_NEGATIVE_REGULATION_OF_CHEMOTAXIS	GOBP_NEGATIVE_REGULATION_OF_CHEMOTAXIS	57	0.574373	1.74407	0.00327638	0.0422767	0.0345395	4155	tags=40%, list=17%, signal=34%	ELANE/C5/TNFAIP6/THBS1/CCL2/MIR149/SEMA3D/GREM1/DUSP1/SLIT2/SEMA5B/ROBO1/CCN3/NRP1/PADI2/WNT5A/C5AR2/AIF1/SEMA6B/SEMA3G/SEMA3C/SEMA7A/SEMA6D
GOBP_NEGATIVE_REGULATION_OF_DEFENSE_RESPONSE	GOBP_NEGATIVE_REGULATION_OF_DEFENSE_RESPONSE	223	0.406102	1.44586	0.00329622	0.0424276	0.0346627	5062	tags=25%, list=20%, signal=20%	ELANE/ADIPOQ/PGLYRP1/MIR222/HLA-G/MIR221/FPR2/TNFAIP6/HAMP/IGF1/VSIG4/APOA1/MIR145/MIR149/CD200/SERPINF1/HTRA1/NLRP3/PTGIS/MIR3909/PROC/TEK/CCN3/FCGR2B/SERPINB9/MEFV/HGF/CALCRL/SERPING1/GATA3/FNDC4/FYN/CR1/CNR2/NPY/A2M/CDH5/ZFP36/IL2RA/MIR590/SOCS3/FGR/CST7/HAVCR2/FURIN/TREM2/HCK/SYT11/SERPINB4/TNFAIP3/FFAR4/CX3CL1/NT5E/RORA/FOXF1
GOBP_REGULATION_OF_EXTRINSIC_APOPTOTIC_SIGNALING_PATHWAY	GOBP_REGULATION_OF_EXTRINSIC_APOPTOTIC_SIGNALING_PATHWAY	144	0.443955	1.51513	0.00332085	0.0425347	0.0347502	2448	tags=19%, list=10%, signal=18%	SFRP2/MIR222/CSF2/SERPINE1/AGT/EYA4/IL1A/MIR221/SNAI2/SRPX/ACVR1/FGF10/G0S2/SFRP1/INHBA/CAV1/THBS1/IGF1/AR/FGA/SCG2/IL1B/BMP5/ITPRIP/HGF/NRP1/TIMP3/TNF
GOBP_TRNA_METABOLIC_PROCESS	GOBP_TRNA_METABOLIC_PROCESS	192	-0.356969	-1.508	0.00331584	0.0425347	0.0347502	6864	tags=47%, list=27%, signal=34%	TRMT6/EXOSC2/FARSB/TRPT1/PSTK/LSM6/LARS1/CARS1/TSEN2/WDR6/BCDIN3D/SARS2/ADAT1/GTF3C4/ADAT2/WARS2/PUS7/DDX1/TRMT61B/NAT10/ELAC2/ELP6/TP53RK/POP4/LCMT2/PARS2/DARS2/NARS1/URM1/CARS2/HARS2/GTF3C5/EXOSC8/DUS2/MTFMT/RPP14/CTU1/TRMU/TSEN34/EARS2/YRDC/POLR3K/QTRT2/SARS1/YARS1/TARS2/POLR2L/LRRC47/HSD17B10/IARS2/RTCB/BRF1/MARS1/POP7/MARS2/RPUSD4/TRMT10A/TRUB1/THG1L/POP1/CTU2/LAGE3/TRMT1/GATB/NSUN2/PUSL1/LA…
GOBP_RENAL_SYSTEM_VASCULATURE_DEVELOPMENT	GOBP_RENAL_SYSTEM_VASCULATURE_DEVELOPMENT	30	0.635588	1.74124	0.00337387	0.0431078	0.0352185	4535	tags=63%, list=18%, signal=52%	FOXC2/EDNRA/PDGFRA/ACTA2/PDGFD/ITGB3/TEK/ANGPT1/PDGFRB/PKD2/NRP1/GPR4/PECAM1/CD34/EGR1/NOTCH3/TCF21/PDGFB/NOTCH2
GOBP_MEMBRANE_PROTEIN_ECTODOMAIN_PROTEOLYSIS	GOBP_MEMBRANE_PROTEIN_ECTODOMAIN_PROTEOLYSIS	45	0.588914	1.72392	0.00344572	0.0438599	0.0358329	2448	tags=22%, list=10%, signal=20%	PRTN3/TIMP4/TIMP2/IL1B/TIMP1/RGMA/IFNG/MMP7/TIMP3/TNF
GOBP_POSITIVE_REGULATION_OF_TRANSMEMBRANE_TRANSPORT	GOBP_POSITIVE_REGULATION_OF_TRANSMEMBRANE_TRANSPORT	198	0.425206	1.49185	0.00344956	0.0438599	0.0358329	4142	tags=29%, list=17%, signal=24%	PLA2G1B/ADIPOQ/F2/KCNK3/KCNA1/LRRC26/AGT/P2RX1/CACNG4/ADCYAP1R1/NR4A3/CAV1/CLTRN/PLP1/IGF1/CXCL11/ATP1B2/TRPC1/CCL2/STAC/P2RY6/ITLN1/ANK2/CACNA2D1/KCNIP2/EDNRA/GALR2/THY1/HAP1/C3/RGN/CACNB2/APLNR/IFNG/PKD2/CASQ1/DMD/CLIP3/JPH2/RHOQ/GSTM2/TRPC6/ERFE/NLGN3/SORBS1/CLTCL1/XCL1/SHANK3/KCNMB1/AZIN2/HSPA2/CXCL10/F2RL3/FLNA/P2RX3/TREM2/F2R
GOBP_PEPTIDYL_TYROSINE_MODIFICATION	GOBP_PEPTIDYL_TYROSINE_MODIFICATION	336	0.37756	1.39228	0.00346329	0.0439273	0.035888	4598	tags=27%, list=18%, signal=22%	ADIPOQ/IL24/VTN/IL6/CNTN1/IL11/SFRP2/ROS1/CSF2/CRLF1/CD36/AGT/EREG/HTR2A/MIR221/FGF7/CSF3/ACVR1/FGF10/SFRP1/CAV1/IGF2/EPHA3/GHR/EFEMP1/NEURL1/DDR2/THBS4/ROR2/ITGA5/IGF1/NOX4/TPST1/GREM1/PDGFC/DLG4/AREG/PDGFRA/THY1/AXL/PDGFD/ITGB3/EGFR/TEK/ANGPT1/DOCK3/PDGFRB/IFNG/HGF/NRP1/IFNL1/TIE1/ERRFI1/LILRA5/TNF/FYN/CSF1R/BMX/MET/PECAM1/GFRA1/SPINK1/CLCF1/MERTK/KDR/IL6ST/CSPG4/EPHA7/CTF1/FGFR1/SOCS3/FGR/FLT1…
GOBP_PROTEIN_LOCALIZATION_TO_CHROMOSOME_CENTROMERIC_REGION	GOBP_PROTEIN_LOCALIZATION_TO_CHROMOSOME_CENTROMERIC_REGION	41	-0.572949	-1.84061	0.00349172	0.0440868	0.0360183	6098	tags=54%, list=24%, signal=41%	MTBP/ZW10/H4C5/H4C2/NDC80/KNTC1/CHAMP1/ZWILCH/AURKB/CDK1/BUB3/CENPA/H4C13/RCC2/BUB1B/H2AC8/H4C1/HASPIN/H4C4/H4C3/KNL1/CDT1
GOBP_NEGATIVE_REGULATION_OF_LEUKOCYTE_CHEMOTAXIS	GOBP_NEGATIVE_REGULATION_OF_LEUKOCYTE_CHEMOTAXIS	16	0.747094	1.80609	0.00349442	0.0440868	0.0360183	2642	tags=56%, list=11%, signal=50%	C5/TNFAIP6/CCL2/GREM1/DUSP1/SLIT2/CCN3/PADI2/C5AR2
GOBP_REGULATION_OF_RENAL_SYSTEM_PROCESS	GOBP_REGULATION_OF_RENAL_SYSTEM_PROCESS	29	0.648983	1.77193	0.00350123	0.0440868	0.0360183	4142	tags=55%, list=17%, signal=46%	SPX/ADIPOQ/AGT/NPPB/AGTR1/TACR1/NPR1/CORO2B/STC1/AVPR1A/CORIN/EDNRB/GJA5/OXT/PDGFB/F2R
GOBP_MUSCLE_ORGAN_MORPHOGENESIS	GOBP_MUSCLE_ORGAN_MORPHOGENESIS	64	0.540008	1.66823	0.00352602	0.0441855	0.0360989	3280	tags=36%, list=13%, signal=31%	ANKRD1/NKX2-5/COL3A1/FOXC2/ZFPM2/SHOX2/MIR145/TCF15/TGFB2/HEG1/TNNI3/FZD2/EDNRA/COL11A1/FOXH1/NOG/MYL3/MYLK/EFEMP2/WNT5A/S1PR1/ENG/GSC
GOCC_PRESYNAPSE	GOCC_PRESYNAPSE	418	0.369234	1.3762	0.00351873	0.0441855	0.0360989	3802	tags=23%, list=15%, signal=20%	UCN3/GHRH/SYT5/SCGN/KCNA1/LAMP5/CNTN1/SYT12/PCSK1/KCNK2/NEFL/CDH2/EFNB3/SV2B/DOC2A/P2RX1/HTR2A/C1QL1/NGF/SLC29A4/TNN/CALB2/NRXN2/PACSIN1/CNR1/EGFLAM/AMPH/SLC8A2/PTPRN/SLC17A7/PTPRD/CADM3/KCNC3/RIMS4/RGS7BP/NTNG2/GUCY1B1/SH3GL2/STON1/DLG4/CNTNAP1/GABBR1/STX1B/NOG/GRIN2A/DNM1/FOSL1/PDE2A/HAP1/SYNDIG1/BAIAP3/RAB3C/TH/SYN1/SLC22A3/CACNB2/RAB6B/ADORA3/PDE4B/IGSF21/TRIM9/BRSK1/NLGN4Y/SV2A/SEPTIN4/GRIK5…
GOCC_CHROMOSOME_TELOMERIC_REGION	GOCC_CHROMOSOME_TELOMERIC_REGION	155	-0.371685	-1.53646	0.00353706	0.0442175	0.0361251	6278	tags=40%, list=25%, signal=30%	PPP1R10/PRKDC/PPP1CC/CBX3/H4C5/H4C2/TERF2/WRNIP1/SLX4/PTGES3/XRCC1/ORC5/LRWD1/RBBP4/MCM6/TFIP11/RPA1/TNKS/CDK1/PARP1/DMC1/MSH2/HNRNPA2B1/MACROH2A1/CHEK2/ACD/NABP2/RAD50/PIF1/MTA2/RTEL1/H4C13/RAD51/BRCA2/RAD51AP1/THOC3/EZH2/UPF1/CHEK1/DCLRE1B/GAR1/DNA2/H3-3A/FEN1/H4C1/TELO2/ALYREF/PINX1/ORC1/SIRT6/MCM4/H2AX/MCM3/NHP2/POLD1/MCM7/H4C4/H4C3/MCM5/PCNA/RECQL4/MCM2
GOBP_NEGATIVE_REGULATION_OF_CELLULAR_RESPONSE_TO_GROWTH_FACTOR_STIMULUS	GOBP_NEGATIVE_REGULATION_OF_CELLULAR_RESPONSE_TO_GROWTH_FACTOR_STIMULUS	94	0.488615	1.59505	0.00357597	0.044597	0.0364351	5121	tags=43%, list=20%, signal=34%	CER1/SFRP2/AGT/NGFR/SFRP1/TNFAIP6/FBN1/THBS1/DCN/ADAMTS12/GREM2/CHRDL2/MIR149/CHRDL1/SHISA2/SULF1/GREM1/BMPER/SLIT2/HTRA1/NOG/HTRA3/FGF2/ADGRA2/DKK1/GATA3/WNT5A/ATP2B4/MMRN2/FUZ/EMILIN1/TMPRSS6/WNT4/FSTL3/TWSG1/SKIL/RBPMS2/NEDD4/MIR342/CXCL13
GOBP_HUMORAL_IMMUNE_RESPONSE_MEDIATED_BY_CIRCULATING_IMMUNOGLOBULIN	GOBP_HUMORAL_IMMUNE_RESPONSE_MEDIATED_BY_CIRCULATING_IMMUNOGLOBULIN	104	-0.425962	-1.64822	0.00362163	0.0447493	0.0365595	2578	tags=33%, list=10%, signal=29%	IGHV5-51/IGHV3-35/IGHV1-69/IGHV3-21/ZP3/IGHV6-1/IGHV4-28/IGHV3-23/IGHV3-11/TRDC/IGHV2-70/IGHV3-7/IGHV4-31/IGHV3-64D/IGHV1-18/IGHV3-48/IGHV3-53/IGLL5/IGHV3-15/IGHV1-3/IGHV3-20/IGHM/IGHV3-66/IGHV3-30/FOXJ1/IGHV2-26/IGHV3-73/IGHV3-33/IGHA1/IGHD/IGHV3-13/IGHA2/IGHV3-72/IGLL1
GOBP_ACTION_POTENTIAL	GOBP_ACTION_POTENTIAL	114	0.460297	1.53456	0.00362252	0.0447493	0.0365595	4257	tags=36%, list=17%, signal=30%	KCNA1/CD36/P2RX1/SCN9A/KCNJ8/FGF12/CAV1/NRCAM/TACR1/TBX18/CNR1/GJA1/SLC8A2/SCN1B/KCNE4/SCN7A/KCND2/ANK2/CACNA2D1/CNTNAP1/KCNIP2/SCN4B/GJC1/CACNB2/KCNH6/CACNA1C/SCN5A/DMD/SLC8A1/TNF/CACNA1H/KCNMB3/CNR2/GJA5/KCNB1/SLC4A3/FLNA/CLDN19/P2RX3/CHRNB4/CTNNA3
GOBP_REGULATION_OF_EPITHELIAL_CELL_MIGRATION	GOBP_REGULATION_OF_EPITHELIAL_CELL_MIGRATION	231	0.40871	1.46129	0.00360759	0.0447493	0.0365595	5661	tags=32%, list=23%, signal=25%	MIR483/APOH/MIR222/AGT/MIR221/CCBE1/MEOX2/FGF7/FGF10/HAS2/PTGS2/FOXC2/THBS1/TACR1/SPARC/DCN/PRKD1/AKT3/TGFB2/MIR149/MCC/STC1/SERPINF1/SRPX2/BMPER/SLIT2/ITGB3/TEK/RHOJ/FGF2/ANGPT1/ADAMTS9/ADGRA2/VEGFC/IFNG/NRP1/GATA3/WNT5A/FGF1/TNF/PTPRM/MET/ATP2B4/KDR/NOS3/MEF2C/MMRN2/ADGRB1/KRIT1/HIF1A/FGFR1/JCAD/PDGFB/NRP2/TGFB1/PLPP3/MMP9/BMPR2/PFN2/PTN/TBXA2R/RGCC/MACF1/HDAC5/MIR342/EDN1/CXCL13/FLT4/RTN4/PRCP…
GOBP_POSITIVE_REGULATION_OF_DEFENSE_RESPONSE	GOBP_POSITIVE_REGULATION_OF_DEFENSE_RESPONSE	262	0.390737	1.40818	0.00361982	0.0447493	0.0365595	3314	tags=20%, list=13%, signal=18%	MMP8/FABP4/IL6/SERPINE1/AGT/HLA-G/EREG/FPR2/FCN1/CCN4/S100A12/FFAR2/PTGS2/LPL/LILRA2/KLK5/PTGER3/AGTR1/CNR1/PLA2G5/COLEC11/MNDA/ALOX5AP/TLR2/CREB3L3/TRIM6/OSMR/IL1B/NLRP3/TLR8/GRPR/PDE2A/LBP/C3/IFNG/CLEC7A/IL33/SIGLEC16/GPR4/LILRA5/WNT5A/TNF/FYN/RAET1G/TYROBP/PAK3/TNFSF4/LGALS1/IL6ST/MEF2C/NLRC4/TLR4/MMRN2
GOMF_OXIDOREDUCTASE_ACTIVITY_ACTING_ON_PEROXIDE_AS_ACCEPTOR	GOMF_OXIDOREDUCTASE_ACTIVITY_ACTING_ON_PEROXIDE_AS_ACCEPTOR	45	0.587845	1.72079	0.00364403	0.0449086	0.0366897	4864	tags=33%, list=19%, signal=27%	MPO/PTGS2/GPX3/HBQ1/GPX8/ALOX5AP/GPX7/PXDN/CLIC2/GSTM2/PTGES/CYGB/SESN3/HBB/LTC4S
GOBP_RIBOSOME_ASSEMBLY	GOBP_RIBOSOME_ASSEMBLY	57	-0.506979	-1.76045	0.00366337	0.0450404	0.0367974	7725	tags=70%, list=31%, signal=49%	PWP2/RPL38/XRCC5/DDX28/RPS27L/DHX29/NIP7/RPL6/RPL24/ABT1/MRPL22/PRKDC/RRP7BP/NPM1/NGRN/MRTO4/EIF6/RPL10/MRPS11/RPS19/RPL23A/DHX30/DHX37/MPV17L2/NOP53/C1QBP/RPS14/RRS1/RPLP0P6/MRPS2/NLE1/RPLP0/RPSA/RPS28/PPAN/BOP1/RRP7A/TRAF7/RPS15/EFL1
GOBP_FAT_CELL_DIFFERENTIATION	GOBP_FAT_CELL_DIFFERENTIATION	218	0.410489	1.45804	0.00367829	0.0451175	0.0368604	3081	tags=22%, list=12%, signal=20%	ADIPOQ/MIR483/FABP4/WNT10B/RETN/IL6/IL11/SFRP2/GDF6/LGALS12/MEDAG/HTR2A/EBF2/SNAI2/FGF10/CCN4/FFAR2/SFRP1/PTGS2/NR4A3/LPL/FABP3/ZFPM2/FERMT2/ALOXE3/PDGFRA/RGS2/RUNX1T1/MMP11/PID1/CCDC3/FRZB/WNT5B/STEAP4/DLK2/CLIP3/TGFB1I1/PPARGC1A/GATA3/WNT5A/TNF/WWTR1/DKKL1/LRRC8C/RARRES2/ADGRF5/ZBTB16/SOD2/LMO3
GOBP_POSITIVE_REGULATION_OF_CELL_PROJECTION_ORGANIZATION	GOBP_POSITIVE_REGULATION_OF_CELL_PROJECTION_ORGANIZATION	315	0.378172	1.38878	0.00375981	0.0460091	0.0375888	5696	tags=30%, list=23%, signal=23%	CNTN1/NEFL/MIR222/STMN2/AGT/CXCL12/MIR221/FN1/TGFB3/NGF/TNN/EPHA3/NEURL1/LPAR3/ROR2/PACSIN1/CNR1/PRKD1/SHOX2/ATP1B2/L1CAM/TENM3/PTPRD/SCN1B/CDC42EP3/DPYSL3/ZDHHC15/SERPINF1/SLIT2/NDRG4/DLG4/BMP5/RGS2/ROBO1/CAPRIN2/P2RY12/MAP1B/HAP1/TOX/NEGR1/RND2/PALM/CCL19/HGF/NRP1/PLXNC1/GPM6A/WNT5A/FYN/PAK3/TENM1/DZIP1/RHOQ/FEZ1/FZD4/NLGN1/VLDLR/DIXDC1/CAMK1D/P3H1/FUZ/RIPOR2/CCDC88A/EPHA4/FES/ALKAL2/CCL21/FLNA…
GOBP_REGULATION_OF_MACROPHAGE_ACTIVATION	GOBP_REGULATION_OF_MACROPHAGE_ACTIVATION	52	0.584125	1.74663	0.00380667	0.0464734	0.0379682	5562	tags=50%, list=22%, signal=39%	BPI/MMP8/IL6/THBS1/HAMP/VSIG4/MIR145/CD200/LBP/FCGR2B/IL33/WNT5A/ADGRF5/TLR4/LRRK2/CST7/CCL3/HAVCR2/TREM2/SYT11/CX3CL1/RORA/PJA2/SNCA/SPHK1/CD84
GOBP_RENAL_SODIUM_EXCRETION	GOBP_RENAL_SODIUM_EXCRETION	17	0.749098	1.81892	0.00384746	0.0467763	0.0382156	3228	tags=59%, list=13%, signal=51%	SPX/AGT/NPPB/AGTR1/TACR1/NPR1/AVPR1A/CORIN/EDNRB/OXT
GOCC_TRANSPORTER_COMPLEX	GOCC_TRANSPORTER_COMPLEX	285	0.386339	1.40718	0.00385868	0.0467763	0.0382156	2822	tags=22%, list=11%, signal=20%	BEST2/CACNG6/KCNA1/KCNK2/GABRR1/CNIH2/LRRC26/KCNN1/SCN9A/KCNJ8/CACNG4/CHRNA3/CHRNE/CATSPER1/FXYD4/CPT1C/ABCC9/RYR1/TRPC4/GLRB/ATP1B2/TRPC1/SCN1B/KCNC3/CATSPERG/PLN/SCN7A/KCND2/CACNA2D1/DLG4/KCNIP2/BEST1/GRIN2A/RYR3/KCND1/CACNA2D2/SCN4B/ERGIC2/MICU3/KCNG1/KCNIP1/ATP8B4/CLIC4/CACNB2/KCNG2/PKD2/CACNA1C/SCN5A/PDE4B/GRIK5/TRPV6/CLIC5/CLIC2/CACNA2D3/ATP8B3/CACNA1H/KCNMB3/KCNAB3/LRRC8C/ATP8B2/TRPC6/TTYH2
GOBP_METAL_ION_HOMEOSTASIS	GOBP_METAL_ION_HOMEOSTASIS	439	0.364236	1.36217	0.00386027	0.0467763	0.0382156	4058	tags=23%, list=16%, signal=20%	ELANE/SPX/CCL7/F2/SCGN/KCNA1/JPH3/SLC30A2/AGT/P2RX1/IL1A/NPPB/HTR2A/CXCL12/PKHD1/CAV1/CALB2/PTH1R/AGTR1/TACR1/HAMP/CXCL11/RYR1/PRKD1/GPR3/CCL8/SLC11A1/TRPC4/ATP1B2/SLC8A2/TRPC1/NPR1/STC1/AVPR1A/PLN/TNNI3/SCN7A/P2RY6/ANK2/CYBRD1/SGCD/CDH23/EDNRA/THY1/RYR3/ITGB3/PRND/HAP1/FGF2/MICU3/TMEM178A/RGN/CORIN/APLNR/IFNG/CCL13/FAM20A/PKD2/CACNA1C/CCL19/CASQ1/SV2A/DMD/STEAP4/CCR1/SLC22A17/TRPV6/SLC8A1/WNT5A/…
GOBP_REGULATION_OF_CELL_CYCLE_PHASE_TRANSITION	GOBP_REGULATION_OF_CELL_CYCLE_PHASE_TRANSITION	399	-0.288464	-1.3114	0.00386737	0.0467763	0.0382156	4798	tags=31%, list=19%, signal=26%	CCNQ/EIF4G1/AURKB/RAD9B/CDK1/PRPF19/SMARCB1/RPTOR/MSH2/CCNB1/SASS6/ZNF16/PLK1/ANAPC15/CLSPN/AKT1/BRCC3/SMARCC2/RBL1/RFWD3/CCNG1/BUB1/GFI1B/MACROH2A1/FOXO4/GEN1/NOP53/CHEK2/SPC25/CCAR2/NABP2/BCL7A/TIPIN/BRD7/MBLAC1/RAD50/DLGAP5/CDKN1B/NUF2/CDC20/BUB3/NSUN2/MEPCE/ZFYVE19/TICRR/CDC6/STOX1/CDC7/TRIP13/TIMELESS/AURKA/TTI2/RAD51/ANLN/BRCA2/RCC2/FZR1/PSME2/TP53/ANXA1/FANCD2/EZH2/PHB2/PAXIP1/CHEK1/KIF14/…
GOBP_ENDOTHELIAL_CELL_APOPTOTIC_PROCESS	GOBP_ENDOTHELIAL_CELL_APOPTOTIC_PROCESS	56	0.566066	1.71957	0.00393529	0.0474876	0.0387967	4746	tags=43%, list=19%, signal=35%	IL11/SERPINE1/HLA-G/ANGPTL4/THBS1/FGA/SCG2/CCL2/COL4A3/CD248/TEK/ANGPT1/RAMP2/GATA3/TNF/ECSCR/KDR/CDH5/KRIT1/MIR590/ITGA4/BMPR2/TNFAIP3/RGCC
GOBP_KINETOCHORE_ORGANIZATION	GOBP_KINETOCHORE_ORGANIZATION	23	-0.667394	-1.91964	0.00395281	0.047589	0.0388795	3601	tags=52%, list=14%, signal=45%	DLGAP5/NUF2/CENPA/SMC2/CENPK/CENPF/SMC4/CENPN/CENPE/CENPH/CENPX/CDT1
GOBP_LIPID_DIGESTION	GOBP_LIPID_DIGESTION	20	0.720355	1.83496	0.00396806	0.0476624	0.0389395	842	tags=30%, list=3%, signal=29%	PNLIP/CEL/PNLIPRP2/CD36/SOAT2/APOA1
GOCC_MICROBODY_LUMEN	GOCC_MICROBODY_LUMEN	45	-0.562278	-1.84888	0.00408278	0.0488353	0.0398978	5794	tags=58%, list=23%, signal=44%	HACL1/PAOX/EHHADH/IDE/ACOX1/PRDX5/ACOT8/ABCD3/HSD17B4/PEX7/NUDT12/HMGCL/SCP2/NUDT7/CRAT/ACAA1/PIPOX/DHRS4/ACOX3/TYSND1/GSTK1/BAAT/AMACR/EPHX2/NOS2/FABP1
GOBP_MYELOID_LEUKOCYTE_DIFFERENTIATION	GOBP_MYELOID_LEUKOCYTE_DIFFERENTIATION	199	0.416367	1.46225	0.00408444	0.0488353	0.0398978	5380	tags=28%, list=21%, signal=22%	PRTN3/INHA/ADIPOQ/CSF2/CSF3/CCN4/SFRP1/INHBA/TNFAIP6/FBN1/TAL1/ROR2/PDE1B/MIR145/LRRC17/TLR2/CARTPT/CD109/GPR183/TMEM178A/IFNG/DCSTAMP/CCL19/CCR1/GATA3/TNF/TYROBP/FAM20C/CSF1R/GAB2/L3MBTL3/LILRB3/TLR4/MAFB/CCL3/CAMK4/FES/TGFB1/BATF3/TREM2/FSTL3/MMP9/KIT/TSPAN2/EVI2B/GPR68/NOTCH2/GAB3/TNFSF11/OSCAR/SH3PXD2A/KLF10/RASSF2/UBASH3B/NRROS/CSF1
GOBP_REGULATION_OF_B_CELL_ACTIVATION	GOBP_REGULATION_OF_B_CELL_ACTIVATION	186	-0.364967	-1.54078	0.00411559	0.0490952	0.04011	2681	tags=27%, list=11%, signal=24%	PARP3/PAXIP1/TIRAP/NSD2/IGHV5-51/IGHV3-35/IGHV1-69/IL7/TICAM1/IGHV3-21/TNFRSF13C/IGHV6-1/CTLA4/IGHV4-28/CD320/CD19/IGHV3-23/IKZF3/IGHV3-11/MZB1/TRDC/SYK/IGHV2-70/IGHV3-7/IGHV4-31/IGHV3-64D/IGHV1-18/CD27/EPHB2/IGHV3-48/TNFSF13/IGHV3-53/IGLL5/IGHV3-15/IGHV1-3/IGHV3-20/IGHM/IGHV3-66/IGHV3-30/FOXJ1/IGHV2-26/IGHV3-73/IGHV3-33/IGHA1/IL10/IGHD/IGHV3-13/IGHA2/IGHV3-72/IGLL1
GOCC_NUCLEOID	GOCC_NUCLEOID	45	-0.561172	-1.84525	0.00415504	0.0494526	0.0404021	7396	tags=64%, list=30%, signal=46%	DDX28/DBT/LRPPRC/SSBP1/HADHA/ELAC2/FASTKD5/ATP5F1B/SUPV3L1/ACADVL/POLG/TUFM/LRRC59/HSPA9/SLC25A5/HSD17B10/DHX30/VDAC1/GRSF1/TOP1MT/MPG/TWNK/LONP1/ATAD3A/DNA2/VDAC2/POLRMT/SHMT2/CPS1
GOCC_CYTOSOLIC_RIBOSOME	GOCC_CYTOSOLIC_RIBOSOME	102	-0.414013	-1.60474	0.00420001	0.0498739	0.0407463	7725	tags=65%, list=31%, signal=45%	RPL38/RPS27A/RPL15/RPS12/RPS18/RPL26/RPS16/RPS6/RPS27L/RPL4/RPL30/DHX29/RPL35A/RACK1/RPS29/RPL6/RPS3/RPL24/RPS15A/RPL26L1/RPL14/RPS24/RPLP2/RPL19/RPL10/FXR2/RPS23/RPL39/RPL18/RPL35/RPS25/RPL22/MRPS11/MRPL1/RPS7/RPL13A/RPL34/RPS21/RPL27A/RPS19/RPL7A/RPL23A/RPL37A/RPS9/RPL3/RPS4Y1/RPL13/RPS26/RPL21/RPL29/RPS14/RPLP0P6/RPLP1/RPLP0/RPSA/RPL7/RPS28/RPL9/RPL36/RPL17/RPL18A/RPS3A/RPL8/RPS15/RPS2/RPL41
GOBP_NEURON_RECOGNITION	GOBP_NEURON_RECOGNITION	41	0.602197	1.73312	0.00424465	0.0502894	0.0410857	5209	tags=54%, list=21%, signal=43%	VSTM2L/EFNB3/GAP43/TNN/EPHA3/NRCAM/NCAM2/CNR1/NTM/NEXN/ROBO1/NDN/NRP1/PALLD/CXCR4/CNTN4/PCDH12/EPHA4/CRTAC1/ROBO3/ROBO4/RTN4
GOBP_POSITIVE_REGULATION_OF_BINDING	GOBP_POSITIVE_REGULATION_OF_BINDING	168	0.437163	1.51436	0.0043049	0.0508876	0.0415744	4293	tags=21%, list=17%, signal=17%	GCG/MMP8/VTN/NEUROD1/EBF2/CSF3/NGF/CAV1/IGF1/PLCL1/ADD2/TRIM6/CTHRC1/MYOCD/CAPRIN2/HAND2/DACT1/IFNG/SPON1/NRP1/TWIST1/GATA3/WNT5A/CLIC2/LARP6/MET/LRP1/GPSM1/KRIT1/RIPOR2/LRRK2/EPHA4/TGFB1/MMP9/NPHP3
GOBP_ORGANIC_ACID_CATABOLIC_PROCESS	GOBP_ORGANIC_ACID_CATABOLIC_PROCESS	215	-0.341395	-1.48846	0.00431664	0.050911	0.0415935	4606	tags=36%, list=18%, signal=29%	ABCD1/HSD17B10/ACSF3/PGD/QDPR/HMGCL/ABHD3/HIBADH/SCP2/IVD/NUDT7/AKT1/PPARD/ACAT2/ETFDH/PCK2/CRAT/ACAA1/ADTRP/XYLB/OAT/CYP2W1/MFSD2A/PEX5/GOT2/AHCY/SLC25A21/AFMID/AKR1A1/PIPOX/CPT2/ACMSD/ACOX3/GCDH/MCCC2/MCAT/TYSND1/ECHS1/PRODH/ALDH5A1/HADH/GOT1/SHMT1/ECI1/ACADSB/GCAT/SHMT2/MPST/ILVBL/FAAH/NUDT8/ABAT/DDAH1/DCXR/TST/CRYL1/SLC27A2/CYP4F3/ALDH4A1/AMDHD1/SORD/ACADS/LDHD/CYP4F11/AMACR/HGD/PCK1/CYP4F12/…
GOBP_TRABECULA_MORPHOGENESIS	GOBP_TRABECULA_MORPHOGENESIS	45	0.580281	1.69865	0.00433812	0.0509338	0.0416122	3377	tags=38%, list=13%, signal=33%	WNT10B/NKX2-5/SFRP1/MMP2/ADAMTS1/COL1A1/TGFB2/HEG1/GREM1/BMP5/FOXH1/NOG/FBN2/TEK/S1PR1/ENG/THBS3
GOBP_PLATELET_AGGREGATION	GOBP_PLATELET_AGGREGATION	69	0.534853	1.66067	0.00433287	0.0509338	0.0416122	5946	tags=41%, list=24%, signal=31%	CELA2A/IL6/CTSG/FN1/COMP/FGA/PDPN/MMRN1/PRKG1/PDGFRA/ITGB3/P2RY12/GP6/ILK/IL6ST/C1QTNF1/MYL9/FLNA/GP1BA/PEAR1/HBB/ACTN1/PLEK/UBASH3B/SERPINE2/VCL/CSRP1/EMILIN2
GOBP_INTERLEUKIN_8_PRODUCTION	GOBP_INTERLEUKIN_8_PRODUCTION	86	0.505822	1.62944	0.00435023	0.0509612	0.0416346	2642	tags=24%, list=11%, signal=22%	PLA2G1B/ELANE/BPI/ADIPOQ/IL6/SERPINE1/FCN1/FFAR2/LILRA2/TLR2/CHI3L1/IL1B/TLR8/SSC5D/LBP/TLR1/CLEC7A/CD14/WNT5A/TNF/C5AR2
GOBP_SEQUESTERING_OF_CALCIUM_ION	GOBP_SEQUESTERING_OF_CALCIUM_ION	117	0.45802	1.52966	0.00448296	0.0523984	0.0428087	5576	tags=38%, list=22%, signal=29%	F2/JPH3/HTR2A/CXCL11/RYR1/PRKD1/TRPC1/PLN/P2RY6/ANK2/THY1/RYR3/ITGB3/HAP1/FGF2/APLNR/PKD2/CACNA1C/CCL19/CASQ1/DMD/SLC8A1/CLIC2/JPH2/GSTM2/ITPR2/XCL1/DDIT3/TRPA1/CCL3/CXCL10/F2RL3/CCL21/FLNA/GP1BA/F2R/CAPN3/AKAP6/CX3CL1/ITPR1/SNCA/UBASH3B/P2RX7/FKBP1B
GOBP_NEGATIVE_REGULATION_OF_MONONUCLEAR_CELL_MIGRATION	GOBP_NEGATIVE_REGULATION_OF_MONONUCLEAR_CELL_MIGRATION	21	0.696848	1.78066	0.00451451	0.0525873	0.0429631	2173	tags=43%, list=9%, signal=39%	APOD/CCL2/CD200/GREM1/DUSP1/SLIT2/BMP5/CCN3/PADI2
GOBP_CELL_ADHESION_MEDIATED_BY_INTEGRIN	GOBP_CELL_ADHESION_MEDIATED_BY_INTEGRIN	82	0.497033	1.59295	0.0045193	0.0525873	0.0429631	5245	tags=39%, list=21%, signal=31%	VTN/SFRP2/SERPINE1/CYP1B1/SNAI2/FBN1/FOXC2/ITGA5/TGFB2/ITGA11/MMRN1/ITGB3/P2RY12/CCN3/ITGA10/ITGA1/PLAU/COL16A1/JAM3/ITGBL1/ITGA7/ITGAX/EMILIN1/CCL21/ITGAV/ITGA4/PLPP3/ITGAM/PODXL/CXCL13/ITGA9/ITGB1
GOBP_NEGATIVE_REGULATION_OF_FAT_CELL_DIFFERENTIATION	GOBP_NEGATIVE_REGULATION_OF_FAT_CELL_DIFFERENTIATION	51	0.573395	1.70888	0.00457988	0.0531735	0.043442	2498	tags=27%, list=10%, signal=25%	ADIPOQ/MIR483/WNT10B/IL6/CCN4/ZFPM2/FERMT2/RUNX1T1/MMP11/TGFB1I1/GATA3/WNT5A/TNF/WWTR1
GOBP_POSITIVE_REGULATION_OF_TUMOR_NECROSIS_FACTOR_SUPERFAMILY_CYTOKINE_PRODUCTION	GOBP_POSITIVE_REGULATION_OF_TUMOR_NECROSIS_FACTOR_SUPERFAMILY_CYTOKINE_PRODUCTION	100	0.492468	1.60528	0.00463509	0.0536559	0.0438361	3868	tags=32%, list=15%, signal=27%	AZU1/MMP8/IL6/CD36/IL1A/LPL/LILRA2/THBS1/AKAP12/TLR2/NFATC4/CD86/LY96/LBP/IFNG/CCL19/TLR1/CLEC7A/CD14/IL33/TWIST1/LILRA5/WNT5A/TYROBP/MIR657/TLR4/FCGR3A/CYBB/C1QTNF4/LRRK2/CCL3/HAVCR2
GOBP_FORMATION_OF_PRIMARY_GERM_LAYER	GOBP_FORMATION_OF_PRIMARY_GERM_LAYER	113	0.470042	1.56309	0.0046523	0.0536559	0.0438361	4353	tags=35%, list=17%, signal=29%	MMP8/VTN/SFRP2/FN1/ACVR1/COL7A1/INHBA/MMP2/FOXC2/ITGA5/COL8A1/COL12A1/MIR145/COL5A2/GJA1/FZD7/NODAL/DUSP1/SIX2/COL5A1/COL11A1/NOG/ITGB3/SNAI1/DKK1/SOX17/WNT5A/COL6A1/COL4A2/ITGA7/DUSP5/POU5F1/ITGAV/ITGA4/TBX19/MMP9/LAMB1/BMPR2/TWSG1
GOBP_BIOLOGICAL_PROCESS_INVOLVED_IN_SYMBIOTIC_INTERACTION	GOBP_BIOLOGICAL_PROCESS_INVOLVED_IN_SYMBIOTIC_INTERACTION	281	0.392363	1.42799	0.00465229	0.0536559	0.0438361	1816	tags=12%, list=7%, signal=11%	ELANE/AZU1/F2/CTSG/CXCL6/PTX3/PGLYRP1/EFNB3/MIR222/CLDN9/HTR2A/MIR221/FN1/TREM1/CXCL8/FCN1/CLDN6/CLEC5A/CAV1/HPN/AGTR1/CH25H/MRC1/ITGA5/CCL8/FBXL2/TRIM6/CTSL/AXL/ITGB3/CD86/EGFR/MID2/HS3ST5
GOCC_PRERIBOSOME	GOCC_PRERIBOSOME	73	-0.466104	-1.70869	0.00466979	0.0537386	0.0439037	6517	tags=55%, list=26%, signal=41%	BMS1/PWP2/FTSJ3/XRCC5/KRI1/WDR74/NIP7/EBNA1BP2/BYSL/PRKDC/LAS1L/UTP20/UTP14A/RRP1B/RRP7BP/UTP3/MRTO4/EIF6/NOP56/NOL6/RPS7/RRP1/WDR3/FBL/PDCD11/ZNF622/NOB1/IMP4/IMP3/RRS1/NOC4L/NOC2L/NOP9/PES1/PPAN/RRP9/BOP1/TBL3/RRP7A/NOP14
GOBP_REGULATION_OF_INSULIN_LIKE_GROWTH_FACTOR_RECEPTOR_SIGNALING_PATHWAY	GOBP_REGULATION_OF_INSULIN_LIKE_GROWTH_FACTOR_RECEPTOR_SIGNALING_PATHWAY	19	0.721536	1.80997	0.00471699	0.0541623	0.0442498	1714	tags=42%, list=7%, signal=39%	GHRH/CILP/IGFBP1/IGF1/AR/IGFBP4/BMP5/IGFBP5
GOBP_CELL_MORPHOGENESIS_INVOLVED_IN_NEURON_DIFFERENTIATION	GOBP_CELL_MORPHOGENESIS_INVOLVED_IN_NEURON_DIFFERENTIATION	485	0.358271	1.35217	0.00474542	0.054369	0.0444187	5866	tags=32%, list=23%, signal=25%	VSTM2L/FSTL4/CNTN1/NEFL/CDH2/EFNB3/UCHL1/IGF2BP1/GAP43/NGFR/CXCL12/FN1/FLRT2/NGF/NKX2-1/NEFH/GDF7/TNN/CTNND2/CHRNA3/EPHA3/NRCAM/LPAR3/NEUROG3/CDH11/GLI3/SHOX2/CCKAR/KIF5A/L1CAM/BOC/PTPRD/SCN1B/ADGRB3/SEMA3D/ZDHHC15/NTNG2/SLIT3/NEXN/LAMA2/SLIT2/PLPPR4/DLG4/CNTNAP1/LZTS1/NFATC4/SEMA5B/CDH23/EDNRA/NFASC/NOG/THY1/ROBO1/GLI2/CAPRIN2/UST/MAP1A/NDN/MAP1B/SDC2/S100B/SLITRK6/PREX2/RND2/NOVA2/APBB1/TANC2/M…
GOBP_LEUKOTRIENE_METABOLIC_PROCESS	GOBP_LEUKOTRIENE_METABOLIC_PROCESS	28	0.660813	1.79724	0.0048703	0.0556774	0.0454876	1010	tags=21%, list=4%, signal=21%	PLA2G1B/CPA1/PLA2G5/GGT5/ALOX5AP/TLR2
GOBP_ENDOTHELIUM_DEVELOPMENT	GOBP_ENDOTHELIUM_DEVELOPMENT	131	0.454251	1.54131	0.00490063	0.0559015	0.0456708	6017	tags=42%, list=24%, signal=32%	ACVR1/FOXC2/ADAMTS12/FSTL1/HEG1/STC1/PDPN/FZD2/IL1B/EDNRA/PDE2A/PROC/ZEB1/COL15A1/GJA4/CLIC4/NRP1/APOLD1/TIE1/SOX17/EDNRB/FGF1/TNF/ARHGEF26/MSN/S1PR1/MET/PECAM1/GJA5/CD34/S1PR3/RDX/KDR/CDH5/NOTCH4/ITGAX/KRIT1/CXCR4/CXCL10/DLL1/HEY2/BMPR2/MYADM/BMP6/TMEM100/SOX18/ROBO4/BARX1/CLDN5/ATOH8/COL18A1/MIR181A2/VCL/GSTM3/ACVRL1
GOBP_POSITIVE_REGULATION_OF_VASCULAR_ENDOTHELIAL_GROWTH_FACTOR_PRODUCTION	GOBP_POSITIVE_REGULATION_OF_VASCULAR_ENDOTHELIAL_GROWTH_FACTOR_PRODUCTION	28	0.660787	1.79717	0.00492239	0.055905	0.0456736	3944	tags=54%, list=16%, signal=45%	IL6/IL1A/CYP1B1/CCBE1/C5/PTGS2/NODAL/SULF1/IL1B/C3AR1/C5AR1/C3/IL6ST/HIF1A/TGFB1
GOBP_CARBOHYDRATE_CATABOLIC_PROCESS	GOBP_CARBOHYDRATE_CATABOLIC_PROCESS	138	-0.380078	-1.5544	0.0049134	0.055905	0.0456736	4209	tags=31%, list=17%, signal=26%	HK2/BAD/PPP1R3D/DHDH/GPI/PKM/PGM2/GAPDH/HKDC1/XYLB/NUPR1/GALK1/GALM/DDIT4/GK5/PGAM1/TP53/PFKL/GLYCTK/MIR210/PYGB/ZBTB7A/ALDOA/MLST8/GPD1/SLC4A4/SIRT6/FUT4/TKFC/FBP1/GALE/FUT9/MLXIPL/SI/SORD/MGAM/TREH/FUT2/PFKFB2/FUT6/GBA3/PKLR/CHIA
GOBP_UROGENITAL_SYSTEM_DEVELOPMENT	GOBP_UROGENITAL_SYSTEM_DEVELOPMENT	328	0.377056	1.39241	0.00501864	0.0568743	0.0464655	4301	tags=30%, list=17%, signal=25%	ADIPOQ/CER1/SOX11/CRLF1/GDF6/AGT/ALDH1A2/KCNJ8/ACVR1/PKHD1/FGF10/GREB1L/HAS2/SFRP1/FBN1/TNC/MMP2/FOXC2/BICC1/AGTR1/ADAMTS1/MMP17/TBX18/GLI3/HEYL/AR/GLI1/CYP7B1/TGFB2/TMEM59L/SULF1/GREM1/SERPINF1/BMPER/SIX2/SLIT2/ADAMTS16/MYOCD/EDNRA/PDGFRA/ACTA2/COL4A3/NOG/GLI2/PDGFD/ITGB3/PYGO1/TEK/FGF2/ANGPT1/CYP26B1/PDGFRB/GLIS2/RGN/PKD2/NID1/DYNC2H1/CXCR2/NRP1/PLAG1/GATA3/SOX17/GPR4/WNT5A/EDNRB/FGF1/WWTR1/TNS…
GOBP_NEGATIVE_REGULATION_OF_LEUKOCYTE_MIGRATION	GOBP_NEGATIVE_REGULATION_OF_LEUKOCYTE_MIGRATION	45	0.574735	1.68241	0.00503221	0.0569044	0.0464901	4015	tags=40%, list=16%, signal=34%	APOD/CXCL12/C5/TNFAIP6/CCL2/CD200/GREM1/DUSP1/SLIT2/BMP5/CCN3/PADI2/IL33/C5AR2/RIPOR2/EMILIN1/CD300A/CCL21
GOBP_LEUKOCYTE_TETHERING_OR_ROLLING	GOBP_LEUKOCYTE_TETHERING_OR_ROLLING	31	0.640501	1.7651	0.00505958	0.0569667	0.046541	4058	tags=48%, list=16%, signal=41%	ELANE/CXCL12/SELE/SELP/ADD2/MADCAM1/JAM2/VCAM1/TNF/CX3CR1/SELL/ST3GAL4/CCL21/ITGA4/GP1BA
GOBP_LONG_CHAIN_FATTY_ACID_TRANSPORT	GOBP_LONG_CHAIN_FATTY_ACID_TRANSPORT	59	0.552615	1.68227	0.00505738	0.0569667	0.046541	873	tags=14%, list=3%, signal=13%	PLA2G1B/SPX/FABP4/CD36/SLC27A6/THBS1/FABP3/PLA2G5
GOMF_METALLOCARBOXYPEPTIDASE_ACTIVITY	GOMF_METALLOCARBOXYPEPTIDASE_ACTIVITY	23	0.676407	1.76817	0.00516458	0.0578988	0.0473025	691	tags=17%, list=3%, signal=17%	CPA1/CPA2/CPM/CPXM1
GOBP_REGULATION_OF_LEUKOCYTE_ADHESION_TO_VASCULAR_ENDOTHELIAL_CELL	GOBP_REGULATION_OF_LEUKOCYTE_ADHESION_TO_VASCULAR_ENDOTHELIAL_CELL	31	0.639683	1.76285	0.00516231	0.0578988	0.0473025	795	tags=23%, list=3%, signal=22%	ELANE/IL6/MIR222/CXCL12/MIR221/SELE/SELP
GOBP_STEM_CELL_DIVISION	GOBP_STEM_CELL_DIVISION	28	0.65871	1.79152	0.00523492	0.058436	0.0477414	4229	tags=39%, list=17%, signal=33%	SFRP2/NAP1L2/MIR145/FZD7/TGFB2/LBH/SOX17/WWTR1/ZBTB16/KIT/EVI2B
GOBP_POSITIVE_REGULATION_OF_OSSIFICATION	GOBP_POSITIVE_REGULATION_OF_OSSIFICATION	51	0.569629	1.69766	0.00522451	0.058436	0.0477414	5462	tags=49%, list=22%, signal=38%	WNT10B/SOX11/TGFB3/CCN1/ACVR1/TACR1/TMEM119/TGFB2/FBN2/SLC8A1/WNT5A/FAM20C/BMPR1B/ZBTB16/MEF2C/OXT/GPM6B/WNT4/TGFB1/BMPR2/PTN/BMP6/ALOX5/ADRB2/P2RX7
GOMF_CATALYTIC_ACTIVITY_ACTING_ON_DNA	GOMF_CATALYTIC_ACTIVITY_ACTING_ON_DNA	225	-0.329188	-1.445	0.00525485	0.0585332	0.0478208	7380	tags=48%, list=29%, signal=34%	XRCC6/MCM9/BPTF/DHX9/G3BP1/FANCM/TERF1/APTX/XRCC3/WRN/TREX2/TDP1/ATAD5/IGHMBP2/DDX1/ALKBH2/RFC1/CHRAC1/RAD54B/RPS3/MYO18A/DSCC1/POLL/POLA1/PMS2P1/DDX12P/SUPV3L1/POLG/TENT4B/TERF2/PLD4/MUS81/WRNIP1/TOP3A/INO80/PTGES3/SMC3/PMS2/POLH/TOP2A/RECQL5/XRCC1/MGMT/RBBP4/MGME1/RFC4/MCM6/RFC5/MAP1S/DNASE1L2/APEX2/RFC3/FAN1/DMC1/MSH2/EXO1/DKC1/ERCC6L/POLM/ALKBH4/GEN1/DNASE2/TOP1/RAD50/PIF1/OGG1/DNASE1L1/RFC2/…
GOBP_VASCULAR_ENDOTHELIAL_GROWTH_FACTOR_RECEPTOR_SIGNALING_PATHWAY	GOBP_VASCULAR_ENDOTHELIAL_GROWTH_FACTOR_RECEPTOR_SIGNALING_PATHWAY	53	0.55991	1.68251	0.00527466	0.0586285	0.0478987	3961	tags=42%, list=16%, signal=35%	VTN/FGF10/FOXC2/ITGA5/PRKD1/SULF1/IL1B/AXL/ITGB3/VEGFC/NRP1/FYN/FZD4/KDR/MMRN2/HIF1A/TMEM204/FLT1/CLEC14A/EMILIN1/PGF/GRB10
GOBP_EXCRETION	GOBP_EXCRETION	28	0.657507	1.78825	0.00528701	0.0586408	0.0479087	3345	tags=46%, list=13%, signal=40%	SPX/AGT/NPPB/CHRNA3/AGTR1/TACR1/NPR1/STC1/AVPR1A/CORIN/EDNRB/OXT/KCNMA1
GOBP_INSULIN_LIKE_GROWTH_FACTOR_RECEPTOR_SIGNALING_PATHWAY	GOBP_INSULIN_LIKE_GROWTH_FACTOR_RECEPTOR_SIGNALING_PATHWAY	32	0.631742	1.74847	0.00534658	0.0586815	0.0479419	1714	tags=28%, list=7%, signal=26%	GHRH/CILP/GHR/IGFBP1/IGF1/AR/IGFBP4/BMP5/IGFBP5
GOCC_LATERAL_PLASMA_MEMBRANE	GOCC_LATERAL_PLASMA_MEMBRANE	61	-0.486977	-1.72332	0.00531391	0.0586815	0.0479419	3498	tags=46%, list=14%, signal=40%	SLC16A1/ERBB3/CLDN4/SLC6A9/IQGAP3/DVL1/ANXA1/GPSM2/AXIN1/ANK3/MARK2/EPCAM/CDH1/CLDN7/SLC12A2/NSG1/CLDN3/ATP1A1/MYO1A/ATP1B1/CLDN12/JUP/DRD2/GJB2/DSG1/GJB1/CLDN15/PTPRO
GOBP_RESPONSE_TO_REACTIVE_OXYGEN_SPECIES	GOBP_RESPONSE_TO_REACTIVE_OXYGEN_SPECIES	188	0.419706	1.47109	0.00533518	0.0586815	0.0479419	3701	tags=19%, list=15%, signal=16%	MPO/IL6/APOD/HP/CD36/IL1A/SCGB1A1/CYP1B1/NR4A3/MMP2/DDR2/TACR1/COL1A1/PTPRN/S100A7/AREG/PDGFRA/AXL/PDGFD/FOSL1/EGFR/FBLN5/PDGFRB/CRYAB/PKD2/HGF/SLC8A1/FYN/MET/SOD2/NOS3/BNIP3/HIF1A/LRRK2/TRPA1
GOBP_DEVELOPMENTAL_MATURATION	GOBP_DEVELOPMENTAL_MATURATION	259	0.387931	1.39729	0.00534696	0.0586815	0.0479419	3700	tags=27%, list=15%, signal=23%	SEZ6L/WNT10B/PAEP/NEFL/ALDH1A2/EREG/C1QL1/CABYR/PTH1R/MMP2/NRCAM/NEURL1/TDRD10/PHOSPHO1/PGR/IGF1/RYR1/ADAMTS12/SEZ6/PTPRN/ADGRB3/TGFB2/CHRDL1/RECK/ZDHHC15/GREM1/LHX6/DLG4/NFATC4/KCNIP2/EDNRA/LGI4/AXL/MAP1B/NPPC/BAIAP3/C3/ARHGEF15/PALM/CCL19/CLEC7A/IGSF21/TDRD1/ADAMTS7/GATA3/RHEX/WNT5A/EDNRB/PDE3A/FAM20C/S1PR1/CX3CR1/SPINK1/DCHS1/NPR2/ZBTB16/NLGN1/L3MBTL3/KDR/CDH5/KCNB1/GLDN/THBS3/TDRD6/HIF1A/RFLN…
GOBP_POSITIVE_REGULATION_OF_CELL_CYCLE	GOBP_POSITIVE_REGULATION_OF_CELL_CYCLE	308	-0.308292	-1.37639	0.00532172	0.0586815	0.0479419	3601	tags=28%, list=14%, signal=24%	DLGAP5/PPP1R35/CDKN1B/SHB/EIF4E/HSF1/MEPCE/NUPR1/SMC2/CDC6/STOX1/RAD23A/CDC7/PIWIL2/AURKA/NCAPH/TBX3/PSRC1/RACGAP1/BRCA2/RCC2/RAD51AP1/CKS2/ANXA1/EZH2/PHB2/PLK4/FGFR2/KIF20B/CHEK1/KIF14/MDM2/GPSM2/HCFC1/RANBP1/CIT/ASNS/NCAPG2/DBF4/STIL/CDK5R1/PBK/PLRG1/SMC4/CDCA5/DTL/TFDP1/OVOL1/FEN1/CDC25B/PLCG2/CDC25C/RRM1/SSTR5/NCAPG/CCND1/MSX1/MAD2L1/HYAL1/CDCA8/FOXA1/CENPV/BIRC5/INCENP/DDRGK1/HOXA13/GIPC1/RR…
GOBP_CELLULAR_PROCESS_INVOLVED_IN_REPRODUCTION_IN_MULTICELLULAR_ORGANISM	GOBP_CELLULAR_PROCESS_INVOLVED_IN_REPRODUCTION_IN_MULTICELLULAR_ORGANISM	297	0.379555	1.3866	0.00540986	0.059247	0.048404	3417	tags=20%, list=14%, signal=17%	DAZL/TEX11/PAEP/CTCFL/RETN/TDRD9/PTX3/SERPINA5/UCHL1/CCDC136/SOHLH1/EREG/CABYR/SPESP1/HORMAD1/ACVR1/AURKC/SFRP1/INHBA/TNFAIP6/DPY19L2/NEURL1/TDRD10/IGF1/TMEM119/GLI1/NODAL/SLIT3/DHH/FOLR2/SLIT2/EDNRA/QKI/KLC3/FOSL1/PYGO1/NPPC/CYP26B1/TDRD1/JAM2/SEPTIN4/IHO1/PDE3A/DZIP1/FZD4/SPINK1/BMPR1B/M1AP/NPR2/JAM3/ZBTB16/SPIRE1/SPACA6/TDRD12/NPM2/BTBD18/MAEL/TDRD6
GOBP_PLATELET_DERIVED_GROWTH_FACTOR_RECEPTOR_SIGNALING_PATHWAY	GOBP_PLATELET_DERIVED_GROWTH_FACTOR_RECEPTOR_SIGNALING_PATHWAY	56	0.556268	1.68981	0.00548327	0.0599251	0.048958	2167	tags=30%, list=9%, signal=28%	ADIPOQ/APOD/F7/PDGFRL/MIR221/NR4A3/LOX/PDGFC/STON1/NDRG4/MYOCD/PDGFRA/PDGFD/ITGB3/PDGFRB/PTGIR/NRP1
GOBP_REGULATION_OF_MACROPHAGE_DIFFERENTIATION	GOBP_REGULATION_OF_MACROPHAGE_DIFFERENTIATION	23	0.672285	1.7574	0.00553973	0.0604156	0.0493587	878	tags=22%, list=4%, signal=21%	INHA/ADIPOQ/INHBA/ROR2/MIR145
GOBP_POSITIVE_REGULATION_OF_MITOTIC_SISTER_CHROMATID_SEPARATION	GOBP_POSITIVE_REGULATION_OF_MITOTIC_SISTER_CHROMATID_SEPARATION	18	-0.693211	-1.87673	0.00562406	0.0612071	0.0500053	1599	tags=44%, list=6%, signal=42%	AURKB/DLGAP5/CDCA8/BIRC5/INCENP/ESPL1/PRAP1/CDT1
GOMF_CALCIUM_DEPENDENT_CYSTEINE_TYPE_ENDOPEPTIDASE_ACTIVITY	GOMF_CALCIUM_DEPENDENT_CYSTEINE_TYPE_ENDOPEPTIDASE_ACTIVITY	16	-0.713151	-1.88091	0.00568479	0.0616806	0.0503921	3458	tags=56%, list=14%, signal=49%	CAPN10/CAPN1/CAPN13/CAPN8/CAPN9/CAPN15/CAPN5/CAPNS2/CAPN14
GOBP_EPITHELIAL_TUBE_MORPHOGENESIS	GOBP_EPITHELIAL_TUBE_MORPHOGENESIS	303	0.37329	1.36245	0.00569122	0.0616806	0.0503921	5082	tags=31%, list=20%, signal=25%	SOX11/NKX2-5/SFRP2/AGT/ACVR1/PKHD1/FGF10/NKX2-1/GREB1L/TRIM71/SFRP1/PRICKLE1/GDF7/FOXC2/PGR/GLI3/ADAMTS12/AR/TGFB2/TMEM59L/NODAL/GREM1/FZD2/SIX2/SLIT2/CTHRC1/ADAMTS16/NDRG4/NFATC4/BMP5/AREG/EDNRA/FOXH1/NOG/GLI2/FGF2/HAND2/RGMA/CLIC4/APLNR/DLC1/PKD2/CXCR2/NRP1/TWIST1/TIE1/GATA3/SOX17/WNT5A/FGF1/TNF/CSF1R/MET/MICAL2/DCHS1/SMO/ILK/NR3C1/KDR/COL4A1/MEF2C/ENG/MMRN2/NOTCH4/EPHA7/ITGAX/CXCR4/ADM/HIF1A/F…
GOBP_POSITIVE_REGULATION_OF_LIPID_STORAGE	GOBP_POSITIVE_REGULATION_OF_LIPID_STORAGE	23	0.670871	1.7537	0.00575486	0.0619837	0.0506398	2177	tags=30%, list=9%, signal=28%	CIDEA/CD36/APOB/LPL/PLIN2/C3/MSR1
GOBP_SPINDLE_ORGANIZATION	GOBP_SPINDLE_ORGANIZATION	188	-0.345786	-1.45556	0.00574765	0.0619837	0.0506398	6567	tags=49%, list=26%, signal=37%	SUN2/HNRNPU/RPS3/GOLGA2/AAAS/CHMP7/HAUS3/DCTN1/CEP97/RAN/HSPA1A/KNSTRN/CCSAP/BCCIP/NCOR1/NDC80/AUNIP/FBXO5/PPP2R1A/TUBGCP6/INO80/HAUS8/TACC2/SMC3/VPS4B/MAPK15/TUBGCP2/MAP1S/SPAG5/VCP/HAUS2/TNKS/AURKB/CHMP6/STMN1/NUDC/CCNB1/SASS6/HAUS5/LIMK2/MYBL2/PLK1/WRAP73/KIF23/NTMT1/CHEK2/SPC25/NEK2/DLGAP5/NUF2/CDC20/PTPA/TPX2/CHMP1A/CCNB2/TUBGCP4/AURKA/SMC1A/CCDC61/PSRC1/RCC1/RACGAP1/PARP3/GPSM2/PRC1/KIFC1/S…
GOBP_NEGATIVE_REGULATION_OF_CELL_ACTIVATION	GOBP_NEGATIVE_REGULATION_OF_CELL_ACTIVATION	199	0.410923	1.44313	0.00574223	0.0619837	0.0506398	5629	tags=34%, list=22%, signal=26%	INHA/BPI/F2/CTSG/SOX11/PGLYRP1/SCGB1A1/HLA-G/LGALS7B/SFRP1/INHBA/CNR1/GLI3/VSIG4/MNDA/CD200/GPNMB/PRKG1/PDGFRA/AXL/LRRC32/CD86/PDCD1LG2/FCGR2B/THBD/IFNL1/HLX/CR1/TYROBP/CNR2/TNFSF4/ADGRF5/LILRB2/MERTK/NOS3/LST1/IL13RA2/XCL1/IL2RA/C1QTNF1/LOXL3/RIPOR2/FGR/SFTPD/CST7/EMILIN1/MILR1/HAVCR2/CD300A/PDGFB/CYGB/TREM2/TWSG1/SYT11/SAMSN1/CD80/TNFAIP3/BCL6/LAPTM5/CX3CL1/FOXF1/UBASH3B/PRNP/SERPINE2/CD84/ZBTB…
GOCC_TERTIARY_GRANULE_MEMBRANE	GOCC_TERTIARY_GRANULE_MEMBRANE	66	0.541727	1.67523	0.00576689	0.0619852	0.050641	4189	tags=38%, list=17%, signal=32%	MCEMP1/FPR2/CLEC5A/FCAR/GPR84/SLC11A1/CLEC12A/FRMPD3/CD93/SLC2A3/OLR1/ATP8B4/PLAU/FCER1G/LILRB2/SIGLEC14/STOM/ITGAX/CYBB/CD59/LAIR1/CD300A/CD53/CHRNB4/ITGAM
GOBP_ACUTE_INFLAMMATORY_RESPONSE	GOBP_ACUTE_INFLAMMATORY_RESPONSE	97	0.476084	1.55743	0.00579254	0.0620052	0.0506573	2691	tags=36%, list=11%, signal=32%	ELANE/REG3G/F2/IL6/HP/IL1A/FN1/SERPINA3/TREM1/ACVR1/SERPINF2/FFAR2/PTGS2/PTGER3/TACR1/HAMP/CNR1/CD163/ALOX5AP/CREB3L3/OSMR/IL1B/NLRP3/LBP/C3/FCGR2B/CXCR2/GATA3/VCAM1/EDNRB/TNF/NPY/A2M/TNFSF4/F8
GOBP_CELLULAR_RESPIRATION	GOBP_CELLULAR_RESPIRATION	230	-0.331606	-1.43027	0.00579254	0.0620052	0.0506573	6643	tags=48%, list=27%, signal=36%	NNT/SDHD/ATP5PO/NDUFA1/PARK7/NDUFC1/ATP5MG/NDUFA11/COX7A2/NDUFA9/ATP5F1B/SUCLA2/DNAJC15/CHCHD5/UQCR11/ETFB/COX5B/SLC25A25/UQCRH/MTFR2/BID/IDE/ATP5F1A/IMMP2L/IDH3G/UCN/NDUFB2/NDUFS3/NDUFA5/ATP5PB/CS/MTLN/NDUFS2/NDUFS1/ETFA/PANK2/MYBBP1A/COX15/PPIF/NDUFAF1/MRPS36/UQCR10/STOML2/OGDH/COX6B1/NDUFA6/NDUFB6/UQCRQ/LYRM7/VCP/CDK1/ABCD1/MSH2/CCNB1/NDUFB10/FH/GHITM/COX10/SUCLG2/COX6A1/TRPV4/NDUFB4/IDH3B/UQC…
GOMF_CADHERIN_BINDING	GOMF_CADHERIN_BINDING	323	-0.298647	-1.34001	0.00582911	0.0622687	0.0508727	5844	tags=37%, list=23%, signal=29%	TJP2/DBNL/SLK/LRRC59/BAIAP2L1/OLA1/SEPTIN9/EXOC3/H1-10/CGN/BAIAP2/NOP56/HNRNPK/ENO1/SPTBN2/VASP/EMD/ATIC/CRKL/TBC1D10A/CORO1B/SRC/PTPRJ/TES/CIP2A/BAG3/DDX6/SH3GL1/NDRG1/GCN1/NUDC/RPL34/SERBP1/CTNNA1/EPS8L2/PLIN3/RPL7A/RPL23A/CTTN/H3C6/EEF1D/H3C12/RPS26/LASP1/EIF2S3/SND1/CLINT1/RPL29/PKM/UNC45A/LIMA1/TRIM25/EIF4H/ITGA6/SLC3A2/ARFIP2/CDH17/BSG/LYPLA2/CCNB2/SH3GLB2/LARP1/ANLN/RANGAP1/BZW2/ANXA1/NIBA…
GOCC_PLASMA_MEMBRANE_RAFT	GOCC_PLASMA_MEMBRANE_RAFT	106	0.477373	1.57467	0.00584793	0.062342	0.0509325	4345	tags=39%, list=17%, signal=32%	PRTN3/CDH2/CD36/HTR2A/ADCYAP1R1/SELE/HAS2/TFPI/PTGS2/CAV1/CHRNA3/MS4A4A/TRPC4/ADD2/KCND2/CAVIN4/PTGIS/GASK1A/DLC1/SCN5A/BVES/EHD2/CR1/CAVIN1/SMO/LIPE/ATP2B4/NOS3/SORBS1/KCNMA1/CDH13/CAV2/LRRK2/LCP2/CAVIN3/TREM2/F2R/MLC1/ITGAM/HCK/BMPR2
GOBP_POSITIVE_REGULATION_OF_COAGULATION	GOBP_POSITIVE_REGULATION_OF_COAGULATION	27	0.648205	1.75238	0.00588495	0.0624811	0.0510462	4676	tags=52%, list=19%, signal=42%	APOH/F2/VTN/SERPINE1/CD36/F7/SERPINF2/THBS1/THBD/PLAU/ST3GAL4/EMILIN1/F2R/TBXA2R
GOBP_POSITIVE_REGULATION_OF_MAP_KINASE_ACTIVITY	GOBP_POSITIVE_REGULATION_OF_MAP_KINASE_ACTIVITY	111	0.47424	1.57191	0.00588376	0.0624811	0.0510462	3944	tags=28%, list=16%, signal=24%	PLA2G1B/ELANE/HTR2A/S100A12/GHR/THBS1/ROR2/NOX4/PDGFC/IL1B/ROBO1/PDGFD/EGFR/FGF2/PDGFRB/DKK1/CCL19/WNT5A/FGF1/TNF/TENM1/MAP3K12/FZD4/MEF2C/TLR4/FGFR1/LRRK2/FLT1/EPHA4/PDGFB/TGFB1
GOBP_RESPONSE_TO_CORTICOSTEROID	GOBP_RESPONSE_TO_CORTICOSTEROID	138	0.430301	1.46202	0.00601731	0.0637566	0.0520882	3540	tags=29%, list=14%, signal=25%	UCN3/ADIPOQ/IL6/PCSK1/NEFL/CDO1/SCGB1A1/CYP1B1/PAPPA/ACVR1/BCHE/PTGS2/GHR/FOSB/COL1A1/FIBIN/CCN2/STC1/AVPR1A/SLIT3/SERPINF1/SLIT2/AREG/FOSL1/SSTR2/IGFBP7/TH/FBXO32/ERRFI1/CPN1/TNF/A2M/AIF1/NR3C1/ALPL/ENG/OXT/ZFP36/CYBB/ADM
GOBP_POSITIVE_REGULATION_OF_BLOOD_PRESSURE	GOBP_POSITIVE_REGULATION_OF_BLOOD_PRESSURE	29	0.632791	1.72772	0.00609879	0.0644889	0.0526865	1202	tags=24%, list=5%, signal=23%	SPX/AGT/TACR1/OXTR/CNR1/CARTPT/AVPR1A
GOCC_INTRINSIC_COMPONENT_OF_POSTSYNAPTIC_MEMBRANE	GOCC_INTRINSIC_COMPONENT_OF_POSTSYNAPTIC_MEMBRANE	75	0.515877	1.63305	0.00614744	0.0648716	0.0529992	3936	tags=44%, list=16%, signal=37%	KCNA1/CNTN1/CDH2/EFNB3/CNIH2/P2RX1/HTR2A/CACNG4/NRCAM/RGS7BP/KCND2/PLPPR4/DLG4/GABBR1/GRIN2A/NRP1/NLGN4Y/LRFN1/GRIK5/SLC8A1/PCDH17/CHRM2/CLSTN2/NLGN2/NLGN1/LRRC4/FXYD6/NLGN3/NLGN4X/EPHA7/LRRC4B/EPHA4/NRP2
GOBP_CELLULAR_AMINO_ACID_METABOLIC_PROCESS	GOBP_CELLULAR_AMINO_ACID_METABOLIC_PROCESS	251	-0.318802	-1.41517	0.00619758	0.0652687	0.0533236	3502	tags=25%, list=14%, signal=22%	GATB/PLOD3/RIMKLA/OAT/LARS2/GOT2/AHCY/MRI1/SLC25A21/QARS1/HPDL/VARS1/AFMID/MTHFD1/PIPOX/ACMSD/ALDH18A1/GCDH/MCCC2/HNF4A/ASNS/PCBD1/ECHS1/FN3K/PRODH/DDC/MSRA/ALDH1A1/ALDH5A1/PSAT1/FARSA/GOT1/SHMT1/ACADSB/GGT1/SLC7A11/ASL/GCAT/GSS/SHMT2/MPST/ILVBL/ABAT/DDAH1/TST/ALDH4A1/AMDHD1/DHFR/IYD/AGMAT/PYCR1/BAAT/ASPG/HGD/CTH/MAT1A/GPT/DPEP1/OTC/NOS2/GAD1/CPS1/QRSL1/TPH1
GOBP_HYDROGEN_PEROXIDE_METABOLIC_PROCESS	GOBP_HYDROGEN_PEROXIDE_METABOLIC_PROCESS	43	0.589493	1.7119	0.00622795	0.0654562	0.0534768	3501	tags=23%, list=14%, signal=20%	MPO/HP/GPX3/MMP3/HBQ1/PXDN/CYP1A1/FYN/SOD2/CYBB
GOBP_REGULATION_OF_NITRIC_OXIDE_METABOLIC_PROCESS	GOBP_REGULATION_OF_NITRIC_OXIDE_METABOLIC_PROCESS	56	0.551908	1.67656	0.00625964	0.065657	0.0536408	3226	tags=36%, list=13%, signal=31%	MMP8/PTX3/CD36/AGT/PTGS2/CAV1/IL1B/PTGIS/RGN/IFNG/PKD2/CLEC7A/TNF/NPY/CX3CR1/AIF1/CD34/ATP2B4/SOD2/TLR4
GOMF_FATTY_ACID_BINDING	GOMF_FATTY_ACID_BINDING	42	-0.54173	-1.74839	0.00627519	0.0656879	0.0536661	1709	tags=31%, list=7%, signal=29%	RBP1/GSTA1/FABP5/S100A9/FABP6/CYP4F11/FABP2/S100A8/RBP2/FABP1/AFP/AFM/ALB
GOMF_DNA_HELICASE_ACTIVITY	GOMF_DNA_HELICASE_ACTIVITY	71	-0.460301	-1.6901	0.00629102	0.0657216	0.0536937	7860	tags=61%, list=31%, signal=42%	ERCC2/HELB/RAD54L2/SMARCAD1/XRCC5/XRCC6/MCM9/DHX9/G3BP1/FANCM/WRN/IGHMBP2/RAD54B/DSCC1/DDX12P/SUPV3L1/WRNIP1/RECQL5/RFC4/MCM6/RFC5/RFC3/ERCC6L/RAD50/PIF1/RFC2/RTEL1/MCM8/RAD51/UPF1/TWNK/DNA2/CHTF18/MCM4/MCM3/POLQ/MCM7/RAD54L/MCM5/BRIP1/RECQL4/MCM2/DQX1
GOBP_RESPONSE_TO_PROSTAGLANDIN	GOBP_RESPONSE_TO_PROSTAGLANDIN	29	0.632376	1.72659	0.00630729	0.0657599	0.0537249	5267	tags=52%, list=21%, signal=41%	AKR1C2/SFRP1/APOB/PTGFR/P2RY6/CCL19/PTGDR/A2M/TNFSF4/OXT/PRKAA2/CCL21/HMGCS2/EDN1/GNG2
GOBP_MONOCARBOXYLIC_ACID_CATABOLIC_PROCESS	GOBP_MONOCARBOXYLIC_ACID_CATABOLIC_PROCESS	112	-0.394725	-1.54441	0.00633095	0.0658748	0.0538188	5833	tags=54%, list=23%, signal=42%	IRS2/DECR2/ACAD10/EHHADH/PCCB/LPIN2/MTLN/ACOX1/ETFA/SESN2/ACOT8/ABCD3/HSD17B4/PPARA/PEX7/LPIN3/ABCD1/HSD17B10/PGD/ABHD3/SCP2/IVD/NUDT7/AKT1/PPARD/ACAT2/ETFDH/PCK2/CRAT/ACAA1/ADTRP/XYLB/CYP2W1/MFSD2A/PEX5/AKR1A1/CPT2/ACOX3/GCDH/MCAT/TYSND1/ECHS1/HADH/ECI1/ILVBL/FAAH/NUDT8/DCXR/CRYL1/SLC27A2/CYP4F3/SORD/ACADS/LDHD/CYP4F11/AMACR/PCK1/CYP4F12/CYP4F2/FABP1/GLYATL2
GOBP_CYCLIC_NUCLEOTIDE_METABOLIC_PROCESS	GOBP_CYCLIC_NUCLEOTIDE_METABOLIC_PROCESS	32	0.626306	1.73343	0.00638472	0.0663019	0.0541677	3857	tags=50%, list=15%, signal=42%	PTHLH/NPPB/PDE10A/PDE7B/GUCY1A1/NPR1/GUCY1B1/GUCY1A2/PDE2A/NPPC/PDE4B/ADCY4/PDE9A/NPR2/ADCY2/PDE8B
GOCC_90S_PRERIBOSOME	GOCC_90S_PRERIBOSOME	27	-0.615844	-1.84911	0.00648121	0.0669583	0.054704	6179	tags=52%, list=25%, signal=39%	UTP20/RRP7BP/NOL6/WDR3/IMP4/IMP3/NOC4L/NOC2L/NOP9/PES1/BOP1/TBL3/RRP7A/NOP14
GOBP_REGULATION_OF_HEMATOPOIETIC_STEM_CELL_PROLIFERATION	GOBP_REGULATION_OF_HEMATOPOIETIC_STEM_CELL_PROLIFERATION	15	0.747775	1.78568	0.00649931	0.0669583	0.054704	386	tags=27%, list=2%, signal=26%	WNT10B/MIR222/MIR221/SNAI2
GOBP_POSITIVE_REGULATION_OF_HORMONE_SECRETION	GOBP_POSITIVE_REGULATION_OF_HORMONE_SECRETION	109	0.469028	1.55271	0.0064984	0.0669583	0.054704	1921	tags=13%, list=8%, signal=12%	UCN3/GCG/GHRH/INHA/NNAT/RETN/SOX11/INHBA/TACR1/RFX6/FGA/GABBR1/BAIAP3/DAB2
GOMF_ATP_DEPENDENT_ACTIVITY	GOMF_ATP_DEPENDENT_ACTIVITY	486	-0.273803	-1.25764	0.00649797	0.0669583	0.054704	3705	tags=22%, list=15%, signal=19%	DDX49/ABCB8/RAD50/KIF18A/TOR2A/PIF1/DNAH6/CCT5/RFC2/RTEL1/MFSD2A/SMC2/ABCG5/KIF13B/TRAP1/TRIP13/PEX6/SMC1A/KIF2C/SWSAP1/ABCB1/MCM8/RAD51/MYO10/DDX54/ZGRF1/DDX60/TP53/DNAL4/UPF1/TWNK/KIF16B/KIF20B/KIF14/HSPH1/LONP1/KIF24/ATP13A1/CLPP/KIFC1/ATP13A2/ATAD3A/XRCC2/SPATA5/HELZ2/KIF9/KIF4A/KIF18B/DNA2/SMC4/NUBP2/DDX39A/KIFC2/ABCA7/KIF21B/ABCB4/HYOU1/TTF2/CHTF18/TOR3A/ATP6V0E2/HELLS/SPATA5L1/ORC1/MCM4/SM…
GOBP_NEURON_FATE_COMMITMENT	GOBP_NEURON_FATE_COMMITMENT	44	-0.531634	-1.74196	0.00658606	0.0677182	0.0553248	1596	tags=30%, list=6%, signal=28%	BMP4/FOXA1/SOX9/IHH/SIX1/DMRTA2/SHH/MNX1/DLX2/PROX1/NKX6-2/ASCL1/DLX1
GOBP_REGULATION_OF_NEUTROPHIL_MIGRATION	GOBP_REGULATION_OF_NEUTROPHIL_MIGRATION	45	0.566725	1.65897	0.00662653	0.0680002	0.0555552	4015	tags=42%, list=16%, signal=36%	IL1A/CXCL8/TNFAIP6/THBS4/IL1R1/XG/SLIT2/C3AR1/C5AR1/LBP/CCL19/CXCR2/C5AR2/JAM3/CD99L2/CAMK1D/XCL1/RIPOR2/CCL21
GOBP_REGULATION_OF_PLASMA_LIPOPROTEIN_PARTICLE_LEVELS	GOBP_REGULATION_OF_PLASMA_LIPOPROTEIN_PARTICLE_LEVELS	67	0.521389	1.61247	0.00665651	0.0681737	0.0556969	1186	tags=18%, list=5%, signal=17%	MPO/ADIPOQ/CD36/AGT/GPIHBP1/SOAT2/APOB/LPL/AGTR1/APOA1/PLA2G5/PLTP
GOCC_INTRINSIC_COMPONENT_OF_EXTERNAL_SIDE_OF_PLASMA_MEMBRANE	GOCC_INTRINSIC_COMPONENT_OF_EXTERNAL_SIDE_OF_PLASMA_MEMBRANE	21	0.684285	1.74856	0.00668298	0.0683106	0.0558088	5349	tags=67%, list=21%, signal=52%	GP2/GPIHBP1/PKHD1/FOLR2/THY1/PRND/IGSF21/CD14/F10/CD59/FOLR1/GP1BA/PRNP/EFNA5
GOBP_INTEGRIN_MEDIATED_SIGNALING_PATHWAY	GOBP_INTEGRIN_MEDIATED_SIGNALING_PATHWAY	110	0.466817	1.54668	0.00669653	0.0683151	0.0558124	5245	tags=41%, list=21%, signal=32%	FN1/COL3A1/ADAMTS1/ITGA5/APOA1/PRKD1/FERMT2/FBLN1/CCN2/ITGA11/LAMA2/THY1/TIMP1/ITGB3/ADAM11/ITGA10/DAB2/DST/ITGA1/NID1/MADCAM1/NRP1/COL16A1/ILK/ITGBL1/ITGA7/ITGAX/LAMC1/LOXL3/FGR/FLNA/PRAM1/ITGAV/ITGA4/PLPP3/SEMA7A/ITGAM/LAMB1/HCK/PTN/BST1/LIMS2/ITGA9/PLEK/ITGB1
GOBP_BASE_EXCISION_REPAIR	GOBP_BASE_EXCISION_REPAIR	42	-0.539237	-1.74034	0.00671046	0.0683235	0.0558194	6538	tags=55%, list=26%, signal=41%	RPS3/POLL/PARG/RPA3/POLG/XRCC1/RPA1/APEX2/OGG1/ERCC5/NEIL3/UNG/MPG/POLE/LIG1/NTHL1/DNA2/FEN1/SIRT6/POLQ/POLD1/HMGA2/PCNA
GOBP_POSITIVE_REGULATION_OF_PHAGOCYTOSIS	GOBP_POSITIVE_REGULATION_OF_PHAGOCYTOSIS	65	0.537986	1.663	0.00682413	0.0692558	0.056581	4092	tags=42%, list=16%, signal=35%	AZU1/PTX3/CD36/FPR2/FCN1/APOA1/RAB31/PLA2G5/COLEC11/SLC11A1/CCL2/TUB/IL1B/C3/FCGR2B/IFNG/C4A/CLEC7A/TNF/FCER1G/MERTK/SIRPB1/CAMK1D/C4B/SFTPD/MFGE8/TREM2
GOBP_REGULATION_OF_MONONUCLEAR_CELL_MIGRATION	GOBP_REGULATION_OF_MONONUCLEAR_CELL_MIGRATION	112	0.461608	1.53362	0.00682859	0.0692558	0.056581	4044	tags=33%, list=16%, signal=28%	CCL7/APOD/SERPINE1/CXCL12/FPR2/THBS1/CCL2/CD200/S100A7/GREM1/DUSP1/SLIT2/BMP5/C3AR1/PDGFD/ITGB3/CCN3/C5AR1/MADCAM1/PADI2/JAM2/CCR1/WNT5A/TNF/MSN/CSF1R/CX3CR1/RARRES2/AIF1/CCL4/CD99L2/XCL1/RIPOR2/CCL3/CXCL10/CCL21/ITGA4
GOBP_NEGATIVE_REGULATION_OF_NEURON_DIFFERENTIATION	GOBP_NEGATIVE_REGULATION_OF_NEURON_DIFFERENTIATION	56	-0.491453	-1.69531	0.00693937	0.0702426	0.0573872	1633	tags=20%, list=7%, signal=18%	BMP7/SOX9/SLC6A4/TP73/SHH/HES5/DLX2/SOX2/SOX8/ASCL1/DLX1
GOMF_CARBOXYPEPTIDASE_ACTIVITY	GOMF_CARBOXYPEPTIDASE_ACTIVITY	37	0.591904	1.67464	0.00698811	0.0705989	0.0576783	691	tags=11%, list=3%, signal=11%	CPA1/CPA2/CPM/CPXM1
GOBP_REGULATION_OF_PEPTIDYL_SERINE_PHOSPHORYLATION	GOBP_REGULATION_OF_PEPTIDYL_SERINE_PHOSPHORYLATION	115	0.467503	1.56154	0.00701801	0.0706272	0.0577014	5228	tags=27%, list=21%, signal=21%	GCG/IL6/IL11/SFRP2/CSF3/NGF/PTGS2/CAV1/PRKD1/TRIM6/CAPRIN2/EGFR/ANGPT1/IFNG/DKK1/HGF/DMD/WNT5A/TNF/TENM1/ATP2B4/TGFB1/CD44/PFN2/OSM/RAMP3/BDNF/SH2D3C/RASSF2/PIK3CA/SNCA
GOBP_TRANSFORMING_GROWTH_FACTOR_BETA_RECEPTOR_SIGNALING_PATHWAY	GOBP_TRANSFORMING_GROWTH_FACTOR_BETA_RECEPTOR_SIGNALING_PATHWAY	196	0.408838	1.43374	0.00701025	0.0706272	0.0577014	6057	tags=34%, list=24%, signal=26%	CIDEA/AMHR2/SOX11/TGFB3/ACVR1/NKX2-1/ASPN/COL3A1/FBN1/CAV1/ONECUT1/THBS1/APOA1/COL1A2/FERMT2/LOX/TGFB2/NODAL/SPRED3/HTRA1/LTBP1/CD109/MYOCD/FOXH1/HTRA3/LRRC32/FBN2/ZEB1/ZEB2/FMOD/DAB2/TGFB1I1/NREP/CDH5/VASN/ENG/HTRA4/CAV2/EMILIN1/FOLR1/TGFB1/FURIN/LTBP3/LTBP2/LDLRAD4/TWSG1/PMEPA1/SKIL/TGFBR1/CDKN2B/DKK3/BRMS1L/LATS2/MIR342/ITGB1/NRROS/CLDN5/TET1/SMAD9/CDKN1C/VEPH1/SPRY1/GDF10/LTBP4/ACVRL1/ITGB6
GOBP_AMIDE_TRANSPORT	GOBP_AMIDE_TRANSPORT	265	0.385579	1.3941	0.00705931	0.070906	0.0579292	4497	tags=20%, list=18%, signal=17%	UCN3/GCG/CELA2A/GHRH/NNAT/AQP10/SLC38A3/IL6/NEUROD1/AQP9/FFAR2/SFRP1/CLTRN/VIP/CNR1/RFX6/GJA1/PTPRN/FGA/CARTPT/PLTP/PDPN/FOLR2/IL1B/GABBR1/CCN3/BAIAP3/SLC15A2/IFNG/ABCA1/KLF7/TNF/AQP7/SLC46A1/SPINK1/NLGN2/SCT/KCNB1/CD209/GLTPD2/SLC14A1/HIF1A/CRHBP/SLC16A10/MTTP/FOLR1/SLC15A1/ADCYAP1/RAPGEF4/TACR2/GPR68/RASL10B/BMP8A/SLC38A5
GOBP_MODULATION_BY_HOST_OF_VIRAL_GENOME_REPLICATION	GOBP_MODULATION_BY_HOST_OF_VIRAL_GENOME_REPLICATION	21	0.682569	1.74417	0.00711764	0.0713543	0.0582955	3042	tags=24%, list=12%, signal=21%	MIR222/MIR221/CCL8/FBXL2/STOM
GOBP_NEGATIVE_REGULATION_OF_NUCLEAR_DIVISION	GOBP_NEGATIVE_REGULATION_OF_NUCLEAR_DIVISION	57	-0.491184	-1.7056	0.00713162	0.0713573	0.0582979	5592	tags=56%, list=22%, signal=44%	NDC80/FBXO5/NME6/KNTC1/ZWILCH/AURKB/CCNB1/PLK1/ANAPC15/AURKAIP1/BUB1/GEN1/SPC25/NUF2/CDC20/BUB3/TRIP13/CHEK1/CENPF/BUB1B/BMP4/BMP7/MAD2L1/CDCA8/HASPIN/BIRC5/INCENP/TOM1L1/SPC24/ZWINT/PRAP1/CDT1
GOBP_NEGATIVE_REGULATION_OF_EXTRINSIC_APOPTOTIC_SIGNALING_PATHWAY_VIA_DEATH_DOMAIN_RECEPTORS	GOBP_NEGATIVE_REGULATION_OF_EXTRINSIC_APOPTOTIC_SIGNALING_PATHWAY_VIA_DEATH_DOMAIN_RECEPTORS	30	0.606389	1.66125	0.00719516	0.0717991	0.0586589	3127	tags=30%, list=12%, signal=26%	SFRP2/MIR222/SERPINE1/MIR221/FGA/BMP5/ITPRIP/HGF/NOS3
GOMF_PROTON_TRANSMEMBRANE_TRANSPORTER_ACTIVITY	GOMF_PROTON_TRANSMEMBRANE_TRANSPORTER_ACTIVITY	117	-0.378183	-1.49992	0.0072171	0.0717991	0.0586589	3186	tags=23%, list=13%, signal=20%	CHP1/SLC45A4/COX8A/CLCN3/COX5A/UQCRC1/OTOP3/ATP5ME/SLC25A22/ATP5F1D/CYC1/ATP6V0E2/UQCRFS1P1/CYB5A/SLC45A3/ATP5MF/LETM1/SLC9A3/MFSD3/SLC9A1/SLC9A2/SLC22A18/SLC4A11/COX7B2/SLC9A4/ATP4B/ATP4A
GOBP_POSITIVE_REGULATION_OF_INFLAMMATORY_RESPONSE	GOBP_POSITIVE_REGULATION_OF_INFLAMMATORY_RESPONSE	132	0.440888	1.49684	0.00720492	0.0717991	0.0586589	3226	tags=25%, list=13%, signal=22%	MMP8/FABP4/IL6/SERPINE1/AGT/CCN4/S100A12/FFAR2/PTGS2/LPL/PTGER3/AGTR1/CNR1/ALOX5AP/TLR2/CREB3L3/OSMR/IL1B/NLRP3/PDE2A/LBP/C3/IFNG/IL33/GPR4/LILRA5/WNT5A/TNF/TNFSF4/LGALS1/IL6ST/NLRC4/TLR4
GOCC_RESPIRASOME	GOCC_RESPIRASOME	97	-0.412972	-1.58143	0.00728149	0.0721642	0.0589572	6643	tags=49%, list=27%, signal=37%	NNT/SDHD/NDUFA1/BCS1L/NDUFC1/NDUFA11/COX7A2/NDUFA9/UQCR11/COX5B/UQCRH/NDUFB2/NDUFS3/NDUFA5/NDUFS2/NDUFS1/COX15/NDUFAF1/UQCR10/COX6B1/NDUFA6/NDUFB6/TTC19/UQCRQ/HIGD2A/NDUFB10/COX6A1/NDUFB4/NDUFA13/NDUFA2/UQCRFS1/NDUFV1/FOXRED1/COX4I1/SDHA/NDUFS6/C15orf48/NDUFB7/COX8A/CYCS/COX5A/UQCRC1/CYC1/UQCRFS1P1/NDUFS7/UQCRHL/RAB5IF/COX7B2
GOBP_REGULATION_OF_LEUKOCYTE_CHEMOTAXIS	GOBP_REGULATION_OF_LEUKOCYTE_CHEMOTAXIS	114	0.441775	1.47282	0.00728081	0.0721642	0.0589572	4015	tags=36%, list=16%, signal=30%	CCL7/IL6/SERPINE1/F7/CXCL12/FPR2/CXCL8/C5/TNFAIP6/THBS4/THBS1/CCL2/S100A7/GREM1/DUSP1/SLIT2/C3AR1/CCN3/C5AR1/LBP/VEGFC/CCL19/CXCR2/PADI2/CCR1/WNT5A/CSF1R/EDN2/C5AR2/CX3CR1/RARRES2/AIF1/JAM3/CCL4/CAMK1D/XCL1/RIPOR2/CCL3/PGF/CXCL10/CCL21
GOBP_RIBOSOMAL_SMALL_SUBUNIT_BIOGENESIS	GOBP_RIBOSOMAL_SMALL_SUBUNIT_BIOGENESIS	76	-0.472757	-1.74132	0.00731008	0.0721732	0.0589645	7922	tags=57%, list=32%, signal=39%	BMS1/PWP2/ERCC2/HELB/RPL38/XRCC5/LSM6/KRI1/RPS16/RPS6/RPS27L/NAT10/ABT1/NOM1/BYSL/PRKDC/UTP20/RRP7BP/NPM1/RPS24/UTP3/NOL11/RPS25/MRPS11/RPS7/WDR3/RPS21/RPS19/DHX37/NOB1/IMP4/RPS14/IMP3/RRS1/NOP9/RPSA/TSR3/RPS28/TBL3/RRP7A/SURF6/NOP14/RPS15
GOBP_RESPONSE_TO_MINERALOCORTICOID	GOBP_RESPONSE_TO_MINERALOCORTICOID	30	0.605961	1.66008	0.00729869	0.0721732	0.0589645	1874	tags=23%, list=7%, signal=22%	UCN3/NEFL/FOSB/CCN2/AVPR1A/FOSL1/TH
GOBP_REGULATION_OF_NEUROINFLAMMATORY_RESPONSE	GOBP_REGULATION_OF_NEUROINFLAMMATORY_RESPONSE	31	0.626697	1.72706	0.00738168	0.0727424	0.0594295	4849	tags=52%, list=19%, signal=42%	MMP8/IL6/PTGS2/MMP3/IGF1/CD200/IL1B/IL33/TNF/LRRK2/CST7/CCL3/TREM2/MMP9/SYT11/CX3CL1
GOBP_FATTY_ACID_DERIVATIVE_CATABOLIC_PROCESS	GOBP_FATTY_ACID_DERIVATIVE_CATABOLIC_PROCESS	17	-0.706412	-1.9014	0.00739594	0.0727453	0.0594319	4606	tags=71%, list=18%, signal=58%	ABCD1/ABHD16A/NUDT7/LYPLA2/ACOT7/NUDT8/HPGD/CYP4F3/CYP4F11/CYP4F12/DPEP1/CYP4F2
GOBP_POSITIVE_REGULATION_OF_CELL_CYCLE_CHECKPOINT	GOBP_POSITIVE_REGULATION_OF_CELL_CYCLE_CHECKPOINT	18	-0.683422	-1.85023	0.00744114	0.0730521	0.0596825	3936	tags=61%, list=16%, signal=52%	AURKB/GEN1/CCAR2/TTI2/PBK/TELO2/MAD2L1/CDCA8/BIRC5/INCENP/PROX1
GOBP_AORTIC_VALVE_MORPHOGENESIS	GOBP_AORTIC_VALVE_MORPHOGENESIS	30	0.603923	1.6545	0.00750574	0.0735478	0.0600875	4190	tags=50%, list=17%, signal=42%	NKX2-5/SNAI2/HEYL/SLIT3/SLIT2/ROBO1/SNAI1/TWIST1/TIE1/GATA3/ELN/NOS3/EMILIN1/TGFB1/HEY2
GOMF_METALLOENDOPEPTIDASE_ACTIVITY	GOMF_METALLOENDOPEPTIDASE_ACTIVITY	96	0.48383	1.5833	0.00753494	0.0736431	0.0601654	3044	tags=34%, list=12%, signal=30%	MMP8/PRSS2/MMP1/ADAM12/PAPPA/MMP19/MMP16/MMP3/MMP2/ADAMTS3/ADAMTS1/MMP17/ADAMTS12/ADAMTS8/TLL1/ADAMTS4/ADAMTSL1/ADAMTS2/ADAMTS16/ADAMTS10/ADAMTS5/MMP11/ADAM11/ADAMTS9/ADAM33/MMP7/PAPLN/ADAMTS7/MMP10/MMP24/TRABD2B/MMP23B/ADAM23
GOBP_CELLULAR_COMPONENT_ASSEMBLY_INVOLVED_IN_MORPHOGENESIS	GOBP_CELLULAR_COMPONENT_ASSEMBLY_INVOLVED_IN_MORPHOGENESIS	94	0.470651	1.53641	0.00755348	0.0736431	0.0601654	5945	tags=46%, list=24%, signal=35%	ANKRD1/CNTN1/NKX2-5/CCDC136/PHLDB2/TLR2/TNNT3/CFL2/ANK2/CNTNAP1/TENM4/FHOD3/ACTA1/PDGFRA/PDGFRB/CASQ1/TNNT1/CSRP2/TMOD1/FLNC/MYOZ1/PHLDB1/PMP22/LDB3/OBSCN/PGM5/TMOD2/MYL9/OBSL1/MYH11/MEF2A/EPB41L3/CAPN3/MYH3/LMOD1/ADPRHL1/EDN1/ITGB1/ACTC1/TPM1/KLHL41/SPINK2/CSRP1
GOCC_CONDENSED_CHROMOSOME	GOCC_CONDENSED_CHROMOSOME	247	-0.315556	-1.40043	0.00755785	0.0736431	0.0601654	5247	tags=36%, list=21%, signal=29%	SUGT1/LRWD1/AKAP8/KNTC1/CHAMP1/ZWILCH/NOL6/SPAG5/RGS12/AURKB/CHMP6/RAD9B/SMARCB1/KMT5C/HJURP/DMC1/CCNB1/KIF22/PLK1/DSN1/ERCC6L/SMARCC2/CENPO/BUB1/MACROH2A1/ANAPC16/SPC25/NEK2/BRD7/RAD50/KIF18A/NUF2/RRS1/HSF1/CENPU/BUB3/CENPA/ADD3/SMC2/SUV39H1/CHMP1A/SMC1A/KIF2C/NCAPH/RAD51/RCC1/BRCA2/RANGAP1/P3H4/FANCD2/CHEK1/CENPK/SMARCD2/NCAPG2/CENPF/NCAPD2/CENPB/BUB1B/SKA3/SMC4/H3-3A/CENPI/SGO1/HMGB2/PINX1/NCA…
GOBP_INTESTINAL_CHOLESTEROL_ABSORPTION	GOBP_INTESTINAL_CHOLESTEROL_ABSORPTION	16	0.715634	1.73004	0.00757636	0.0736857	0.0602002	842	tags=31%, list=3%, signal=30%	PNLIP/CEL/CD36/SOAT2/APOA1
GOBP_REACTIVE_OXYGEN_SPECIES_BIOSYNTHETIC_PROCESS	GOBP_REACTIVE_OXYGEN_SPECIES_BIOSYNTHETIC_PROCESS	55	0.534521	1.61426	0.00763069	0.074076	0.060519	3573	tags=22%, list=14%, signal=19%	MPO/MMP8/CD36/NOX4/CYP1A1/CCN6/FYN/SOD2/TLR4/ADGRB1/CYBB/MIR590
GOBP_PROTEIN_KINASE_C_SIGNALING	GOBP_PROTEIN_KINASE_C_SIGNALING	31	0.62578	1.72453	0.0076914	0.0745265	0.0608871	1032	tags=19%, list=4%, signal=19%	AZU1/ANKRD1/SEZ6L/AKAP12/SEZ6/FIBIN
GOBP_PROTEIN_PROCESSING	GOBP_PROTEIN_PROCESSING	222	0.398342	1.41752	0.00774846	0.0749401	0.061225	3796	tags=23%, list=15%, signal=20%	SCG5/APOH/CTSG/PCSK1/SERPINE1/HP/F7/CCBE1/CPM/CMA1/SERPINF2/GAS1/MBOAT4/BCHE/HPN/MMP16/SRGN/COMP/CPXM1/THBS1/ADAMTS3/PCSK1N/GLI3/IL1R2/FGA/TLL1/ADAMTS2/DHH/CTSL/GRIN2A/AEBP1/CORIN/CARD18/SPON1/THBD/DYNC2H1/NLRP7/C1R/CPN1/PLAU/APH1B/BAG2/NLRC4/LDLRAD3/BMP1/SEC11B/PCSK5/MAFB/LRRK2/CPXM2/CST7
GOBP_REGULATION_OF_SYNAPTIC_TRANSMISSION_GLUTAMATERGIC	GOBP_REGULATION_OF_SYNAPTIC_TRANSMISSION_GLUTAMATERGIC	54	0.540426	1.62346	0.00780139	0.0753123	0.0615291	3691	tags=39%, list=15%, signal=33%	GRIK1/CDH2/HTR2A/CACNG4/PTGS2/ROR2/OXTR/CNR1/CCL2/PLPPR4/GRIN2A/DKK1/TNF/KMO/NLGN2/NLGN1/MEF2C/NLGN3/SHANK3/SYT1/LRRK2
GOBP_STRIATED_MUSCLE_TISSUE_DEVELOPMENT	GOBP_STRIATED_MUSCLE_TISSUE_DEVELOPMENT	211	0.400891	1.41958	0.00785101	0.0756512	0.0618059	5352	tags=38%, list=21%, signal=30%	ANKRD1/NKX2-5/KCNK2/MIR222/AGT/ALDH1A2/NPPB/MYO18B/ACVR1/FOXC2/HAMP/ZFPM2/IGF1/NOX4/TBX18/SHOX2/LOX/GJA1/FZD7/GLI1/TGFB2/HEG1/RGS4/GREM1/PLN/TNNI3/NDRG4/SGCD/BMP5/TENM4/FHOD3/MYOCD/EDNRA/COL11A1/FOXH1/PDGFRA/RGS2/NOG/MYL3/FGF2/SGCG/ADAMTS9/PDGFRB/GJC1/DKK1/SCN5A/BVES/TWIST1/HOPX/SLC8A1/WNT5A/JPH2/S1PR1/GJA5/MSC/MEF2C/ENG/PGM5/SEMA3C/MIR590/FES/TGFB1/OBSL1/TBX5/DLL1/HEY2/MYH11/PIM1/BMPR2/MEF2A/TGF…
GOBP_POSITIVE_REGULATION_OF_PROTEIN_KINASE_B_SIGNALING	GOBP_POSITIVE_REGULATION_OF_PROTEIN_KINASE_B_SIGNALING	105	0.46678	1.53662	0.0078713	0.0757068	0.0618514	5651	tags=44%, list=23%, signal=34%	AKR1C2/MIR222/F7/MIR221/CSF3/IGF2/THBS1/IGF1/NOX4/FERMT2/TNFAIP8L3/MEIS3/CHI3L1/AXL/P2RY12/EGFR/IGFBP5/TEK/FGF2/ANGPT1/RASD2/CCL19/GATA3/F10/TNF/MET/CX3CR1/ENG/C1QTNF1/FGFR1/CCL3/TGFB1/TSPYL5/CCL21/CASS4/TGFBR1/OSM/TNFSF11/RAMP3/CX3CL1/PIK3CA/RTN4/ITGB1/PIK3R5/HIP1/TPBG
GOMF_CORECEPTOR_ACTIVITY	GOMF_CORECEPTOR_ACTIVITY	45	0.560799	1.64162	0.00792192	0.0759391	0.0620412	6520	tags=60%, list=26%, signal=44%	NGFR/GPC6/ROR2/RECK/ITGB3/CD86/ACKR3/LY96/RGMA/RAMP2/NRP1/KDR/ENG/CSPG4/CXCR4/ITGAV/ITGA4/RGMB/CCR8/CD80/RAMP3/ITGB1/RAMP1/IGSF1/CD4/FCRL1/CD28
GOBP_POSITIVE_REGULATION_OF_KINASE_ACTIVITY	GOBP_POSITIVE_REGULATION_OF_KINASE_ACTIVITY	446	0.349876	1.30946	0.00792459	0.0759391	0.0620412	4015	tags=20%, list=16%, signal=17%	PLA2G1B/ELANE/AZU1/GCG/ADIPOQ/F2/ROS1/EEF1A2/AGT/EREG/HTR2A/CCN1/S100A12/IGF2/CHRNA3/EPHA3/GHR/NEURL1/DDR2/THBS1/ROR2/IGF1/NOX4/PRKD1/FERMT2/SLC11A1/SLC8A2/TNFAIP8L3/TGFB2/CARTPT/GREM1/PDGFC/CHI3L1/DLG4/IL1B/AREG/PDGFRA/ROBO1/AXL/PDGFD/ITGB3/P2RY12/CD86/EGFR/TEK/FGF2/ANGPT1/SPDYC/DOCK3/PDGFRB/VEGFC/IFNG/DKK1/FAM20A/PKD2/CCL19/TIE1/LILRA5/WNT5A/FGF1/TNF/TENM1/CSF1R/MET/MAP3K12/FZD4/BMPR1B/ATP2B4/M…
GOBP_LEUKOCYTE_MEDIATED_CYTOTOXICITY	GOBP_LEUKOCYTE_MEDIATED_CYTOTOXICITY	119	0.449535	1.50307	0.00796565	0.0761735	0.0622326	3872	tags=17%, list=15%, signal=14%	ELANE/AZU1/F2/CTSG/CXCL6/HLA-G/TREM1/ULBP1/FCGR2B/SERPINB9/IL7R/RAET1G/TYROBP/CX3CR1/CD1E/FCGR3A/XCL1/UNC13D/HAVCR2/CD1C
GOMF_G_PROTEIN_COUPLED_RECEPTOR_BINDING	GOMF_G_PROTEIN_COUPLED_RECEPTOR_BINDING	229	0.399456	1.42812	0.00797827	0.0761735	0.0622326	4064	tags=30%, list=16%, signal=25%	UCN3/GCG/GHRH/CCL7/WNT10B/CCKBR/CXCL6/CCL3L3/UCHL1/UCN2/AGT/CXCL12/CXCL8/FCN1/TAC1/PROK2/SFRP1/C5/PYY/FPR1/AGTR1/RSPO3/CXCL11/CCL8/PTCH2/FZD7/CCL18/NPW/CCL2/AVPR1A/CTHRC1/PPBP/TUB/DLG4/CNRIP1/MARCO/TAFA5/C3/REEP1/CCL13/PALM/CCL19/CCL22/WNT5B/POMC/WNT5A/EDNRB/FYN/EDN2/NPY/S1PR1/CX3CR1/CCL4/SCT/OXT/XCL1/GNAO1/ADM/WNT16/CCL3/BICD1/WNT4/CXCL10/GPRASP2/ADCYAP1/NDP/CCL21/FLNA/GNAI1
GOBP_NEGATIVE_REGULATION_OF_EPITHELIAL_CELL_MIGRATION	GOBP_NEGATIVE_REGULATION_OF_EPITHELIAL_CELL_MIGRATION	69	0.520405	1.61581	0.00802742	0.0765027	0.0625016	6505	tags=46%, list=26%, signal=34%	MIR483/APOH/MIR221/MEOX2/THBS1/DCN/MIR149/MCC/STC1/SERPINF1/SLIT2/FGF2/ADAMTS9/TNF/PTPRM/ATP2B4/MEF2C/MMRN2/ADGRB1/KRIT1/TGFB1/PFN2/TBXA2R/RGCC/HDAC5/CXCL13/SVBP/ACVRL1/PTPRG/EVL/VASH1/ANGPT2
GOBP_TISSUE_HOMEOSTASIS	GOBP_TISSUE_HOMEOSTASIS	239	-0.321053	-1.41641	0.00804219	0.0765035	0.0625023	2469	tags=20%, list=10%, signal=18%	TFF1/IL7/CIB2/STK39/VSIG1/ALDH1A1/PPARGC1B/CRACD/SLC1A1/SLC12A2/RDH12/HOMER2/SCX/SOX9/NPHP4/IHH/CLDN3/HOXA13/AZGP1/SYK/USH1C/LTF/CSK/KRT1/RAB3D/ABCA12/MUC13/INAVA/CLDN12/IL20RA/PIP/TJP3/CDHR1/JCHAIN/PIGR/MUC6/TNFRSF11A/COL2A1/LYZ/CCDC154/IGHA1/GJB6/IGHA2/SLC28A2/LCN1/ALB/CALCA
GOBP_LEUKOCYTE_ACTIVATION_INVOLVED_IN_INFLAMMATORY_RESPONSE	GOBP_LEUKOCYTE_ACTIVATION_INVOLVED_IN_INFLAMMATORY_RESPONSE	43	0.577723	1.67772	0.00812121	0.0771145	0.0630015	5433	tags=47%, list=22%, signal=36%	AZU1/MMP8/IL6/TLR2/C5AR1/IFNG/IL33/TNF/TYROBP/CX3CR1/AIF1/LRRK2/CST7/CCL3/TREM2/ITGAM/SYT11/CX3CL1/SNCA/SPHK1
GOMF_ATP_DEPENDENT_ACTIVITY_ACTING_ON_DNA	GOMF_ATP_DEPENDENT_ACTIVITY_ACTING_ON_DNA	114	-0.394375	-1.5503	0.00818388	0.0771475	0.0630284	7380	tags=49%, list=29%, signal=35%	XRCC6/MCM9/BPTF/DHX9/G3BP1/FANCM/XRCC3/WRN/ATAD5/IGHMBP2/DDX1/RFC1/RAD54B/MYO18A/DSCC1/PMS2P1/DDX12P/SUPV3L1/WRNIP1/INO80/SMC3/PMS2/TOP2A/RECQL5/RBBP4/RFC4/MCM6/RFC5/RFC3/DMC1/MSH2/ERCC6L/RAD50/PIF1/RFC2/RTEL1/MCM8/RAD51/UPF1/TWNK/XRCC2/DNA2/TTF2/CHTF18/HELLS/MCM4/SMARCA4/MCM3/POLQ/MCM7/RAD54L/MCM5/BRIP1/RECQL4/MCM2/DQX1
GOBP_POSITIVE_REGULATION_OF_SYNAPTIC_TRANSMISSION	GOBP_POSITIVE_REGULATION_OF_SYNAPTIC_TRANSMISSION	132	0.437482	1.48527	0.00817735	0.0771475	0.0630284	5341	tags=37%, list=21%, signal=29%	SCGN/RETN/SYT12/CACNG4/PTGS2/CALB2/TACR1/ROR2/OXTR/CNR1/SLC8A2/CCL2/IGSF11/LAMA2/DLG4/NFATC4/STX1B/NOG/GRIN2A/HAP1/BAIAP3/RASGRF2/CACNB2/TNF/TYROBP/KMO/CLSTN2/CX3CR1/MPP2/LILRB2/NLGN2/NLGN1/NLGN3/OXT/SHANK3/SYT1/EPHA4/FAM107A/TACR2/CLSTN3/PTN/SLC1A3/MIR95/TSHZ3/ZDHHC2/MIR342/SNCA/PRNP/SERPINE2
GOMF_PEPTIDASE_REGULATOR_ACTIVITY	GOMF_PEPTIDASE_REGULATOR_ACTIVITY	183	-0.344222	-1.44503	0.00816638	0.0771475	0.0630284	540	tags=9%, list=2%, signal=9%	SERPINB3/DPEP1/SERPINA11/AHSG/CSTA/SPINK5/SERPINB12/SERPINA7/SERPINB13/MAL/SPINK7/A2ML1/LCN1/CSN2/SERPINA9/SERPINB11
GOBP_DNA_RECOMBINATION	GOBP_DNA_RECOMBINATION	290	-0.298205	-1.33339	0.0081756	0.0771475	0.0630284	6261	tags=38%, list=25%, signal=29%	MRGBP/POLL/PRKDC/TBX21/MCRS1/SUPV3L1/HMGB1/RPA3/TERF2/H1-0/ING3/MUS81/AUNIP/ACTR5/TOP3A/CYREN/RNF168/SLX4/INO80/H1-10/TOP2A/RECQL5/FIGNL1/XRCC1/AP5Z1/UBQLN4/HSPD1/NFRKB/MCM6/EXOSC6/AP5S1/RPA1/APEX2/HMGB3/MAGEF1/NHEJ1/KMT5C/FAN1/PARP1/DMC1/RADX/MSH2/EXO1/KPNA2/TRRAP/CGAS/POLM/RFWD3/HDGFL2/H1-3/GEN1/NABP2/DCAF1/INO80C/RAD50/PIF1/RTEL1/ERCC5/HMCES/CDC7/TRIP13/UNG/TIMELESS/SWSAP1/BCL11B/HDAC10/MCM8/I…
GOBP_DENDRITIC_CELL_DIFFERENTIATION	GOBP_DENDRITIC_CELL_DIFFERENTIATION	45	0.559131	1.63674	0.00822086	0.0773562	0.0631989	4535	tags=31%, list=18%, signal=26%	PRTN3/CSF2/HLA-G/AXL/FCGR2B/DCSTAMP/CCL19/LILRB2/LGALS1/CAMK4/BATF3/TREM2/FLT3/NOTCH2
GOCC_PROTEIN_COMPLEX_INVOLVED_IN_CELL_ADHESION	GOCC_PROTEIN_COMPLEX_INVOLVED_IN_CELL_ADHESION	49	0.568213	1.68725	0.00826518	0.0776331	0.0634252	5245	tags=61%, list=21%, signal=49%	VTN/TNN/TNC/PLP1/ITGA5/ITGA11/MMRN1/LAMA2/ITGB3/ITGA10/ITGA1/NID1/JAM2/PLAU/LGALS1/JAM3/NLGN1/ITGBL1/ITGA7/ITGAX/LAMC1/EMILIN1/ITGAV/ITGA4/ITGAM/LAMB1/CD80/PLAUR/ITGA9/ITGB1
GOBP_NUCLEOSIDE_MONOPHOSPHATE_BIOSYNTHETIC_PROCESS	GOBP_NUCLEOSIDE_MONOPHOSPHATE_BIOSYNTHETIC_PROCESS	40	-0.528205	-1.70692	0.00828423	0.0776721	0.063457	6006	tags=50%, list=24%, signal=38%	IMPDH2/PFAS/GMPS/ADK/AMPD2/CMPK1/ATIC/RFK/PPAT/DHODH/DUT/APRT/TYMS/UCK2/DCK/PAICS/SHMT1/TK1/AMPD1/ENTPD8
GOBP_CELLULAR_DEFENSE_RESPONSE	GOBP_CELLULAR_DEFENSE_RESPONSE	42	0.568394	1.6416	0.00830938	0.077768	0.0635354	3100	tags=33%, list=12%, signal=29%	HLA-G/CLEC5A/MNDA/FOSL1/LY96/C5AR1/LBP/CXCR2/IL33/RAB23/TYROBP/CX3CR1/LILRB2/NCF2
GOBP_PROTEIN_CONTAINING_COMPLEX_REMODELING	GOBP_PROTEIN_CONTAINING_COMPLEX_REMODELING	30	0.599535	1.64248	0.00843747	0.0787853	0.0643665	1186	tags=27%, list=5%, signal=25%	MPO/AGT/APOB/LPL/AGTR1/APOA1/PLA2G5/PLTP
GOBP_PROTEIN_MATURATION	GOBP_PROTEIN_MATURATION	301	0.372649	1.36087	0.0084483	0.0787853	0.0643665	4058	tags=20%, list=16%, signal=17%	SCG5/NNAT/APOH/CTSG/PCSK1/SERPINE1/HP/F7/F13A1/CCBE1/CPM/FN1/CMA1/SERPINF2/GAS1/MBOAT4/BCHE/HPN/MMP16/SRGN/COMP/CPXM1/THBS1/ADAMTS3/PCSK1N/GLI3/IL1R2/FBLN1/FGA/TLL1/ADAMTS2/DHH/CTSL/GRIN2A/AEBP1/CORIN/CARD18/SPON1/THBD/DYNC2H1/NLRP7/C1R/CPN1/PLAU/F8/APH1B/BAG2/NLRC4/LDLRAD3/BMP1/SEC11B/PCSK5/MAFB/LRRK2/CPXM2/CST7/FURIN/FLNA/GP1BA
GOBP_ORGANIC_HYDROXY_COMPOUND_METABOLIC_PROCESS	GOBP_ORGANIC_HYDROXY_COMPOUND_METABOLIC_PROCESS	487	-0.271409	-1.24623	0.00846505	0.0788006	0.0643789	2852	tags=24%, list=11%, signal=22%	CBR4/PMVK/COMT/TP53/HSD17B7/DHRS4/DHCR7/CYP2C18/PIAS4/IDH3A/INSIG1/MIR210/SULT1A1/PCBD1/DUOX1/SULT1E1/NTSR1/BCO1/NAPEPLD/PLA2G4A/AKR7A2/ALDH2/DHCR24/MSMO1/OSBPL7/AKR1C4/DDC/DGAT1/SREBF2/GPD1/RETSAT/DHRS13/SRD5A1/ALDH1A1/PLCG2/ALDH3A2/ACO2/ACSS2/PSAT1/MOGAT3/SLC1A1/BPNT1/MVK/HMGCR/GOT1/TKFC/SPR/RDH12/SLC7A11/FGFR4/GATD1/CLCN2/PLPP2/CLN6/SPHK2/PPIP5K1/PCSK9/ACER2/DUOXA2/GIPC1/ABAT/ASAH2/DGKQ/SGPP2/…
GOMF_PYROPHOSPHATE_HYDROLYSIS_DRIVEN_PROTON_TRANSMEMBRANE_TRANSPORTER_ACTIVITY	GOMF_PYROPHOSPHATE_HYDROLYSIS_DRIVEN_PROTON_TRANSMEMBRANE_TRANSPORTER_ACTIVITY	24	-0.633745	-1.85932	0.00851453	0.0788388	0.0644102	79	tags=12%, list=0%, signal=12%	ATP6V0E2/ATP4B/ATP4A
GOMF_ENDOPEPTIDASE_REGULATOR_ACTIVITY	GOMF_ENDOPEPTIDASE_REGULATOR_ACTIVITY	148	-0.369151	-1.52037	0.00850911	0.0788388	0.0644102	540	tags=10%, list=2%, signal=10%	SERPINB3/DPEP1/SERPINA11/AHSG/CSTA/SPINK5/SERPINB12/SERPINA7/SERPINB13/SPINK7/A2ML1/LCN1/CSN2/SERPINA9/SERPINB11
GOBP_VASCULAR_PROCESS_IN_CIRCULATORY_SYSTEM	GOBP_VASCULAR_PROCESS_IN_CIRCULATORY_SYSTEM	233	0.388847	1.39002	0.00850816	0.0788388	0.0644102	3127	tags=27%, list=12%, signal=24%	AZU1/SLC16A12/SLC38A3/NPR3/CD36/AGT/P2RX1/NPPB/KCNJ8/HTR2A/SLC29A4/SERPINF2/PTGS2/CAV1/MMP2/FOXC2/COMP/AGTR1/TACR1/OXTR/ABCC9/AKAP12/FERMT2/ATP1B2/SLC8A2/FGA/GUCY1A1/NPR1/AVPR1A/SH3GL2/SMTNL2/VSTM4/SLIT2/PRKG1/SLC16A7/EDNRA/ACTA2/RGS2/PDE2A/SLC2A3/NPPC/TEK/ANGPT1/HRH2/SLC5A5/SLC15A2/SLC22A3/LEPR/ITGA1/RAMP2/CXCR2/GPR4/SLC8A1/EDNRB/PDE3A/TNF/EDN2/GJA5/LRP1/ATP2B4/SOD2/SLC24A3/CDH5/NOS3
GOMF_CHEMOKINE_BINDING	GOMF_CHEMOKINE_BINDING	29	0.621751	1.69758	0.00860081	0.0792156	0.064718	5245	tags=59%, list=21%, signal=46%	CXCR1/ACKR2/PDPN/ITGB3/ACKR3/ACKR1/FGF2/CXCR2/CCR1/A2M/CX3CR1/ZFP36/CXCR4/ITGAV/ITGA4/CCR8/ITGB1
GOCC_CYTOSOLIC_LARGE_RIBOSOMAL_SUBUNIT	GOCC_CYTOSOLIC_LARGE_RIBOSOMAL_SUBUNIT	57	-0.485116	-1.68453	0.00860028	0.0792156	0.064718	7046	tags=72%, list=28%, signal=52%	RPL7L1/RPL28/RPL38/RPL15/RPL26/RPL4/RPL30/RPL35A/RPL6/RPL24/RPL26L1/RPL14/RPLP2/RPL19/RPL10/FXR2/RPL39/RPL18/RPL35/RPL22/MRPL1/RPL13A/RPL34/RPL27A/RPL7A/RPL23A/RPL37A/RPL3/RPL13/RPL21/RPL29/RPLP0P6/RPLP1/RPLP0/RPL7/RPL9/RPL36/RPL17/RPL18A/RPL8/RPL41
GOBP_PATHWAY_RESTRICTED_SMAD_PROTEIN_PHOSPHORYLATION	GOBP_PATHWAY_RESTRICTED_SMAD_PROTEIN_PHOSPHORYLATION	56	0.543858	1.65211	0.00858877	0.0792156	0.064718	4467	tags=48%, list=18%, signal=40%	INHA/AMHR2/GDF6/TGFB3/ACVR1/BMP3/INHBA/GDF7/TGFB2/NODAL/GREM1/BMPER/BMP5/NOG/DAB2/DKK1/LRP1/RBPMS/ENG/EMILIN1/TGFB1/LDLRAD4/BMPR2/TWSG1/PMEPA1/TGFBR1/BMP8A
GOBP_POSITIVE_REGULATION_OF_LEUKOCYTE_ADHESION_TO_VASCULAR_ENDOTHELIAL_CELL	GOBP_POSITIVE_REGULATION_OF_LEUKOCYTE_ADHESION_TO_VASCULAR_ENDOTHELIAL_CELL	22	0.66541	1.72354	0.00884336	0.0811456	0.0662948	795	tags=18%, list=3%, signal=18%	ELANE/IL6/SELE/SELP
GOMF_PEPTIDE_RECEPTOR_ACTIVITY	GOMF_PEPTIDE_RECEPTOR_ACTIVITY	100	0.478245	1.55892	0.00885706	0.0811456	0.0662948	4702	tags=45%, list=19%, signal=37%	PRLHR/CCKBR/NPR3/SCTR/ADCYAP1R1/FPR2/CXCR1/SORCS2/GLP2R/FPR1/GPR84/PTH1R/AGTR1/TACR1/ACKR2/OXTR/CCKAR/SORCS1/NPR1/AVPR1A/EDNRA/GALR2/GRPR/ACKR3/SSTR2/APLNR/RAMP2/CXCR2/CALCRL/CCR1/EDNRB/FPR3/CX3CR1/MLNR/NPR2/NPFFR1/CXCR4/F2RL3/GP1BA/F2R/CYSLTR1/TACR2/NMUR1/CCR8/RAMP3
GOBP_REGULATION_OF_EPITHELIAL_TO_MESENCHYMAL_TRANSITION	GOBP_REGULATION_OF_EPITHELIAL_TO_MESENCHYMAL_TRANSITION	100	0.478085	1.5584	0.00885706	0.0811456	0.0662948	4523	tags=40%, list=18%, signal=33%	IL6/SFRP2/MIR222/MIR221/TGFB3/ACVR1/NKX2-1/SFRP1/HPN/EPHA3/PHLDB2/COL1A1/FERMT2/TGFB2/MIR149/GREM1/PDPN/SPRED3/IL1B/BMP5/NOG/SNAI1/DAB2/TWIST1/TGFB1I1/GATA3/WWTR1/PHLDB1/VASN/ENG/MIR590/FUZ/EPHA4/MARK1/TGFB1/LOXL2/TBX5/LDLRAD4/TGFBR1/DACT3
GOBP_REGULATION_OF_RELEASE_OF_SEQUESTERED_CALCIUM_ION_INTO_CYTOSOL	GOBP_REGULATION_OF_RELEASE_OF_SEQUESTERED_CALCIUM_ION_INTO_CYTOSOL	72	0.505043	1.58232	0.0088843	0.0812524	0.066382	5576	tags=42%, list=22%, signal=32%	F2/JPH3/CXCL11/PRKD1/TRPC1/PLN/P2RY6/ANK2/THY1/ITGB3/HAP1/APLNR/PKD2/CACNA1C/CASQ1/DMD/SLC8A1/CLIC2/JPH2/GSTM2/XCL1/CXCL10/F2RL3/F2R/CAPN3/AKAP6/CX3CL1/SNCA/UBASH3B/FKBP1B
GOMF_GATED_CHANNEL_ACTIVITY	GOMF_GATED_CHANNEL_ACTIVITY	222	0.39598	1.40912	0.00893567	0.0815791	0.066649	4108	tags=31%, list=16%, signal=26%	GRIK1/KCNK3/CACNG6/KCNA1/KCNK2/GABRR1/LRRC26/KCNN1/P2RX1/SCN9A/KCNJ8/CACNG4/CHRNA3/CHRNE/CATSPER1/KCNK17/PIEZO2/ABCC9/KCNT2/CNR1/RYR1/GLRB/SCN1B/KCNC3/KCNE4/SCN7A/KCND2/CACNA2D1/KCNIP2/BEST1/GRIN2A/RYR3/KCND1/CACNA2D2/SCN4B/KCNG1/KCNIP1/CLIC4/CACNB2/KCNG2/PKD2/KCNH6/CACNA1C/SCN5A/GRIK5/ANO7/CLIC5/CLIC2/CACNA2D3/CACNA1H/KCNMB3/KCNAB3/TTYH2/KCNS1/KCNJ12/KCNB1/ITPR2/KCNK9/KCNMA1/CYBB/KCNMB1/TRPA1/TM…
GOBP_HEART_VALVE_DEVELOPMENT	GOBP_HEART_VALVE_DEVELOPMENT	62	0.537881	1.65154	0.00915759	0.0831681	0.0679472	4535	tags=45%, list=18%, signal=37%	NKX2-5/SNAI2/CCN1/ACVR1/SHOX2/HEYL/TGFB2/SLIT3/SLIT2/ROBO1/PDE2A/SNAI1/ADAMTS9/APLNR/TWIST1/TIE1/GATA3/GJA5/ELN/DCHS1/NOS3/MEF2C/EMILIN1/TGFB1/TBX5/HEY2/BMPR2/NOTCH2
GOBP_OVULATION_CYCLE	GOBP_OVULATION_CYCLE	61	0.530633	1.6263	0.00914555	0.0831681	0.0679472	3389	tags=43%, list=14%, signal=37%	RETN/PTX3/EREG/CYP1B1/TGFB3/HAS2/INHBA/MMP19/TNFAIP6/MMP2/ADAMTS1/PGR/OXTR/TIMP4/PTPRN/TGFB2/SLIT3/SERPINF1/SLIT2/PDGFRA/AXL/A2M/FZD4/BMPR1B/NOS3/EGR1
GOBP_ORGAN_GROWTH	GOBP_ORGAN_GROWTH	154	0.424152	1.45421	0.00915066	0.0831681	0.0679472	5351	tags=36%, list=21%, signal=28%	CER1/NKX2-5/KCNK2/MIR222/AGT/FGF7/FGF10/DUSP9/IGF2/FOXC2/COMP/DDR2/HAMP/ZFPM2/IGF1/BNC2/AR/GLI1/TGFB2/HEG1/STC1/RGS4/NDRG4/TENM4/RGS2/NOG/NPPC/FGF2/PDGFRB/LEPR/PLAG1/ARX/HLX/S1PR1/EVC/SMO/MEF2C/BASP1/NLGN4X/MAEL/THBS3/MIR590/FES/TBX5/DLL1/HEY2/PIM1/TGFBR1/WNT2/AKAP6/LATS2/ADPRHL1/EDN1/RBP4/RARB
GOMF_SECONDARY_ACTIVE_TRANSMEMBRANE_TRANSPORTER_ACTIVITY	GOMF_SECONDARY_ACTIVE_TRANSMEMBRANE_TRANSPORTER_ACTIVITY	185	-0.342618	-1.44525	0.00921332	0.0835288	0.0682418	3616	tags=32%, list=14%, signal=28%	SLC12A9/SLC26A6/SLC22A5/SLC3A2/SLC6A9/SLC1A4/SLC6A12/CDH17/SLC37A4/MFSD2A/SLC4A2/CHP1/SLC45A4/SLC35E4/CLCN3/SLC25A1/MFSD12/SLC19A1/SLC16A9/SLC6A14/SLC5A6/SLC7A8/SLC6A7/SLC12A7/SLC5A9/SLC25A15/SLC25A22/SLC4A4/SLC1A1/SLCO1B3/SLC12A2/SLC13A3/SLC6A8/SLC7A11/SLC45A3/SLC25A10/LETM1/SLC9A3/SLC7A5/MFSD3/SLC10A5/MCU/SLC6A4/SLC1A5/SLC9A1/SLC37A1/SLC9A2/SLC22A18/SLC4A11/SLC2A12/SLC38A4/SLC9A4/SLCO4A1/SLC35D…
GOBP_DETECTION_OF_MECHANICAL_STIMULUS	GOBP_DETECTION_OF_MECHANICAL_STIMULUS	33	0.597699	1.65847	0.00938226	0.0849127	0.0693725	5788	tags=55%, list=23%, signal=42%	KCNA1/CDH2/HTR2A/CXCL12/HPN/PIEZO2/PHF24/COL11A1/PKD2/TNF/FYN/CXCR4/TRPA1/KIT/PJVK/BACE1/SERPINE2/PDZD7
GOBP_CELLULAR_RESPONSE_TO_OXYGEN_RADICAL	GOBP_CELLULAR_RESPONSE_TO_OXYGEN_RADICAL	22	0.663111	1.71758	0.0094944	0.0856302	0.0699587	3127	tags=23%, list=12%, signal=20%	MPO/CD36/FBLN5/SOD2/NOS3
GOBP_NITRIC_OXIDE_MEDIATED_SIGNAL_TRANSDUCTION	GOBP_NITRIC_OXIDE_MEDIATED_SIGNAL_TRANSDUCTION	22	0.662852	1.71691	0.0094944	0.0856302	0.0699587	3127	tags=59%, list=12%, signal=52%	RASD1/NEUROD1/CD36/AGT/FPR1/THBS1/GUCY1A1/GUCY1B1/GUCY1A2/EGFR/SPINK1/ATP2B4/NOS3
GOBP_DNA_REPLICATION_CHECKPOINT_SIGNALING	GOBP_DNA_REPLICATION_CHECKPOINT_SIGNALING	16	-0.700913	-1.84863	0.00951207	0.0856415	0.0699679	4715	tags=62%, list=19%, signal=51%	RAD9B/CLSPN/TIPIN/TICRR/CDC6/TIMELESS/DNA2/CDC45/ORC1/CDT1
GOBP_BLOOD_VESSEL_ENDOTHELIAL_CELL_PROLIFERATION_INVOLVED_IN_SPROUTING_ANGIOGENESIS	GOBP_BLOOD_VESSEL_ENDOTHELIAL_CELL_PROLIFERATION_INVOLVED_IN_SPROUTING_ANGIOGENESIS	30	0.596895	1.63524	0.00957626	0.0860708	0.0703186	1974	tags=30%, list=8%, signal=28%	MIR483/MIR222/NGFR/AGTR1/THBS1/MIR149/BMPER/FGF2/APLNR
GOBP_SENSORY_PERCEPTION_OF_TASTE	GOBP_SENSORY_PERCEPTION_OF_TASTE	36	-0.561283	-1.77686	0.00961869	0.0863033	0.0705086	873	tags=22%, list=3%, signal=21%	AZGP1/PIP/PIGR/SCNN1B/TAS1R3/GNG13/LCN1/CA6
GOBP_REGULATION_OF_POSITIVE_CHEMOTAXIS	GOBP_REGULATION_OF_POSITIVE_CHEMOTAXIS	24	0.657457	1.72237	0.00974886	0.087321	0.07134	3897	tags=46%, list=16%, signal=39%	AZU1/F7/CXCL12/CXCL8/FGF10/SCG2/VEGFC/S1PR1/KDR/CDH13/PGF
GOBP_SUBSTRATE_DEPENDENT_CELL_MIGRATION	GOBP_SUBSTRATE_DEPENDENT_CELL_MIGRATION	25	0.668915	1.7682	0.00993554	0.0884105	0.0722302	3381	tags=40%, list=13%, signal=35%	FN1/SNAI2/ITGA11/STON1/SLIT2/ROBO1/P2RY12/VEGFC/NRP1/CSPG4
GOBP_REGULATION_OF_CELLULAR_EXTRAVASATION	GOBP_REGULATION_OF_CELLULAR_EXTRAVASATION	39	0.587653	1.67069	0.00994179	0.0884105	0.0722302	4058	tags=41%, list=16%, signal=34%	ELANE/CXCL12/SELE/LYVE1/SELP/IL1R1/XG/THY1/PDGFD/JAM3/CD99L2/RIPOR2/ST3GAL4/CCL21/ITGA4/GP1BA
GOMF_RRNA_BINDING	GOMF_RRNA_BINDING	66	-0.461871	-1.669	0.00989192	0.0884105	0.0722302	7601	tags=55%, list=30%, signal=38%	MRPL18/MRPL11/RPS18/DDX28/PTCD3/RPS3/KDM2B/DDX21/FASTKD5/MRPS18A/NPM1/NGRN/ERI1/GTF3A/TACO1/MRPS27/MRPS11/RCC1L/RPL23A/RPS9/RPL3/RPS4Y1/MRPS18C/NOP53/RPUSD4/IMP4/RPS14/IMP3/RRS1/RPLP0P6/RPLP0/RPL9/PPAN/MDM2/RPL8/TST
GOBP_DEVELOPMENT_OF_PRIMARY_FEMALE_SEXUAL_CHARACTERISTICS	GOBP_DEVELOPMENT_OF_PRIMARY_FEMALE_SEXUAL_CHARACTERISTICS	89	0.472385	1.52927	0.0099553	0.0884105	0.0722302	1528	tags=21%, list=6%, signal=20%	INHA/AMHR2/ZFP42/RETN/PTX3/EREG/ADCYAP1R1/SFRP1/INHBA/MMP19/TNFAIP6/MMP2/ADAMTS1/PGR/ZFPM2/PTPRN/SLIT3/SLIT2/PDGFRA
GOBP_MYOTUBE_DIFFERENTIATION	GOBP_MYOTUBE_DIFFERENTIATION	112	0.450427	1.49647	0.00990725	0.0884105	0.0722302	4950	tags=34%, list=20%, signal=27%	DNER/WNT10B/NKX2-5/ADAM12/IGF1/RYR1/SHOX2/TMEM119/ADGRB3/SMYD1/AVPR1A/RBM24/CNTNAP1/MYOCD/ACTA1/ADAMTS5/CCN3/CYP26B1/JAM2/EHD2/CACNA1H/PLPP7/RCAN1/SMO/MYMX/MEF2C/ADGRB1/CAV2/RIPOR2/CXCL10/CD53/MAMSTR/CDON/BHLHE41/TNFSF14/MMP14/BDNF/HDAC5
GOBP_RESPONSE_TO_OXYGEN_RADICAL	GOBP_RESPONSE_TO_OXYGEN_RADICAL	26	0.635344	1.70021	0.0100489	0.0890896	0.072785	3127	tags=19%, list=12%, signal=17%	MPO/CD36/FBLN5/SOD2/NOS3
GOBP_REGULATION_OF_GLUCONEOGENESIS	GOBP_REGULATION_OF_GLUCONEOGENESIS	47	0.545905	1.60887	0.0102458	0.0903747	0.0738348	2936	tags=17%, list=12%, signal=15%	GCG/ADIPOQ/NNMT/GNMT/LEPR/PPARGC1A/ERFE/NR3C1
GOBP_NEGATIVE_REGULATION_OF_TRANSMEMBRANE_RECEPTOR_PROTEIN_SERINE_THREONINE_KINASE_SIGNALING_PATHWAY	GOBP_NEGATIVE_REGULATION_OF_TRANSMEMBRANE_RECEPTOR_PROTEIN_SERINE_THREONINE_KINASE_SIGNALING_PATHWAY	133	0.44766	1.52077	0.0102289	0.0903747	0.0738348	4753	tags=32%, list=19%, signal=26%	CIDEA/CER1/CILP/SFRP2/TGFB3/ACVR1/NKX2-1/ASPN/SFRP1/TNFAIP6/FBN1/CAV1/ONECUT1/GREM2/CHRDL2/CHRDL1/GREM1/BMPER/SPRED3/HTRA1/LTBP1/CD109/NOG/HTRA3/FBN2/CCN3/DKK1/TGFB1I1/WNT5A/LRP1/VASN/HTRA4/CAV2/EMILIN1/TMPRSS6/FSTL3/LDLRAD4/DACT2/TWSG1/PMEPA1/SKIL/RBPMS2/BRMS1L
GOBP_GENE_SILENCING_BY_RNA	GOBP_GENE_SILENCING_BY_RNA	208	0.396408	1.39785	0.0102318	0.0903747	0.0738348	7313	tags=34%, list=29%, signal=24%	MIR483/IL6/TDRD9/MIR222/LIN28B/MIR221/MIR32/TRIM71/MIR574/DNM3OS/MEG3/MIR145/MIR149/CARMN/MIR548P/MIR938/MIR1296/MIR3909/EGFR/MIR597/MIR148B/MIR604/MIR519A1/MIR576/TDRD1/TNF/MIR181B2/MIR644A/SPOCD1/MIR657/MIR331/MIR580/MIR454/TDRD12/MIR3619/MIR558/MAEL/ZFP36/WTIP/MIR590/MIR520C/POU5F1/TGFB1/MIR659/MIR593/MIR1249/MIR554/MIR342/MIR601/MIR339/MIR616/MIR1180/MIR661/MIR181A2/MIR194-1/MIR10B/KCNQ1OT1/M…
GOBP_AORTA_DEVELOPMENT	GOBP_AORTA_DEVELOPMENT	54	0.532935	1.60095	0.0102869	0.0904522	0.0738982	3184	tags=33%, list=13%, signal=29%	NGFR/PRICKLE1/COL3A1/MIR145/LOX/TGFB2/EDNRA/FOXH1/ROBO1/PDE2A/MYLK/EFEMP2/ADAMTS9/PDGFRB/APLNR/PKD2/LRP1/ENG
GOCC_SPLICEOSOMAL_COMPLEX	GOCC_SPLICEOSOMAL_COMPLEX	186	-0.346606	-1.46326	0.0102893	0.0904522	0.0738982	8046	tags=48%, list=32%, signal=33%	SART1/IVNS1ABP/PPP1R8/DDX46/HNRNPR/LSM3/SNRPD1/PRKRIP1/ISY1/PRPF38A/HSPA8/API5/SNRPE/CTNNBL1/CASC3/CDC40/AAR2/LSM6/HNRNPC/PRPF8/HNRNPA3/HTATSF1/DDX41/TRA2B/SUGP1/SNRNP70/SRRM2/DDX23/SF1/SF3A1/SRSF1/CRNKL1/FRG1/HNRNPU/SNRNP200/CWF19L1/TRA2A/DHX15/RNF113A/SF3B3/LSM2/RBM28/LSM5/SNRPF/NCL/GPKOW/XAB2/HNRNPK/SRRM1/ZMAT5/MFAP1/MTREX/BUD31/TFIP11/PHF5A/DHX32/TXNL4B/PRPF19/HNRNPF/PRPF6/ESS2/DHX38/HNRNPA2B…
GOMF_CALCIUM_ION_TRANSMEMBRANE_TRANSPORTER_ACTIVITY	GOMF_CALCIUM_ION_TRANSMEMBRANE_TRANSPORTER_ACTIVITY	95	0.466823	1.52424	0.0103844	0.0911342	0.0744553	3267	tags=26%, list=13%, signal=23%	CACNG6/CACNG4/CATSPER1/CNR1/RYR1/TRPM6/TRPC4/SLC8A2/TRPC1/CACNA2D1/GRIN2A/RYR3/CACNA2D2/CACNB2/PKD2/CACNA1C/TRPV6/SLC8A1/GPM6A/CACNA2D3/CACNA1H/TRPC6/ATP2B4/SLC24A3/ITPR2
GOBP_REGULATION_OF_EXCRETION	GOBP_REGULATION_OF_EXCRETION	19	0.685275	1.71901	0.0104557	0.0916061	0.0748409	2415	tags=53%, list=10%, signal=48%	SPX/AGT/NPPB/AGTR1/TACR1/NPR1/STC1/AVPR1A/CORIN/EDNRB
GOBP_NEGATIVE_REGULATION_OF_METAPHASE_ANAPHASE_TRANSITION_OF_CELL_CYCLE	GOBP_NEGATIVE_REGULATION_OF_METAPHASE_ANAPHASE_TRANSITION_OF_CELL_CYCLE	46	-0.529765	-1.74179	0.0104859	0.0916628	0.0748873	5179	tags=57%, list=21%, signal=45%	NDC80/FBXO5/KNTC1/ZWILCH/AURKB/CCNB1/PLK1/ANAPC15/BUB1/GEN1/SPC25/NUF2/CDC20/BUB3/TRIP13/CENPF/BUB1B/MAD2L1/CDCA8/HASPIN/BIRC5/INCENP/SPC24/ZWINT/PRAP1/CDT1
GOBP_POSITIVE_REGULATION_OF_ESTABLISHMENT_OF_PROTEIN_LOCALIZATION	GOBP_POSITIVE_REGULATION_OF_ESTABLISHMENT_OF_PROTEIN_LOCALIZATION	289	0.370007	1.34633	0.0104974	0.0916628	0.0748873	3226	tags=11%, list=13%, signal=10%	PLA2G1B/UCN3/GCG/ANKRD1/NNAT/PCSK1/IL1A/TGFB3/PTGS2/IGF1/RFX6/GLI3/PRKD1/TLR2/FGA/TGFB2/CORO2B/ACHE/IL1B/BAIAP3/VEGFC/IFNG/MYH10/APBB1/TNF/FYN/TENM1/SMO/NLGN2/STOM/KCNB1/TLR4
GOBP_NEGATIVE_REGULATION_OF_INTERLEUKIN_8_PRODUCTION	GOBP_NEGATIVE_REGULATION_OF_INTERLEUKIN_8_PRODUCTION	25	0.667732	1.76507	0.01058	0.0919226	0.0750995	40	tags=8%, list=0%, signal=8%	ELANE/BPI
GOBP_LIPID_IMPORT_INTO_CELL	GOBP_LIPID_IMPORT_INTO_CELL	19	0.684934	1.71815	0.0105641	0.0919226	0.0750995	1345	tags=26%, list=5%, signal=25%	SPX/CD36/THBS1/FABP3/PLPPR4
GOBP_FEMALE_SEX_DIFFERENTIATION	GOBP_FEMALE_SEX_DIFFERENTIATION	101	0.459826	1.50413	0.0105552	0.0919226	0.0750995	3127	tags=28%, list=12%, signal=24%	INHA/AMHR2/ZFP42/RETN/PTX3/EREG/ADCYAP1R1/FGF10/SFRP1/INHBA/MMP19/TNFAIP6/MMP2/ADAMTS1/PGR/ZFPM2/PTPRN/SLIT3/SLIT2/PDGFRA/AXL/WNT5A/A2M/FZD4/BMPR1B/MERTK/KDR/NOS3
GOBP_AXO_DENDRITIC_TRANSPORT	GOBP_AXO_DENDRITIC_TRANSPORT	75	0.501241	1.58672	0.0106316	0.0920639	0.0752149	3545	tags=21%, list=14%, signal=18%	NEFL/CNIH2/UCHL1/CALY/KIF17/KIF5A/TMEM108/KLC3/MAP1A/HAP1/DST/MAP2/FEZ1/DLG2/WASF1/HIF1A
GOCC_TRANSCRIPTION_REPRESSOR_COMPLEX	GOCC_TRANSCRIPTION_REPRESSOR_COMPLEX	75	0.501162	1.58647	0.0106316	0.0920639	0.0752149	825	tags=7%, list=3%, signal=6%	ELANE/TBX15/TBX18/GLI3/PASD1
GOBP_POSITIVE_REGULATION_OF_INTERLEUKIN_1_PRODUCTION	GOBP_POSITIVE_REGULATION_OF_INTERLEUKIN_1_PRODUCTION	68	0.498539	1.54294	0.0106584	0.0921429	0.0752795	3868	tags=34%, list=15%, signal=29%	AZU1/IL6/PYDC1/CD36/LPL/LILRA2/MNDA/NLRP3/NLRP2/TLR8/IFNG/MEFV/CCL19/CLEC7A/LILRA5/WNT5A/TNF/TYROBP/NLRC4/TLR4/EGR1/CCL3/HAVCR2
GOBP_POSITIVE_REGULATION_OF_NEUROTRANSMITTER_SECRETION	GOBP_POSITIVE_REGULATION_OF_NEUROTRANSMITTER_SECRETION	16	0.704248	1.70251	0.0107838	0.0929316	0.0759238	5228	tags=56%, list=21%, signal=45%	CNR1/STX1B/BAIAP3/CACNB2/KMO/NLGN1/SYT1/TACR2/SNCA
GOBP_NEGATIVE_REGULATION_OF_MAP_KINASE_ACTIVITY	GOBP_NEGATIVE_REGULATION_OF_MAP_KINASE_ACTIVITY	55	0.524011	1.58251	0.0107853	0.0929316	0.0759238	1541	tags=16%, list=6%, signal=15%	ADIPOQ/SFRP2/UCHL1/AGT/SFRP1/CAV1/DUSP1/IL1B/RGS2
GOMF_CYCLIC_NUCLEOTIDE_PHOSPHODIESTERASE_ACTIVITY	GOMF_CYCLIC_NUCLEOTIDE_PHOSPHODIESTERASE_ACTIVITY	21	0.669459	1.71068	0.0109209	0.0933289	0.0762484	2475	tags=48%, list=10%, signal=43%	PDE10A/PDE7B/PDE1A/PDE1B/PDE6B/PDE2A/PDE1C/PDE4B/PDE3A/PDE9A
GOMF_LIPOPOLYSACCHARIDE_BINDING	GOMF_LIPOPOLYSACCHARIDE_BINDING	31	0.61194	1.68639	0.0108938	0.0933289	0.0762484	2199	tags=32%, list=9%, signal=29%	RNASE3/BPI/RNASE2/F2/SELP/TLR2/LY96/LBP/CD14/TRIL
GOBP_MITOTIC_METAPHASE_PLATE_CONGRESSION	GOBP_MITOTIC_METAPHASE_PLATE_CONGRESSION	58	-0.471626	-1.65579	0.0108972	0.0933289	0.0762484	6859	tags=53%, list=27%, signal=39%	PDCD6IP/KAT5/ZW10/HNRNPU/CHMP7/NDC80/VPS4A/VPS4B/CHAMP1/AURKB/CHMP6/NUDC/CCNB1/KIF22/KIF18A/NUF2/RRS1/CHMP1A/KIF2C/PSRC1/KIF14/KIFC1/CEP55/CDCA5/PINX1/CHMP4C/CDCA8/BIRC5/INCENP/CENPE/CDT1
GOBP_POSITIVE_REGULATION_OF_PROTEIN_LOCALIZATION	GOBP_POSITIVE_REGULATION_OF_PROTEIN_LOCALIZATION	417	0.351529	1.31009	0.0108907	0.0933289	0.0762484	3226	tags=13%, list=13%, signal=11%	PLA2G1B/UCN3/GCG/ANKRD1/NNAT/F2/PCSK1/IL1A/NGFR/TGFB3/TNFAIP6/PTGS2/EPHA3/IGF1/RFX6/GLI3/PRKD1/FERMT2/TLR2/FGA/TGFB2/CORO2B/STAC/DLG4/ACHE/IL1B/MAP1A/EGFR/BAIAP3/GLIS2/VEGFC/IFNG/MYH10/APBB1/CLIP3/WNT5A/TNF/FYN/WWTR1/MSN/TYROBP/TENM1/DZIP1/PECAM1/LRP1/SMO/NLGN2/ATP2B4/RDX/STOM/SORBS1/KCNB1/TLR4
GOBP_MORPHOGENESIS_OF_AN_EPITHELIUM	GOBP_MORPHOGENESIS_OF_AN_EPITHELIUM	477	0.339832	1.28295	0.0109105	0.0933289	0.0762484	4322	tags=27%, list=17%, signal=23%	SOX11/NKX2-5/SFRP2/AGT/ALDH1A2/NGFR/MIR221/FGF7/SNAI2/CCN1/ACVR1/PKHD1/FGF10/NKX2-1/GREB1L/TRIM71/SFRP1/PRICKLE1/GDF7/TNC/MMP2/PHLDB2/FOXC2/GPC6/PGR/RSPO3/ROR2/ITGA5/TBX18/GLI3/ADAMTS12/FERMT2/AR/GJA1/FZD7/TCF15/CYP7B1/TGFB2/TMEM59L/NODAL/SULF1/GREM1/PDPN/FZD2/SIX2/SLIT2/CTHRC1/ADAMTS16/COL5A1/NDRG4/NFATC4/BMP5/AREG/EDNRA/FOXH1/NOG/GLI2/ALDH1A3/EGFR/IGFBP5/PRICKLE2/FGF2/HAND2/RGMA/SNAI1/DACT1/DAB…
GOBP_NEGATIVE_REGULATION_OF_HYDROLASE_ACTIVITY	GOBP_NEGATIVE_REGULATION_OF_HYDROLASE_ACTIVITY	300	-0.297821	-1.33427	0.0109537	0.0934558	0.0763521	1551	tags=11%, list=6%, signal=11%	RPS6KA1/BIRC5/PRKCZ/SPINK4/GMIP/LTF/MGAT5/SERPINB7/CD27/ANXA8/WFDC5/ANXA8L1/SFN/GCHFR/AMOT/SERPINB3/DPEP1/PPP1R1B/FABP1/FZD10/SERPINA11/AHSG/CSTA/SPINK5/SERPINB12/SERPINA7/SERPINB13/APOA2/SPINK7/A2ML1/LCN1/CSN2/SERPINA9/SERPINB11
GOCC_PRESYNAPTIC_MEMBRANE	GOCC_PRESYNAPTIC_MEMBRANE	100	0.474252	1.5459	0.0109762	0.0934949	0.076384	4496	tags=37%, list=18%, signal=30%	KCNA1/CNTN1/CDH2/EFNB3/P2RX1/HTR2A/CNR1/PTPRD/CADM3/KCNC3/RGS7BP/NTNG2/CNTNAP1/GABBR1/STX1B/GRIN2A/DNM1/FOSL1/PDE2A/ADORA3/IGSF21/GRIK5/GPM6A/PCDH17/CHRM2/SNCAIP/NLGN2/ATP2B4/ADAM23/FXYD6/SYT1/LRRC4B/EPHA4/P2RX3/SYT11/STX2/ERC1
GOMF_PEPTIDE_BINDING	GOMF_PEPTIDE_BINDING	281	0.376884	1.37166	0.0110054	0.0935912	0.0764627	5505	tags=29%, list=22%, signal=23%	PRLHR/CCKBR/NPR3/CD36/SCTR/NGFR/HLA-G/ADCYAP1R1/FPR2/ACVR1/GLP2R/CMA1/INHBA/BCHE/PTH1R/GHR/OXTR/APOA1/CCKAR/DLGAP3/TLR2/TGFB2/NPR1/AVPR1A/ACHE/KCNIP2/GALR2/GRIN2A/MARCO/GRPR/LBP/SSTR2/FCGR2B/LEPR/CRYAB/APBB1/TLR1/RAMP2/CALCRL/CD14/MSR1/EDNRB/CLSTN2/GSTM2/LRP1/FZD4/LILRB2/NPR2/NLGN1/LILRB3/APBA2/TMEM158/TLR4/CD1E/NPFFR1/CD209/LDLRAD3/CRHBP/GPR150/PCSK5/PTGES/EPHA4/CD1C/GPRASP2/FURIN/TREM2/ITGAM/NM…
GOBP_LIPID_LOCALIZATION	GOBP_LIPID_LOCALIZATION	403	0.351108	1.30383	0.0111325	0.0945173	0.0772193	2448	tags=14%, list=10%, signal=13%	PLA2G1B/PNLIP/SPX/CEL/ADIPOQ/FABP4/CIDEA/APOH/RETN/IL6/APOD/SERPINA5/AQP9/CD36/AGT/IL1A/SOAT2/SLC10A4/RBP7/FFAR2/INHBA/PTGS2/SLC27A6/APOB/CAV1/LPL/AGTR1/THBS1/ABCA6/FABP3/APOA1/PLA2G5/TNFAIP8L3/PLTP/PLSCR4/PLPPR4/IL1B/ABCA9/PLIN2/ABCA8/SLCO2A1/LRAT/ITGB3/LBP/C3/DAB2/ATP8B4/PLA2G4C/ABCA1/MSR1/APOLD1/POMC/CIDEC/ANO7/ATP8B3/TNF
GOBP_INORGANIC_ION_IMPORT_ACROSS_PLASMA_MEMBRANE	GOBP_INORGANIC_ION_IMPORT_ACROSS_PLASMA_MEMBRANE	87	-0.411803	-1.55774	0.0111651	0.0946398	0.0773194	2490	tags=25%, list=10%, signal=23%	MIR210/TRPM4/SLC12A7/SLC39A4/SLC12A2/KCNJ2/SLC9A3/ATP1A1/HCN2/KCNK5/ATP1B1/SLC9A1/SLC9A2/SLC9A4/KCNQ1/SCNN1B/SLC5A1/KCNJ10/KCNJ3/KCNE2/ATP4B/ATP4A
GOBP_HOMOTYPIC_CELL_CELL_ADHESION	GOBP_HOMOTYPIC_CELL_CELL_ADHESION	90	0.470767	1.52693	0.011216	0.094917	0.0775459	5946	tags=38%, list=24%, signal=29%	CELA2A/IL6/CTSG/FN1/COMP/FGA/XG/PDPN/MMRN1/PRKG1/PDGFRA/ITGB3/P2RY12/GP6/ILK/RDX/IL6ST/C1QTNF1/MYL9/FLNA/PLPP3/GP1BA/PEAR1/CTNNA3/HBB/PLAUR/ACTN1/TNFSF11/PLEK/UBASH3B/SERPINE2/VCL/CSRP1/EMILIN2
GOBP_LEUKOTRIENE_BIOSYNTHETIC_PROCESS	GOBP_LEUKOTRIENE_BIOSYNTHETIC_PROCESS	15	0.726697	1.73534	0.0112765	0.0951635	0.0777473	1009	tags=27%, list=4%, signal=26%	PLA2G1B/PLA2G5/GGT5/ALOX5AP
GOBP_REGULATION_OF_ACUTE_INFLAMMATORY_RESPONSE	GOBP_REGULATION_OF_ACUTE_INFLAMMATORY_RESPONSE	40	0.563414	1.61125	0.0112816	0.0951635	0.0777473	4838	tags=50%, list=19%, signal=40%	IL6/FFAR2/PTGS2/PTGER3/CNR1/ALOX5AP/CREB3L3/OSMR/IL1B/NLRP3/C3/FCGR2B/EDNRB/TNF/NPY/IL6ST/PTGES/OSM/TNFSF11/FCGR1A
GOBP_REGULATION_OF_DNA_TEMPLATED_DNA_REPLICATION_INITIATION	GOBP_REGULATION_OF_DNA_TEMPLATED_DNA_REPLICATION_INITIATION	15	-0.710317	-1.85028	0.0113225	0.0953539	0.0779028	3411	tags=67%, list=14%, signal=58%	WRNIP1/MCM6/TICRR/MCIDAS/MCM4/MCM3/MCM7/MCM5/CDT1/MCM2
GOBP_REGULATION_OF_ACTIN_FILAMENT_BUNDLE_ASSEMBLY	GOBP_REGULATION_OF_ACTIN_FILAMENT_BUNDLE_ASSEMBLY	98	0.463169	1.51272	0.0114589	0.0963476	0.0787146	6550	tags=37%, list=26%, signal=27%	TGFB3/SERPINF2/SFRP1/PHLDB2/TACR1/LPAR1/APOA1/SYNPO2/FERMT2/MIR149/CCN2/CORO2B/DLC1/ARHGEF15/NRP1/ASAP3/S1PR1/MET/RDX/ARHGAP28/SHANK3/CCDC88A/WNT4/FLNA/PFN2/TGFBR1/GPR65/RGCC/CX3CL1/PLEK/SYNPO/TPM1/EVL/WNT11/SORBS3/LIMCH1
GOBP_CELLULAR_METAL_ION_HOMEOSTASIS	GOBP_CELLULAR_METAL_ION_HOMEOSTASIS	355	0.360481	1.33386	0.0115021	0.0965546	0.0788838	4202	tags=25%, list=17%, signal=21%	ELANE/CCL7/F2/SCGN/JPH3/SLC30A2/AGT/P2RX1/IL1A/HTR2A/CXCL12/PKHD1/CAV1/CALB2/PTH1R/HAMP/CXCL11/RYR1/PRKD1/GPR3/CCL8/SLC11A1/TRPC4/ATP1B2/SLC8A2/TRPC1/STC1/PLN/TNNI3/P2RY6/ANK2/CYBRD1/CDH23/EDNRA/THY1/RYR3/ITGB3/PRND/HAP1/FGF2/MICU3/TMEM178A/RGN/APLNR/IFNG/CCL13/PKD2/CACNA1C/CCL19/CASQ1/SV2A/DMD/STEAP4/CCR1/SLC22A17/SLC8A1/WNT5A/CLIC2/JPH2/EDN2/GSTM2/SLC46A1/TRPC6/ERFE/ATP2B4/SLC24A3/CDH5/ITPR2/KC…
GOBP_POSITIVE_REGULATION_OF_COLLAGEN_METABOLIC_PROCESS	GOBP_POSITIVE_REGULATION_OF_COLLAGEN_METABOLIC_PROCESS	27	0.629625	1.70216	0.0116149	0.0971886	0.0794017	4746	tags=56%, list=19%, signal=45%	F2/TGFB3/SERPINF2/INHBA/DDR2/VIM/MIR149/CCN2/PDGFRB/LARP6/ENG/WNT4/TGFB1/F2R/RGCC
GOBP_CHONDROCYTE_DIFFERENTIATION	GOBP_CHONDROCYTE_DIFFERENTIATION	108	0.452635	1.49727	0.0115996	0.0971886	0.0794017	4897	tags=40%, list=20%, signal=32%	WNT10B/SFRP2/NKX3-2/GDF6/PTHLH/SNAI2/CCN4/COL3A1/PTH1R/EFEMP1/COMP/GLI3/SHOX2/ADAMTS12/CCN2/CYTL1/SULF1/GREM1/SIX2/COL11A1/NPPC/CCN3/TRPS1/WNT5B/ADAMTS7/TGFBI/SOX5/BMPR1B/ZBTB16/MEF2C/PRKG2/HIF1A/RFLNB/RUNX2/TGFB1/LOXL2/LTBP3/BMPR2/TWSG1/TGFBR1/CHSY1/BMP6/SERPINH1
GOCC_NUCLEAR_REPLICATION_FORK	GOCC_NUCLEAR_REPLICATION_FORK	31	-0.581419	-1.75965	0.0116641	0.0974438	0.0796102	6710	tags=68%, list=27%, signal=50%	BAZ1B/MMS22L/POLA1/RPA3/WDHD1/MUS81/PRIM1/RPA1/PARP1/ZMIZ2/POLA2/TIPIN/TIMELESS/CARM1/EME2/POLD3/MCM3/POLD2/POLD1/PCNA/TONSL
GOBP_CELLULAR_RESPONSE_TO_VASCULAR_ENDOTHELIAL_GROWTH_FACTOR_STIMULUS	GOBP_CELLULAR_RESPONSE_TO_VASCULAR_ENDOTHELIAL_GROWTH_FACTOR_STIMULUS	64	0.508203	1.56998	0.0117245	0.0977915	0.0798943	5433	tags=44%, list=22%, signal=34%	CCBE1/GAS1/EGR3/ADAMTS3/DCN/PRKD1/ADAMTS12/PDGFRA/ROBO1/PDGFRB/ADGRA2/VEGFC/RAMP2/NRP1/VCAM1/ATP2B4/KDR/FLT1/PGF/JCAD/NRP2/DLL1/FLT3/MIR342/PIK3CA/FLT4/NR4A1/SPHK1
GOBP_PROTEIN_KINASE_A_SIGNALING	GOBP_PROTEIN_KINASE_A_SIGNALING	25	0.663667	1.75432	0.0117658	0.0978077	0.0799075	5444	tags=52%, list=22%, signal=41%	GCG/ADIPOQ/AKAP12/EDNRA/RDX/LRRK2/RAMP3/AKAP6/TCIM/EDN1/PJA2/ADRB2/RAB13
GOBP_REGULATION_OF_PLATELET_DERIVED_GROWTH_FACTOR_RECEPTOR_SIGNALING_PATHWAY	GOBP_REGULATION_OF_PLATELET_DERIVED_GROWTH_FACTOR_RECEPTOR_SIGNALING_PATHWAY	23	0.643443	1.682	0.0117828	0.0978077	0.0799075	2745	tags=35%, list=11%, signal=31%	ADIPOQ/APOD/F7/LOX/NDRG4/MYOCD/PTGIR/LRP1
GOBP_POSITIVE_REGULATION_OF_VASCULAR_ASSOCIATED_SMOOTH_MUSCLE_CELL_PROLIFERATION	GOBP_POSITIVE_REGULATION_OF_VASCULAR_ASSOCIATED_SMOOTH_MUSCLE_CELL_PROLIFERATION	39	0.578754	1.64539	0.0117842	0.0978077	0.0799075	2448	tags=36%, list=10%, signal=32%	MIR222/AGT/MIR221/NR4A3/MMP2/DDR2/ADAMTS1/IGF1/GJA1/P2RY6/IGFBP5/FGF2/CALCRL/TNF
GOBP_REGULATION_OF_REPRODUCTIVE_PROCESS	GOBP_REGULATION_OF_REPRODUCTIVE_PROCESS	165	0.409064	1.4142	0.0118111	0.0978077	0.0799075	3661	tags=25%, list=15%, signal=21%	TEX11/PAEP/RETN/IL1A/HORMAD1/SFRP1/INHBA/SERPINA10/TACR1/OXTR/VIP/ZFPM2/IGF1/CNR1/GPR3/AR/GJA1/NODAL/SULF1/SERPINF1/DUSP1/TIMP1/ITGB3/NPPC/SNAI1/RGN/SYDE1/IHO1/WNT5A/EDNRB/PDE3A/CACNA1H/SPINK1/NPR2/UNC5C/NPM2/OOEP/OXT/MAEL/CHFR/SEMG1
GOBP_MULTI_MULTICELLULAR_ORGANISM_PROCESS	GOBP_MULTI_MULTICELLULAR_ORGANISM_PROCESS	176	0.401223	1.3968	0.0118202	0.0978077	0.0799075	4175	tags=32%, list=17%, signal=27%	PRLHR/SLC38A3/EPYC/AGT/P2RX1/PTHLH/SCGB1A1/PAPPA/TGFB3/TAC1/PTGS2/MMP2/TACR1/PGR/FOSB/OXTR/ITGA5/CNR1/AR/GJA1/FBLN1/PTGFR/NODAL/RECK/TRO/STC1/AVPR1A/IL1B/RGS2/TIMP1/CYP1A1/ITGB3/FOSL1/IGFBP5/IGFBP7/CORIN/PLA2G4C/THBD/SYDE1/CLIC5/DKKL1/COL16A1/LDOC1/OXT/AMBP/ADM/CRHBP/PCSK5/SEMG1/HAVCR2/PGF/WNT4/ADCYAP1/NDP/MMP9/CTSB
GOBP_REGULATION_OF_MONOCYTE_CHEMOTAXIS	GOBP_REGULATION_OF_MONOCYTE_CHEMOTAXIS	26	0.624075	1.67006	0.0118618	0.0979963	0.0800616	2844	tags=42%, list=11%, signal=38%	SERPINE1/CXCL12/FPR2/S100A7/GREM1/DUSP1/SLIT2/CCN3/CCR1/CX3CR1/AIF1
GOCC_MEMBRANE_MICRODOMAIN	GOCC_MEMBRANE_MICRODOMAIN	301	0.366204	1.33733	0.0118932	0.0980997	0.0801461	4934	tags=29%, list=20%, signal=24%	PRTN3/GP2/CNTN1/CDH2/CD36/P2RX1/HTR2A/ADCYAP1R1/SELE/HAS2/TFPI/PTGS2/CAV1/CHRNA3/PRKAR2B/CNR1/MS4A4A/TRPC4/GJA1/TLR2/ADD2/SULF1/PDPN/KCND2/ITLN1/ANK2/CAVIN4/GABBR1/THY1/PTGIS/GASK1A/EGFR/TEK/ANGPT1/GP6/OLR1/DLC1/ITGA1/ABCA1/TLR1/SCN5A/CD14/BVES/DMD/CLIP3/EHD2/EDNRB/TNF/FYN/CR1/CAVIN1/RHOQ/S1PR1/PECAM1/SMO/LIPE/ATP2B4/KDR/STOM/IL6ST/NOS3/SORBS1/ADCY2/KCNMA1/CDH13/CAV2/GPM6B/LRRK2/LCP2/CAVIN3/FURIN…
GOBP_REGULATION_OF_PEPTIDE_TRANSPORT	GOBP_REGULATION_OF_PEPTIDE_TRANSPORT	165	0.408828	1.41338	0.0119861	0.0987103	0.080645	1975	tags=11%, list=8%, signal=10%	UCN3/GCG/CELA2A/GHRH/NNAT/IL6/NEUROD1/FFAR2/SFRP1/CNR1/RFX6/FGA/CARTPT/IL1B/GABBR1/CCN3/BAIAP3/IFNG
GOBP_REGULATION_OF_CELL_CYCLE_CHECKPOINT	GOBP_REGULATION_OF_CELL_CYCLE_CHECKPOINT	46	-0.518634	-1.70519	0.012122	0.0994928	0.0812842	4773	tags=46%, list=19%, signal=37%	AURKB/CCNB1/ANAPC15/BRCC3/RFWD3/GEN1/CHEK2/CCAR2/TTI2/RAD51/BRCA2/PBK/TELO2/MAD2L1/CDCA8/BIRC5/INCENP/WDR76/PRAP1/CDT1/PROX1
GOMF_METALLOEXOPEPTIDASE_ACTIVITY	GOMF_METALLOEXOPEPTIDASE_ACTIVITY	58	0.525358	1.59613	0.0121224	0.0994928	0.0812842	725	tags=10%, list=3%, signal=10%	CPA1/CPA2/CPM/MMP16/CPXM1/MMP17
GOBP_NEGATIVE_REGULATION_OF_REPRODUCTIVE_PROCESS	GOBP_NEGATIVE_REGULATION_OF_REPRODUCTIVE_PROCESS	60	0.522582	1.59411	0.0121384	0.0994928	0.0812842	4168	tags=37%, list=17%, signal=31%	TEX11/PAEP/IL1A/HORMAD1/ZFPM2/IGF1/GJA1/NODAL/SULF1/SERPINF1/DUSP1/TIMP1/NPPC/SNAI1/RGN/WNT5A/NPR2/MAEL/CHFR/SEMG1/WNT4/KIT
GOBP_CRISTAE_FORMATION	GOBP_CRISTAE_FORMATION	17	-0.68536	-1.84474	0.0121826	0.0996983	0.0814521	4770	tags=65%, list=19%, signal=52%	AFG3L2/APOO/IMMT/APOOL/UQCC3/DNAJC11/MICOS13/CHCHD3/CHCHD6/LETM1/CHCHD10
GOMF_NUCLEOSOMAL_DNA_BINDING	GOMF_NUCLEOSOMAL_DNA_BINDING	35	-0.535003	-1.69788	0.0122371	0.0997253	0.0814742	5831	tags=63%, list=23%, signal=48%	HMGN1/SMARCC1/H1-0/H1-10/HDAC1/RBBP4/SMARCB1/SMARCC2/MACROH2A1/H1-3/MTA2/H2AZ1/MBD3/RCC1/SMARCD2/HMGN2/H3-3A/HMGN5/SMARCA4/HMGA2/H1-5/H1-4
GOBP_TRIGLYCERIDE_CATABOLIC_PROCESS	GOBP_TRIGLYCERIDE_CATABOLIC_PROCESS	26	0.622486	1.6658	0.0122893	0.0997253	0.0814742	842	tags=23%, list=3%, signal=22%	PNLIPRP2/GPIHBP1/PNPLA1/APOB/LPL/APOA1
GOBP_POSITIVE_REGULATION_OF_NITRIC_OXIDE_METABOLIC_PROCESS	GOBP_POSITIVE_REGULATION_OF_NITRIC_OXIDE_METABOLIC_PROCESS	38	0.577165	1.63952	0.0122444	0.0997253	0.0814742	3226	tags=37%, list=13%, signal=32%	MMP8/PTX3/CD36/AGT/PTGS2/IL1B/IFNG/PKD2/CLEC7A/TNF/NPY/AIF1/SOD2/TLR4
GOBP_HETEROPHILIC_CELL_CELL_ADHESION_VIA_PLASMA_MEMBRANE_CELL_ADHESION_MOLECULES	GOBP_HETEROPHILIC_CELL_CELL_ADHESION_VIA_PLASMA_MEMBRANE_CELL_ADHESION_MOLECULES	42	0.550271	1.58926	0.0123007	0.0997253	0.0814742	3457	tags=48%, list=14%, signal=41%	CDH2/HMCN1/SELE/LGALS7B/ITGA5/SELP/FAT4/AMIGO2/TENM3/PTPRD/CADM3/TENM4/SCARF2/IGSF21/VCAM1/TENM1/DCHS1/CEACAM19/NLGN1/CD209
GOBP_PEPTIDYL_THREONINE_MODIFICATION	GOBP_PEPTIDYL_THREONINE_MODIFICATION	106	0.456309	1.50519	0.0123003	0.0997253	0.0814742	1328	tags=8%, list=5%, signal=7%	AZU1/GCG/GALNT13/ACVR1/PRKD1/GALNT16/TRIM6/CHI3L1
GOMF_HYDROLASE_ACTIVITY_ACTING_ON_CARBON_NITROGEN_BUT_NOT_PEPTIDE_BONDS	GOMF_HYDROLASE_ACTIVITY_ACTING_ON_CARBON_NITROGEN_BUT_NOT_PEPTIDE_BONDS	117	-0.365844	-1.45098	0.0122423	0.0997253	0.0814742	3097	tags=25%, list=12%, signal=22%	HDAC9/HDAC10/AFMID/MTHFD1/SIRT7/DCLRE1B/APOBEC2/HDAC11/SIRT6/DCLRE1A/PDF/ADAT3/DPYSL5/ACER2/FAAH/DDAH1/ACY3/ASAH2/VNN1/AMDHD1/AGMAT/AMPD1/ASPG/OPLAH/DPEP1/APOBEC1/PGLYRP3/PADI1/ACER1
GOMF_PROTEOGLYCAN_BINDING	GOMF_PROTEOGLYCAN_BINDING	34	0.605352	1.69249	0.0123292	0.0998015	0.0815364	2745	tags=44%, list=11%, signal=39%	AZU1/FN1/LPL/TNC/COMP/THBS1/CTSK/GPNMB/SLIT2/COL5A1/CTSL/FBLN7/NID1/CFH/LRP1
GOBP_PROTEIN_KINASE_B_SIGNALING	GOBP_PROTEIN_KINASE_B_SIGNALING	177	0.413909	1.44161	0.0123521	0.0998321	0.0815614	5651	tags=36%, list=23%, signal=28%	AKR1C2/MIR222/F7/HLA-G/MIR221/CSF3/PKHD1/IGF2/THBS1/IGF1/NOX4/MIR145/FERMT2/LOX/TNFAIP8L3/MEIS3/CCL2/CHI3L1/IL1B/AXL/P2RY12/EGFR/IGFBP5/TEK/FGF2/ANGPT1/RASD2/CCL19/GATA3/F10/TNF/MET/CX3CR1/ILK/MERTK/KDR/ENG/C1QTNF1/FGFR1/DDIT3/RCN3/CCL3/CAVIN3/TGFB1/TSPYL5/CCL21/SESN3/PEAR1/CASS4/TGFBR1/OSM/TNFSF11/RAMP3/TMEM100/CX3CL1/MIR342/PIK3CA/RTN4/ITGB1/RRAS/PIK3R5/HIP1/TPBG
GOBP_PSEUDOURIDINE_SYNTHESIS	GOBP_PSEUDOURIDINE_SYNTHESIS	18	-0.660575	-1.78837	0.0124442	0.10042	0.0820419	5496	tags=56%, list=22%, signal=43%	NAF1/DKC1/RPUSD4/TRUB1/PUSL1/RPUSD1/RPUSD2/TSR3/GAR1/NHP2
GOBP_OLIGODENDROCYTE_DIFFERENTIATION	GOBP_OLIGODENDROCYTE_DIFFERENTIATION	88	-0.406413	-1.54032	0.0124971	0.100692	0.0822637	2714	tags=28%, list=11%, signal=25%	NKX6-1/CDK5/MYRF/HDAC11/SOX10/B4GALT6/NTRK2/SOX13/CDKN2C/PTPRZ1/TPPP/SLC45A3/SOX9/CSK/FA2H/TP73/SHH/HES5/DLX2/KCNJ10/SOX8/NKX6-2/ASCL1/DLX1/MAL
GOCC_TELOMERASE_HOLOENZYME_COMPLEX	GOCC_TELOMERASE_HOLOENZYME_COMPLEX	21	-0.624929	-1.75177	0.0125627	0.100753	0.0823134	7963	tags=76%, list=32%, signal=52%	LSM11/SNRPE/HNRNPC/NAT10/HNRNPU/WRAP53/GNL3L/PTGES3/SMG7/SMG5/DKC1/ACD/SNRPB/GAR1/SNRPD3/NHP2
GOBP_CARBOHYDRATE_TRANSMEMBRANE_TRANSPORT	GOBP_CARBOHYDRATE_TRANSMEMBRANE_TRANSPORT	111	0.453857	1.50435	0.012559	0.100753	0.0823134	3375	tags=21%, list=13%, signal=18%	PLA2G1B/TRARG1/ADIPOQ/AQP10/AQP9/NR4A3/IGF1/SLC45A1/ITLN1/PPBP/IL1B/EDNRA/SLC2A3/C3/PID1/CLIP3/TNF/RHOQ/AQP7/ERFE/SLC5A11/SORBS1/CLTCL1
GOBP_NEGATIVE_REGULATION_OF_TRANSPORT	GOBP_NEGATIVE_REGULATION_OF_TRANSPORT	383	0.348797	1.29355	0.0125606	0.100753	0.0823134	3691	tags=19%, list=15%, signal=16%	PRTN3/SPX/INHA/ADIPOQ/APOD/IL11/CNIH2/CD36/HTR2A/SFRP4/SFRP1/INHBA/PTGS2/CAV1/EPHA3/SLN/PTGER3/THBS1/OXTR/HAMP/PACSIN1/VIP/CNR1/PRKD1/GJA1/TLR2/CARTPT/CD200/STC1/RGS4/PLN/KCNE4/DLG4/IL1B/GABBR1/STX1B/RGS2/ITGB3/MAP1B/CCN3/ANGPT1/FCGR2B/PID1/CRYAB/PKD2/GEM/TWIST1/RAB23/HECW2/KLF7/CLIC2/TNF/REM1/GSTM2/SPINK1/LILRB2/RRAD/ANKRD13D/SCT/PIP4P2/NOS3/KCNB1/OXT/PRKG2/IL13RA2/MDFIC/GPM6B/CRHBP/SEMG1/MCTP1/…
GOBP_REGULATION_OF_PLATELET_AGGREGATION	GOBP_REGULATION_OF_PLATELET_AGGREGATION	29	0.607201	1.65785	0.0126769	0.101512	0.0829342	1861	tags=24%, list=7%, signal=22%	CELA2A/IL6/CTSG/PDPN/MMRN1/PRKG1/GP6
GOBP_POSITIVE_REGULATION_OF_ENDOCYTOSIS	GOBP_POSITIVE_REGULATION_OF_ENDOCYTOSIS	87	0.478284	1.54403	0.0130297	0.104178	0.085112	4182	tags=28%, list=17%, signal=23%	VTN/SERPINE1/CD36/SELE/CALY/SFRP4/RAB31/GREM1/AXL/ANGPT1/C3/DAB2/CCL19/CD14/CLIP3/WNT5A/LRP1/NLGN1/SGIP1/LRRK2/BICD1/CCL21/TREM2/DLL1
GOBP_REGULATION_OF_MYELOID_CELL_APOPTOTIC_PROCESS	GOBP_REGULATION_OF_MYELOID_CELL_APOPTOTIC_PROCESS	29	0.60539	1.65291	0.0130959	0.104547	0.0854134	506	tags=14%, list=2%, signal=14%	ADIPOQ/APOH/SNAI2/CLEC5A
GOBP_CARDIAC_VENTRICLE_MORPHOGENESIS	GOBP_CARDIAC_VENTRICLE_MORPHOGENESIS	60	0.520117	1.58659	0.0131252	0.104621	0.0854735	5699	tags=48%, list=23%, signal=37%	SOX11/NKX2-5/SFRP2/FOXC2/ZFPM2/HEYL/TGFB2/HEG1/SMARCD3/TNNI3/EDNRA/COL11A1/FOXH1/NOG/MYL3/HAND2/GATA3/MEF2C/ENG/SEMA3C/HIF1A/TGFB1/TBX5/HEY2/TGFBR1/FOXF1/CPE/TPM1/ISL1
GOBP_HEMATOPOIETIC_STEM_CELL_PROLIFERATION	GOBP_HEMATOPOIETIC_STEM_CELL_PROLIFERATION	34	0.599494	1.67611	0.013158	0.104698	0.0855367	386	tags=15%, list=2%, signal=14%	WNT10B/SFRP2/MIR222/MIR221/SNAI2
GOMF_ALPHA_ACTININ_BINDING	GOMF_ALPHA_ACTININ_BINDING	19	0.667558	1.67457	0.0131751	0.104698	0.0855367	3883	tags=42%, list=15%, signal=36%	SYNPO2/PDLIM3/PKD2/CACNA1C/PDLIM4/PALLD/LDB3/PDLIM7
GOBP_PROTEIN_LIPID_COMPLEX_SUBUNIT_ORGANIZATION	GOBP_PROTEIN_LIPID_COMPLEX_SUBUNIT_ORGANIZATION	43	0.55609	1.6149	0.0133185	0.105676	0.0863361	1186	tags=21%, list=5%, signal=20%	MPO/AGT/SOAT2/APOB/LPL/AGTR1/APOA1/PLA2G5/PLTP
GOBP_REGULATION_OF_NERVOUS_SYSTEM_PROCESS	GOBP_REGULATION_OF_NERVOUS_SYSTEM_PROCESS	115	0.44982	1.50248	0.0133773	0.105982	0.0865856	4142	tags=35%, list=17%, signal=29%	SPX/CNIH2/AGT/IL1A/CACNG4/FGF12/VIP/DLGAP3/SLC8A2/CARTPT/RGS4/AVPR1A/IGSF11/TMEM108/DLG4/NPTXR/TENM4/STX1B/GRIN2A/CCN3/HGF/JAM2/IL33/EDNRB/TNF/NLGN2/NLGN1/NOS3/NLGN3/OXT/NLGN4X/NPTX1/ITGAX/SHANK3/LRRK2/CST7/CCL3/P2RX3/CHRNB4/F2R
GOBP_REGULATION_OF_LIPID_KINASE_ACTIVITY	GOBP_REGULATION_OF_LIPID_KINASE_ACTIVITY	63	0.510467	1.57216	0.0135741	0.107215	0.0875928	5629	tags=35%, list=22%, signal=27%	F2/CCKBR/EEF1A2/PRKD1/TNFAIP8L3/PDGFRA/P2RY12/TEK/FGF2/PDGFRB/CCL19/SOCS3/FGR/FLT1/PDGFB/TGFB1/CCL21/KIT/FLT3/PIP4K2A/PIK3R5/SOCS5
GOBP_MEMBRANE_PROTEIN_PROTEOLYSIS	GOBP_MEMBRANE_PROTEIN_PROTEOLYSIS	55	0.516979	1.56128	0.0135557	0.107215	0.0875928	3986	tags=24%, list=16%, signal=20%	PRTN3/TIMP4/TIMP2/IL1B/TIMP1/RGMA/IFNG/MMP7/TIMP3/TNF/TMPRSS6/TGFB1/FURIN
GOBP_REPRODUCTIVE_SYSTEM_DEVELOPMENT	GOBP_REPRODUCTIVE_SYSTEM_DEVELOPMENT	253	0.379553	1.36287	0.0137012	0.108055	0.0882797	3190	tags=22%, list=13%, signal=19%	INHA/AMHR2/TEX11/ZFP42/RETN/PTX3/SFRP2/IL1A/EREG/CYP1B1/FGF10/NKX2-1/GREB1L/SFRP1/INHBA/GDF7/MMP19/TNFAIP6/TNC/MMP2/ADAMTS1/PGR/ROR2/ZFPM2/GLI3/AR/GLI1/PTPRN/MAMLD1/CYP7B1/TGFB2/SULF1/SLIT3/DHH/SERPINF1/SLIT2/BMP5/MYOCD/PDGFRA/NOG/AXL/C3/PDGFRB/PLAG1/GATA3/WNT5A/A2M/GFRA1/FZD4/BMPR1B/TFAP2C/MERTK/KDR/NOS3/BASP1
GOBP_DETECTION_OF_MECHANICAL_STIMULUS_INVOLVED_IN_SENSORY_PERCEPTION	GOBP_DETECTION_OF_MECHANICAL_STIMULUS_INVOLVED_IN_SENSORY_PERCEPTION	24	0.640519	1.678	0.0137483	0.108176	0.0883784	5788	tags=67%, list=23%, signal=51%	KCNA1/HTR2A/CXCL12/HPN/PIEZO2/PHF24/COL11A1/TNF/FYN/CXCR4/TRPA1/KIT/PJVK/BACE1/SERPINE2/PDZD7
GOMF_OXIDOREDUCTASE_ACTIVITY_ACTING_ON_THE_ALDEHYDE_OR_OXO_GROUP_OF_DONORS	GOMF_OXIDOREDUCTASE_ACTIVITY_ACTING_ON_THE_ALDEHYDE_OR_OXO_GROUP_OF_DONORS	42	-0.513536	-1.65739	0.0137788	0.108176	0.0883784	2764	tags=33%, list=11%, signal=30%	ALDH9A1/ALDH18A1/ALDH2/AKR1C4/ALDH16A1/ALDH1A1/ALDH3A2/ALDH5A1/ALDH4A1/AKR1B10/ALDH3B2/ALDH3A1/ADH4/ADH7
GOBP_DETECTION_OF_STIMULUS_INVOLVED_IN_SENSORY_PERCEPTION	GOBP_DETECTION_OF_STIMULUS_INVOLVED_IN_SENSORY_PERCEPTION	64	-0.457336	-1.62882	0.0137674	0.108176	0.0883784	873	tags=11%, list=3%, signal=11%	PIP/PIGR/KCNQ1/TAS1R3/CA6/CALCA/OR8K5
GOCC_CYTOSOLIC_SMALL_RIBOSOMAL_SUBUNIT	GOCC_CYTOSOLIC_SMALL_RIBOSOMAL_SUBUNIT	44	-0.510099	-1.6714	0.0138158	0.108304	0.0884826	7683	tags=61%, list=31%, signal=43%	RPS27A/RPS12/RPS18/RPS16/RPS6/RPS27L/DHX29/RACK1/RPS29/RPS3/RPS15A/RPS24/RPS23/RPS25/MRPS11/RPS7/RPS21/RPS19/RPS9/RPS4Y1/RPS26/RPS14/RPSA/RPS28/RPS3A/RPS15/RPS2
GOCC_POSTSYNAPTIC_SPECIALIZATION_MEMBRANE	GOCC_POSTSYNAPTIC_SPECIALIZATION_MEMBRANE	75	0.489063	1.54817	0.013888	0.108706	0.0888114	3802	tags=36%, list=15%, signal=31%	CDH2/EFNB3/CNIH2/CACNG4/SORCS2/NRCAM/RGS7BP/KCND2/PLPPR4/DLG4/GRIN2A/SYNDIG1/CACNA1C/NLGN4Y/LRFN1/GRIK5/LIN7A/CLSTN2/NLGN2/NLGN1/LRRC4/NLGN3/DLG2/NLGN4X/EPHA7/LRRC4B/EPHA4
GOBP_GROWTH_HORMONE_RECEPTOR_SIGNALING_PATHWAY	GOBP_GROWTH_HORMONE_RECEPTOR_SIGNALING_PATHWAY	21	-0.617412	-1.7307	0.0139715	0.108869	0.0889447	267	tags=14%, list=1%, signal=14%	GDF15/GHRL/CSH1
GOMF_NUCLEOTIDYLTRANSFERASE_ACTIVITY	GOMF_NUCLEOTIDYLTRANSFERASE_ACTIVITY	114	-0.377618	-1.48443	0.0139658	0.108869	0.0889447	6788	tags=44%, list=27%, signal=32%	POLR2F/POLR2B/CHRAC1/GPHN/POLL/TUT1/POLA1/POLR2A/POLG/TENT4B/TERF2/POLR1D/PTGES3/CTU1/POLH/PRIM1/YRDC/POLR3K/CRCP/POLR3G/TENT4A/POLR2L/OAS1/CMAS/POLR3A/DKC1/RPAP1/CGAS/FHIT/POLM/OAS3/THG1L/CTU2/POLR1A/POLR3H/GMPPA/SELENOO/POLR2E/NMNAT1/POLE/PCYT2/POLD3/GMPPB/POLRMT/POLQ/POLD1/NANS/CDS1/TENT5C/NMNAT3
GOBP_RESPONSE_TO_STEROID_HORMONE	GOBP_RESPONSE_TO_STEROID_HORMONE	293	0.366843	1.3374	0.0139381	0.108869	0.0889447	3944	tags=24%, list=16%, signal=20%	UCN3/ADIPOQ/IL6/PCSK1/NEFL/CDO1/SCGB1A1/CYP1B1/PAPPA/TGFB3/ACVR1/SFRP1/TFPI/BCHE/PTGS2/NR4A3/CAV1/GHR/THBS1/TACR1/PGR/FOSB/OXTR/COL1A1/LOX/HEYL/AR/TLR2/FIBIN/CYP7B1/TGFB2/CCN2/NODAL/STC1/AVPR1A/SLIT3/SERPINF1/SLIT2/AREG/ACTA1/FOXH1/LBH/FOSL1/SSTR2/IGFBP7/TH/DAB2/PADI2/FBXO32/ERRFI1/CPN1/TNF/A2M/AIF1/RXRG/NR3C1/ESRRG/LMO3/ALPL/ENG/OXT/ZFP36/CYBB/ADM/TCF21/PER1/KLF9/FAM107A/TGFB1
GOBP_COENZYME_A_METABOLIC_PROCESS	GOBP_COENZYME_A_METABOLIC_PROCESS	18	-0.65784	-1.78097	0.0140425	0.109096	0.0891298	5755	tags=83%, list=23%, signal=64%	NUDT19/COASY/DCAKD/PPCDC/PANK3/ACLY/PANK2/PPCS/NUDT7/PANK4/MCCC2/ACOT7/HMGCR/NUDT8/PANK1
GOBP_DETECTION_OF_CHEMICAL_STIMULUS	GOBP_DETECTION_OF_CHEMICAL_STIMULUS	57	-0.470162	-1.63261	0.0140238	0.109096	0.0891298	888	tags=14%, list=4%, signal=14%	PDX1/PIP/PIGR/DRGX/DMBT1/TAS1R3/CA6/OR8K5
GOBP_PHAGOCYTOSIS	GOBP_PHAGOCYTOSIS	283	0.366861	1.33575	0.0141342	0.109645	0.0895784	4383	tags=28%, list=17%, signal=23%	ELANE/PRTN3/AZU1/ADIPOQ/PTX3/IGHV3-43/CD36/FPR2/SRPX/IGHV1-45/FCN1/IGHG4/IGHV1-69-2/COLEC12/THBS1/PLPP4/APOA1/RAB31/PLA2G5/COLEC11/SLC11A1/IGHE/TLR2/CCL2/IGHV2-5/P2RY6/TUB/IL1B/MARCO/AXL/CD93/ITGB3/LBP/C3/FCGR2B/LEPR/IGHV1-58/CEACAM4/IFNG/RAB34/C4A/ABCA1/CLEC7A/CD14/MSR1/ELMO1/TNF/FYN/TYROBP/FCER1G/MET/PECAM1/LRP1/AIF1/MERTK/SIRPB1/NCF2/PIP4P2/TLR4/IGHV3-49/ADGRB1/CAMK1D/TGM2/C4B/FGR/SFTPD/UNC13D…
GOBP_CENTRIOLE_ASSEMBLY	GOBP_CENTRIOLE_ASSEMBLY	43	-0.51923	-1.68885	0.0141605	0.109686	0.0896118	7612	tags=56%, list=30%, signal=39%	POC1B/KAT2A/NUP62/ALMS1/CEP44/CDK2/CENPJ/RTTN/CEP152/E2F4/NPM1/VPS4B/CEP295/SASS6/CNTROB/PPP1R35/CCDC78/RBM14/CCDC61/PLK4/STIL/MCIDAS/WDR62/CEP72
GOBP_GLOMERULUS_DEVELOPMENT	GOBP_GLOMERULUS_DEVELOPMENT	62	0.526937	1.61794	0.0142718	0.110384	0.0901821	3928	tags=44%, list=16%, signal=37%	ADIPOQ/FOXC2/HEYL/SULF1/EDNRA/PDGFRA/ACTA2/COL4A3/NOG/PDGFD/ITGB3/TEK/ANGPT1/PDGFRB/NID1/GPR4/EDNRB/WWTR1/PECAM1/CD34/MEF2C/BASP1/COL4A4/EGR1/NOTCH3/TCF21/PDGFB
GOBP_NEGATIVE_REGULATION_OF_CHEMOKINE_PRODUCTION	GOBP_NEGATIVE_REGULATION_OF_CHEMOKINE_PRODUCTION	25	0.655068	1.73159	0.0143563	0.110546	0.0903143	156	tags=12%, list=1%, signal=12%	ELANE/IL6/APOD
GOBP_CELLULAR_COMPONENT_DISASSEMBLY	GOBP_CELLULAR_COMPONENT_DISASSEMBLY	460	0.342801	1.28812	0.0143275	0.110546	0.0903143	4189	tags=15%, list=17%, signal=13%	ELANE/PRSS1/MMP8/CIDEA/CTSV/PRSS2/IL6/CTSG/MMP1/STMN2/SNAI2/TGFB3/CMA1/MMP19/HPN/MMP3/MMP2/NAV3/KLK5/SLN/DDR2/FAP/CTSK/ADD2/ADAMTS4/CFL2/SMARCD3/SH3GL2/PDPN/STON1/PLIN2/ADAMTS5/MAP1A/MAP1B/MMP11/SH3PXD2B/C3/MAP1LC3B2/PLEKHH2/DKK1/MMP7/PLAAT1/GABARAPL1/TMOD1/TNF/MMP10/CX3CR1/PLAAT3/LRP1/MICAL2/HDGFL3/RDX/MAP1LC3C/NCKAP5L/LAMC1/TMOD2/BNIP3/PRKAA2/HIF1A/ST20/LIX1L/EPHA4/SVIL/HSPA2/TMPRSS6/TGFB1/FURI…
GOBP_ORGANELLE_FISSION	GOBP_ORGANELLE_FISSION	458	-0.27274	-1.24847	0.0143463	0.110546	0.0903143	4350	tags=32%, list=17%, signal=27%	TNKS/AURKB/CHMP6/TENT4A/ANAPC2/SMARCB1/NUDC/DMC1/UBE2S/CCNB1/KIF22/MYBL2/PLK1/ANAPC15/WRAP73/KIF23/AURKAIP1/SH2B1/DSN1/COX10/SMARCC2/FIS1/BUB1/MACROH2A1/GEN1/CHEK2/SPC25/NDC1/BCL7A/MIEF1/NEK2/BRD7/RAD50/KIF18A/DLGAP5/CDKN1B/NUF2/RRS1/KMT5A/CDC20/BUB3/PIN1/SMC2/CDC6/TPX2/REEP4/CHMP1A/CCNB2/TRIP13/FBXW5/PEX11G/PTTG1/PIWIL2/AURKA/SMC1A/KIF2C/CCDC61/NCAPH/INF2/CEP85/RAD51/PSRC1/ANLN/RCC1/RACGAP1/BRCA…
GOBP_NEGATIVE_REGULATION_OF_MEGAKARYOCYTE_DIFFERENTIATION	GOBP_NEGATIVE_REGULATION_OF_MEGAKARYOCYTE_DIFFERENTIATION	18	-0.657137	-1.77907	0.0144991	0.111481	0.0910781	2991	tags=50%, list=12%, signal=44%	H4C5/H4C2/CIB1/H4C13/H4C1/H4C4/H4C3/PF4/MYB
GOBP_NEGATIVE_REGULATION_OF_CARTILAGE_DEVELOPMENT	GOBP_NEGATIVE_REGULATION_OF_CARTILAGE_DEVELOPMENT	27	0.621435	1.68001	0.0145985	0.111686	0.091246	2265	tags=44%, list=9%, signal=40%	NKX3-2/PTHLH/SNAI2/CCN4/EFEMP1/GLI3/CTSK/ADAMTS12/GREM1/NOG/FRZB/ADAMTS7
GOBP_ARTERY_MORPHOGENESIS	GOBP_ARTERY_MORPHOGENESIS	67	0.497239	1.53778	0.0145506	0.111686	0.091246	5082	tags=45%, list=20%, signal=36%	COL3A1/APOB/FOXC2/COMP/PRRX1/MIR145/AKT3/TGFB2/MYOCD/EDNRA/FOXH1/NOG/MYLK/HAND2/EFEMP2/ADAMTS9/PDGFRB/PKD2/NRP1/GJA5/LRP1/ADGRF5/ENG/NOTCH3/FOLR1/HEY2/BMPR2/TGFBR1/FOXF1/EDN1
GOCC_LYSOSOMAL_LUMEN	GOCC_LYSOSOMAL_LUMEN	95	0.457084	1.49244	0.0146115	0.111686	0.091246	1897	tags=20%, list=8%, signal=19%	CTSV/NSG2/CUBN/KERA/OGN/CSF3/OMD/APOB/LUM/VCAN/GPC6/CTSK/DCN/PRELP/BGN/CTSL/FMOD/SDC2/PDGFRB
GOBP_SPINDLE_ASSEMBLY	GOBP_SPINDLE_ASSEMBLY	123	-0.370276	-1.49096	0.0145865	0.111686	0.091246	7064	tags=54%, list=28%, signal=39%	GOLGA2P5/CSNK1D/NEK6/TUBGCP3/CENPJ/PDCD6IP/HNRNPU/RPS3/GOLGA2/AAAS/CHMP7/HAUS3/CEP97/HSPA1A/CCSAP/BCCIP/NCOR1/NDC80/FBXO5/TUBGCP6/INO80/HAUS8/SMC3/VPS4B/MAPK15/TUBGCP2/SPAG5/HAUS2/TNKS/AURKB/CHMP6/SASS6/HAUS5/MYBL2/PLK1/WRAP73/KIF23/CHEK2/NEK2/CDC20/TPX2/CHMP1A/CCNB2/TUBGCP4/AURKA/SMC1A/CCDC61/RCC1/RACGAP1/GPSM2/PRC1/KIFC1/STIL/KIF4A/ASPM/KIFC2/SAC3D1/MZT1/CHMP4C/HSPA1B/CDCA8/KIF11/BIRC5/INCENP/M…
GOBP_RESPONSE_TO_FLUID_SHEAR_STRESS	GOBP_RESPONSE_TO_FLUID_SHEAR_STRESS	33	0.581463	1.61342	0.0146899	0.112121	0.091601	3152	tags=33%, list=13%, signal=29%	CSF2/TGFB3/HAS2/PTGS2/MMP2/PDGFRB/PKD2/ABCA1/TFPI2/NOS3/MEF2C
GOCC_ANCHORED_COMPONENT_OF_EXTERNAL_SIDE_OF_PLASMA_MEMBRANE	GOCC_ANCHORED_COMPONENT_OF_EXTERNAL_SIDE_OF_PLASMA_MEMBRANE	18	0.689179	1.69887	0.0147173	0.112166	0.091638	5349	tags=72%, list=21%, signal=57%	GP2/GPIHBP1/PKHD1/FOLR2/THY1/PRND/IGSF21/CD14/CD59/FOLR1/GP1BA/PRNP/EFNA5
GOBP_RIBOSOMAL_SMALL_SUBUNIT_ASSEMBLY	GOBP_RIBOSOMAL_SMALL_SUBUNIT_ASSEMBLY	18	-0.654615	-1.77224	0.0149558	0.11358	0.0927934	7886	tags=78%, list=31%, signal=53%	PWP2/RPL38/XRCC5/RPS27L/ABT1/PRKDC/RRP7BP/MRPS11/RPS19/RPS14/RPSA/RPS28/RRP7A/RPS15
GOBP_REGULATION_OF_CARDIAC_CONDUCTION	GOBP_REGULATION_OF_CARDIAC_CONDUCTION	21	0.657032	1.67892	0.0149608	0.11358	0.0927934	2932	tags=43%, list=12%, signal=38%	NKX2-5/AGT/SLC8A2/TRPC1/ANK2/CORIN/SLC8A1/GJA5/ATP2B4
GOBP_REGULATION_OF_CELL_MIGRATION_INVOLVED_IN_SPROUTING_ANGIOGENESIS	GOBP_REGULATION_OF_CELL_MIGRATION_INVOLVED_IN_SPROUTING_ANGIOGENESIS	46	0.555292	1.63498	0.0150005	0.11358	0.0927934	3314	tags=30%, list=13%, signal=26%	MIR483/MIR221/MEOX2/PTGS2/FOXC2/THBS1/AKT3/MIR149/SRPX2/RHOJ/FGF2/NRP1/KDR/MMRN2
GOBP_POSITIVE_REGULATION_OF_CELLULAR_CARBOHYDRATE_METABOLIC_PROCESS	GOBP_POSITIVE_REGULATION_OF_CELLULAR_CARBOHYDRATE_METABOLIC_PROCESS	47	0.538243	1.58628	0.0150204	0.11358	0.0927934	2255	tags=19%, list=9%, signal=17%	GCG/ADCYAP1R1/NNMT/IGF2/PTH1R/IGF1/P2RY6/RGN/PPARGC1A
GOBP_REGULATION_OF_GLUCOSE_TRANSMEMBRANE_TRANSPORT	GOBP_REGULATION_OF_GLUCOSE_TRANSMEMBRANE_TRANSPORT	64	0.498509	1.54003	0.0150189	0.11358	0.0927934	3375	tags=23%, list=13%, signal=20%	PLA2G1B/ADIPOQ/NR4A3/IGF1/ITLN1/IL1B/EDNRA/C3/PID1/CLIP3/TNF/RHOQ/ERFE/SORBS1/CLTCL1
GOBP_RECEPTOR_INTERNALIZATION	GOBP_RECEPTOR_INTERNALIZATION	104	0.453332	1.49072	0.0150336	0.11358	0.0927934	3061	tags=22%, list=12%, signal=19%	CD36/CACNG4/SELE/CXCL8/CXCR1/CALY/SFRP4/CAV1/RAB31/GREM1/DLG4/ACHE/DNM1/ITGB3/ACKR3/ANGPT1/DKK1/RAMP2/CXCR2/CALCRL/FCER1G/LRP1/ANKRD13D
GOBP_SERINE_FAMILY_AMINO_ACID_BIOSYNTHETIC_PROCESS	GOBP_SERINE_FAMILY_AMINO_ACID_BIOSYNTHETIC_PROCESS	17	-0.677584	-1.82381	0.015312	0.113874	0.0930337	3615	tags=53%, list=14%, signal=45%	DHFRP1/SERINC5/MTHFD1/PSAT1/SHMT1/GGT1/SHMT2/DHFR/CTH
GOBP_REGULATION_OF_WATER_LOSS_VIA_SKIN	GOBP_REGULATION_OF_WATER_LOSS_VIA_SKIN	29	-0.583351	-1.7633	0.0153784	0.113874	0.0930337	1719	tags=38%, list=7%, signal=35%	KDF1/KRT1/ABCA12/TMEM79/FA2H/FLG/SFN/GRHL3/KRT16/TMPRSS11F/ACER1
GOBP_CYTOCHROME_COMPLEX_ASSEMBLY	GOBP_CYTOCHROME_COMPLEX_ASSEMBLY	39	-0.52732	-1.70574	0.0151884	0.113874	0.0930337	7769	tags=59%, list=31%, signal=41%	HCCS/SURF1/COA6/COX19/BCS1L/PET117/COX17/TACO1/TIMM21/COX15/PET100/FASTKD3/TTC19/LYRM7/SMIM4/COX10/UQCC3/SMIM20/CYBA/UQCRFS1/SLC25A33/SCO2/COX18
GOBP_PROTEIN_CATABOLIC_PROCESS_IN_THE_VACUOLE	GOBP_PROTEIN_CATABOLIC_PROCESS_IN_THE_VACUOLE	20	0.669478	1.70536	0.0153751	0.113874	0.0930337	13	tags=5%, list=0%, signal=5%	CPA2
GOBP_DEOXYRIBONUCLEOTIDE_METABOLIC_PROCESS	GOBP_DEOXYRIBONUCLEOTIDE_METABOLIC_PROCESS	39	-0.526705	-1.70375	0.0151884	0.113874	0.0930337	5639	tags=54%, list=23%, signal=42%	ADK/PNP/GUK1/AK9/XDH/NT5M/CMPK2/NUDT16/DCTPP1/DUT/NUDT15/TYMS/NUDT18/OGG1/UNG/DTYMK/DCK/NTHL1/RRM1/SHMT1/RRM2
GOBP_RETROGRADE_AXONAL_TRANSPORT	GOBP_RETROGRADE_AXONAL_TRANSPORT	19	0.659232	1.65368	0.0153528	0.113874	0.0930337	4317	tags=47%, list=17%, signal=39%	NEFL/CALY/KIF5A/TMEM108/MAP1A/HAP1/DST/DLG2/KIF1A
GOBP_CELLULAR_AMINO_ACID_BIOSYNTHETIC_PROCESS	GOBP_CELLULAR_AMINO_ACID_BIOSYNTHETIC_PROCESS	69	-0.436651	-1.59406	0.015236	0.113874	0.0930337	3615	tags=35%, list=14%, signal=30%	SERINC5/PLOD3/OAT/GOT2/MRI1/MTHFD1/ALDH18A1/ASNS/PCBD1/ALDH1A1/PSAT1/GOT1/SHMT1/GGT1/ASL/SHMT2/ILVBL/ABAT/DHFR/PYCR1/CTH/OTC/GAD1/CPS1
GOBP_MYOTUBE_CELL_DEVELOPMENT	GOBP_MYOTUBE_CELL_DEVELOPMENT	35	0.561643	1.57832	0.0153578	0.113874	0.0930337	3653	tags=31%, list=15%, signal=27%	DNER/WNT10B/IGF1/RYR1/SHOX2/CNTNAP1/ACTA1/RCAN1/SMO/CAV2/RIPOR2
GOBP_STRIATED_MUSCLE_CELL_DEVELOPMENT	GOBP_STRIATED_MUSCLE_CELL_DEVELOPMENT	54	0.518246	1.55683	0.0152803	0.113874	0.0930337	5945	tags=59%, list=24%, signal=45%	ANKRD1/NKX2-5/TNNT3/CFL2/FHOD3/ACTA1/PDGFRA/PDGFRB/CASQ1/TNNT1/CSRP2/TMOD1/FLNC/MYOZ1/LDB3/OBSCN/PGM5/TMOD2/MYL9/OBSL1/MYH11/MEF2A/CAPN3/MYH3/LMOD1/ADPRHL1/EDN1/ITGB1/ACTC1/TPM1/KLHL41/CSRP1
GOBP_VASCULOGENESIS	GOBP_VASCULOGENESIS	74	0.489237	1.54462	0.0152095	0.113874	0.0930337	5528	tags=45%, list=22%, signal=35%	NKX2-5/MYO18B/HAS2/CAV1/ZFPM2/HEG1/TNNI3/MYOCD/QKI/ACKR3/PDGFRB/GJC1/APLNR/RAMP2/NRP1/TIE1/SOX17/FZD4/CD34/SMO/KDR/ENG/ADM/RASIP1/TGFB1/ITGAV/TBX5/HEY2/TMEM100/SOX18/FOXF1/RRAS/TEAD2
GOBP_POSITIVE_REGULATION_OF_LEUKOCYTE_MIGRATION	GOBP_POSITIVE_REGULATION_OF_LEUKOCYTE_MIGRATION	140	0.424489	1.44084	0.0153374	0.113874	0.0930337	4092	tags=35%, list=16%, signal=29%	CCL7/IL6/SERPINE1/F7/IL1A/CXCL12/FPR2/CXCL8/LYVE1/THBS4/THBS1/TACR1/SELP/CCL8/IL1R1/S100A7/XG/C3AR1/THY1/PDGFD/ITGB3/P2RY12/C5AR1/LBP/VEGFC/CCL19/MADCAM1/CXCR2/JAM2/CCR1/WNT5A/TNF/CSF1R/EDN2/CX3CR1/RARRES2/AIF1/JAM3/CCL4/CD99L2/CAMK1D/XCL1/RIPOR2/CCL3/PGF/CXCL10/CCL21/ITGA4/TREM2
GOBP_REGULATION_OF_AXONOGENESIS	GOBP_REGULATION_OF_AXONOGENESIS	140	0.424296	1.44018	0.0153374	0.113874	0.0930337	5626	tags=35%, list=22%, signal=27%	FSTL4/NEFL/CDH2/EFNB3/CXCL12/FN1/NGF/LPAR3/SHOX2/L1CAM/SEMA3D/SLIT2/SEMA5B/THY1/ROBO1/UST/MAP1B/RND2/MAP2/NRP1/BRSK1/PLXNC1/WNT5A/CHN1/PAK3/SEMA6B/SEMA3G/DIXDC1/EPHA7/SEMA3C/EPHA4/SEMA7A/SEMA6D/DISC1/DBN1/BMPR2/SKIL/DAB1/TRPV2/SPP1/BDNF/MACF1/SEMA6C/PTPRS/RTN4/EFNA5/PLXND1/SYNGAP1/ISLR2
GOBP_POSITIVE_REGULATION_OF_EPITHELIAL_CELL_PROLIFERATION	GOBP_POSITIVE_REGULATION_OF_EPITHELIAL_CELL_PROLIFERATION	195	0.391602	1.37143	0.0153202	0.113874	0.0930337	4807	tags=36%, list=19%, signal=29%	REG3G/SOX11/NKX2-5/CXCL12/FGF7/PKHD1/FGF10/HAS2/SFRP1/NR4A3/IGF2/HPN/THBS4/AGTR1/EGR3/TACR1/VIP/IGF1/PRKD1/AR/AKT3/FZD7/PTPRN/SCG2/CYP7B1/NODAL/HTRA1/BMP5/AREG/NOG/ITGB3/EGFR/TEK/C5AR1/FGF2/VEGFC/APLNR/SCN5A/NRP1/TWIST1/WNT5A/HLX/FGF1/TNF/C5AR2/GPBAR1/SPINK1/SMO/KDR/CDH13/CAV2/LAMC1/HIF1A/FGFR1/POLD4/RUNX2/PGF/JCAD/PDGFB/NRP2/ITGA4/LAMB1/BMPR2/TGFBR1/CCL11/NOTCH2/PTN/TNFAIP3/WNT2/BMP6
GOMF_ENZYME_INHIBITOR_ACTIVITY	GOMF_ENZYME_INHIBITOR_ACTIVITY	326	-0.291581	-1.30798	0.0153172	0.113874	0.0930337	1762	tags=11%, list=7%, signal=10%	SPINT1/RPS15/PPP1R14D/LMTK2/RPS6KA1/BIRC5/SPINK4/IQGAP2/LTF/MGAT5/SERPINB7/CD27/WFDC5/PPP1R14C/SH3RF2/SFN/GCHFR/SERPINB3/DPEP1/PPP1R1B/UGT1A7/UGT1A1/SERPINA11/AHSG/CSTA/SPINK5/SERPINB12/SERPINA7/SERPINB13/APOA2/SPINK7/A2ML1/LCN1/CSN2/SERPINA9/SERPINB11
GOCC_INTRINSIC_COMPONENT_OF_POSTSYNAPTIC_SPECIALIZATION_MEMBRANE	GOCC_INTRINSIC_COMPONENT_OF_POSTSYNAPTIC_SPECIALIZATION_MEMBRANE	47	0.53605	1.57982	0.0154183	0.114008	0.093143	3732	tags=45%, list=15%, signal=38%	CDH2/EFNB3/CNIH2/CACNG4/NRCAM/RGS7BP/KCND2/PLPPR4/DLG4/GRIN2A/NLGN4Y/LRFN1/GRIK5/CLSTN2/NLGN2/NLGN1/LRRC4/NLGN3/NLGN4X/EPHA7/LRRC4B
GOBP_NEURONAL_ACTION_POTENTIAL	GOBP_NEURONAL_ACTION_POTENTIAL	24	0.63571	1.6654	0.0154804	0.114305	0.0933855	4108	tags=46%, list=16%, signal=38%	KCNA1/P2RX1/SCN9A/FGF12/SCN7A/KCND2/SCN5A/CACNA1H/KCNMB3/P2RX3/CHRNB4
GOBP_POSITIVE_REGULATION_OF_PROTEIN_SERINE_THREONINE_KINASE_ACTIVITY	GOBP_POSITIVE_REGULATION_OF_PROTEIN_SERINE_THREONINE_KINASE_ACTIVITY	207	0.394617	1.39296	0.0156805	0.115619	0.0944588	5539	tags=27%, list=22%, signal=21%	PLA2G1B/ELANE/ADIPOQ/HTR2A/S100A12/IGF2/GHR/THBS1/ROR2/NOX4/FERMT2/SLC8A2/PDGFC/IL1B/ROBO1/PDGFD/EGFR/FGF2/SPDYC/PDGFRB/IFNG/DKK1/FAM20A/PKD2/CCL19/WNT5A/FGF1/TNF/TENM1/CSF1R/MAP3K12/FZD4/BMPR1B/ATP2B4/MEF2C/TLR4/FGFR1/LRRK2/FLT1/EPHA4/PDGFB/TGFB1/KIT/BMPR2/FLT3/TNFSF11/RGCC/TCIM/EDN1/DIRAS1/ADRB2/SNCA/STRADA/RASGRP1/P2RX7/PIK3R5
GOBP_SODIUM_ION_IMPORT_ACROSS_PLASMA_MEMBRANE	GOBP_SODIUM_ION_IMPORT_ACROSS_PLASMA_MEMBRANE	18	-0.651051	-1.76259	0.0158691	0.116188	0.0949236	2453	tags=50%, list=10%, signal=45%	TRPM4/SLC12A2/SLC9A3/HCN2/SLC9A1/SLC9A2/SLC9A4/SCNN1B/SLC5A1
GOBP_REGULATION_OF_TRANSLATION_IN_RESPONSE_TO_STRESS	GOBP_REGULATION_OF_TRANSLATION_IN_RESPONSE_TO_STRESS	21	-0.614078	-1.72135	0.01585	0.116188	0.0949236	1551	tags=10%, list=6%, signal=9%	RPS6KA1/KRT13
GOMF_CATALYTIC_ACTIVITY_ACTING_ON_A_TRNA	GOMF_CATALYTIC_ACTIVITY_ACTING_ON_A_TRNA	124	-0.369718	-1.48644	0.015857	0.116188	0.0949236	6322	tags=38%, list=25%, signal=28%	POP4/LCMT2/PARS2/DARS2/NARS1/CARS2/HARS2/DUS2/MTFMT/RPP14/TRMU/TSEN34/EARS2/QTRT2/SARS1/NT5C3A/YARS1/TARS2/LRRC47/IARS2/MARS1/POP7/MARS2/TRMT10A/THG1L/POP1/TRMT1/GATB/NSUN2/LARS2/DTD2/QARS1/TRMT2A/VARS1/DTWD2/SEPSECS/METTL2A/TRMT44/TRMT2B/DUS3L/WDR4/DUS1L/QTRT1/FARSA/METTL2B/RPP25/QRSL1
GOBP_CHROMOSOME_SEPARATION	GOBP_CHROMOSOME_SEPARATION	123	-0.365816	-1.473	0.0158279	0.116188	0.0949236	5835	tags=45%, list=23%, signal=34%	NDC80/MUS81/TOP3A/SLX4/FBXO5/PPP2R1A/TOP2A/RECQL5/MAPK15/KNTC1/ZWILCH/AURKB/ANAPC2/SMARCB1/CCNB1/PLK1/ANAPC15/SMARCC2/BUB1/GEN1/SPC25/BCL7A/BRD7/DLGAP5/NUF2/CDC20/BUB3/SMC2/CDC6/TRIP13/PTTG1/NCAPH/RMI1/EME2/SMARCD2/NCAPG2/CENPF/BUB1B/SMC4/SMARCA4/NCAPG/TACC3/MAD2L1/CDCA8/HASPIN/BIRC5/INCENP/CENPE/NCAPH2/SPC24/ESPL1/ZWINT/CENPX/PRAP1/CDT1
GOBP_B_CELL_MEDIATED_IMMUNITY	GOBP_B_CELL_MEDIATED_IMMUNITY	192	-0.331772	-1.40155	0.0158113	0.116188	0.0949236	2778	tags=22%, list=11%, signal=20%	SUSD4/PARP3/PAXIP1/NSD2/IGHV5-51/IGHV3-35/IGHV1-69/IGHV3-21/ZP3/IGHV6-1/IGHV4-28/CD19/IGHV3-23/IGHV3-11/TRDC/IGHV2-70/IGHV3-7/IGHV4-31/IGHV3-64D/IGHV1-18/CD27/IGHV3-48/TNFSF13/IGHV3-53/IGLL5/IGHV3-15/IGHV1-3/IGHV3-20/IGHM/IGHV3-66/IGHV3-30/FOXJ1/IGHV2-26/IGHV3-73/IGHV3-33/IGHA1/IL10/IGHD/IGHV3-13/IGHA2/IGHV3-72/IGLL1
GOMF_TRANSMEMBRANE_RECEPTOR_PROTEIN_KINASE_ACTIVITY	GOMF_TRANSMEMBRANE_RECEPTOR_PROTEIN_KINASE_ACTIVITY	73	0.492677	1.55354	0.0159543	0.116648	0.0952994	4460	tags=44%, list=18%, signal=36%	AMHR2/EFNB3/ROS1/PDGFRL/ACVR1/EPHA3/EFEMP1/DDR2/ROR2/LTBP1/PDGFRA/AXL/EGFR/TEK/PDGFRB/NRP1/TIE1/CSF1R/MET/BMPR1B/MERTK/KDR/ENG/EPHA7/FGFR1/FLT1/EPHA4/NRP2/KIT/BMPR2/TGFBR1/FLT3
GOBP_POSITIVE_REGULATION_OF_CELL_JUNCTION_ASSEMBLY	GOBP_POSITIVE_REGULATION_OF_CELL_JUNCTION_ASSEMBLY	82	0.455886	1.46108	0.0160093	0.116886	0.095494	5651	tags=45%, list=23%, signal=35%	LRRN1/AGT/FLRT2/SFRP1/CAV1/OXTR/FERMT2/AMIGO2/PTPRD/ADGRB3/THBS2/SRPX2/THY1/TEK/SYNDIG1/SLITRK6/NRP1/HOPX/CLSTN2/COL16A1/NLGN2/NLGN1/KDR/NLGN3/OXT/ADGRB1/LRRC4B/WNT4/CLDN19/TBX5/CLSTN3/BDNF/LRRN3/EFNA5/CLDN5/NPHP1/TPBG
GOBP_BLOOD_VESSEL_ENDOTHELIAL_CELL_MIGRATION	GOBP_BLOOD_VESSEL_ENDOTHELIAL_CELL_MIGRATION	125	0.423974	1.42447	0.0161129	0.117478	0.0959778	5245	tags=34%, list=21%, signal=27%	MIR483/CYP1B1/MIR221/MEOX2/PTGS2/FOXC2/EGR3/THBS1/APOA1/PRKD1/AKT3/MIR149/GREM1/SRPX2/SLIT2/ROBO1/RHOJ/FGF2/ANGPT1/VEGFC/NRP1/TNF/ATP2B4/KDR/CDH5/NOS3/MEF2C/MMRN2/HIF1A/FGFR1/CLEC14A/JCAD/PDGFB/TGFB1/TBXA2R/RGCC/HDAC5/SOX18/MIR342/NR4A1/PRCP/ITGB1
GOBP_RESPONSE_TO_CHEMOKINE	GOBP_RESPONSE_TO_CHEMOKINE	90	0.458846	1.48827	0.0162214	0.118103	0.0964887	5121	tags=44%, list=20%, signal=35%	CCL7/CXCL6/CCL3L3/CXCL12/CXCL8/CXCR1/ACKR2/CXCL11/CCL8/LOX/CCL18/CCL2/SLIT3/DUSP1/SLIT2/PPBP/ROBO1/ACKR3/ACKR1/CCL13/CCL19/CCL22/CXCR2/PADI2/CCR1/CX3CR1/CCL4/XCL1/CXCR4/HIF1A/RIPOR2/CCL3/CXCL10/CCL21/TREM2/CCL11/CCR8/CX3CL1/EDN1/CXCL13
GOBP_REGULATION_OF_NEUTROPHIL_CHEMOTAXIS	GOBP_REGULATION_OF_NEUTROPHIL_CHEMOTAXIS	33	0.578171	1.60429	0.0163568	0.118923	0.0971587	5082	tags=52%, list=20%, signal=41%	CXCL8/TNFAIP6/THBS4/SLIT2/C3AR1/C5AR1/LBP/CCL19/CXCR2/C5AR2/JAM3/CAMK1D/XCL1/RIPOR2/CCL21/BST1/EDN1
GOBP_CELLULAR_RESPONSE_TO_ALDEHYDE	GOBP_CELLULAR_RESPONSE_TO_ALDEHYDE	17	-0.672488	-1.81009	0.0164296	0.118955	0.0971846	4589	tags=47%, list=18%, signal=38%	AIFM1/SCNN1G/AKR1A1/ALDH1A1/RDH12/AKR1B10/SCNN1B/ADH4
GOMF_3_5_CYCLIC_AMP_PHOSPHODIESTERASE_ACTIVITY	GOMF_3_5_CYCLIC_AMP_PHOSPHODIESTERASE_ACTIVITY	15	0.711752	1.69965	0.0164122	0.118955	0.0971846	4789	tags=67%, list=19%, signal=54%	PDE10A/PDE7B/PDE1A/PDE1B/PDE2A/PDE1C/PDE4B/PDE3A/PDE8B/ENPP1
GOCC_LIPID_DROPLET	GOCC_LIPID_DROPLET	96	0.468608	1.53349	0.0164293	0.118955	0.0971846	2906	tags=17%, list=12%, signal=15%	PLIN1/FABP4/CIDEA/AQP10/G0S2/PNPLA1/APOB/CAV1/CLDN11/PLIN4/PLIN2/EDA/PLA2G4C/CIDEC/AQP7/LIPE
GOBP_PIRNA_METABOLIC_PROCESS	GOBP_PIRNA_METABOLIC_PROCESS	18	0.68666	1.69266	0.0164878	0.119211	0.0973935	3937	tags=50%, list=16%, signal=42%	TDRD9/PNLDC1/TDRD10/TDRD1/TDRD12/BTBD18/MAEL/TDRD6/GPAT2
GOBP_HEART_VALVE_MORPHOGENESIS	GOBP_HEART_VALVE_MORPHOGENESIS	53	0.529314	1.59057	0.016546	0.119466	0.0976017	4535	tags=47%, list=18%, signal=39%	NKX2-5/SNAI2/CCN1/ACVR1/HEYL/TGFB2/SLIT3/SLIT2/ROBO1/SNAI1/ADAMTS9/TWIST1/TIE1/GATA3/GJA5/ELN/DCHS1/NOS3/MEF2C/EMILIN1/TGFB1/TBX5/HEY2/BMPR2/NOTCH2
GOBP_REGULATION_OF_MUSCLE_CELL_DIFFERENTIATION	GOBP_REGULATION_OF_MUSCLE_CELL_DIFFERENTIATION	129	0.432287	1.46366	0.0167709	0.120922	0.0987917	5082	tags=36%, list=20%, signal=29%	NKX2-5/MIR222/EREG/MIR221/IGF2/HAMP/IGF1/SHOX2/MIR145/FZD7/TMEM119/SMYD1/RGS4/RBM24/LAMA2/MYOCD/RGS2/ZEB1/CCN3/EFEMP2/CYP26B1/DKK1/PRDM6/NID1/HOPX/PLPP7/SOD2/MEF2C/ENG/LAMC1/MIR590/PDGFB/TGFB1/KIT/DLL1/HEY2/LAMB1/BMPR2/MAMSTR/BHLHE41/RBPMS2/MMP14/AKAP6/BDNF/HDAC5/EDN1
GOBP_MITOCHONDRIAL_TRANSPORT	GOBP_MITOCHONDRIAL_TRANSPORT	171	-0.343469	-1.44377	0.0168224	0.121126	0.098958	7062	tags=46%, list=28%, signal=33%	TOMM5/MICALL2/SLC25A13/GRPEL2/GSK3A/TIMM10B/TOMM70/SAMM50/SLC25A30/UBE2J2/PMPCB/MPV17L/BCS1L/TIMM8A/ABCB10/DNAJC15/NAIF1/UCP2/HSPA1A/HEBP2/UBL5/SLC25A20/BID/GRPEL1/BAP1/IMMP2L/TMEM14A/FLVCR1/MFN2/TIMM8B/SLC25A4/TOMM40L/IMMP1L/BCL2L1/TOMM22/TIMM21/PPIF/MIPEP/ZNF205/TOMM40/RAC2/HSPD1/UBE2L3/BAG3/HPS4/EYA2/SLC25A5/PMPCA/TIMM17B/AIFM1/HK2/BAD/FIS1/RHOT2/NDUFA13/BAK1/ATP5IF1/BAX/RHOU/TIMM44/HIP1R/PMAI…
GOBP_FATTY_ACID_TRANSPORT	GOBP_FATTY_ACID_TRANSPORT	85	0.456816	1.47451	0.0169243	0.121692	0.0994204	1511	tags=14%, list=6%, signal=13%	PLA2G1B/SPX/FABP4/CD36/IL1A/RBP7/SLC27A6/THBS1/FABP3/PLA2G5/IL1B/PLIN2
GOCC_POLYSOMAL_RIBOSOME	GOCC_POLYSOMAL_RIBOSOME	29	-0.580788	-1.75556	0.0171876	0.122738	0.100275	7338	tags=69%, list=29%, signal=49%	RPL38/DHX9/RPL30/RPS29/RPL6/BTF3/RPL24/RPL19/RPS23/RPL39/RPL18/RPS21/RPL7A/RPS26/LARP1/RPS28/RPL36/RPL18A/RPL8/RPL41
GOBP_ETHANOL_METABOLIC_PROCESS	GOBP_ETHANOL_METABOLIC_PROCESS	19	-0.644226	-1.74396	0.0171322	0.122738	0.100275	2488	tags=53%, list=10%, signal=47%	SULT1A1/SULT1E1/ALDH2/ACSS2/ADH1C/ALDH3B2/ADH6/ADH4/ADH7/ADH1A
GOBP_INTESTINAL_LIPID_ABSORPTION	GOBP_INTESTINAL_LIPID_ABSORPTION	20	0.663184	1.68933	0.0171198	0.122738	0.100275	842	tags=25%, list=3%, signal=24%	PNLIP/CEL/CD36/SOAT2/APOA1
GOMF_HORMONE_RECEPTOR_BINDING	GOMF_HORMONE_RECEPTOR_BINDING	23	0.624145	1.63156	0.0171876	0.122738	0.100275	771	tags=30%, list=3%, signal=30%	UCN3/GHRH/FABP4/UCN2/PTHLH/NPPB/VIP
GOBP_NEGATIVE_REGULATION_OF_PROTEOLYSIS	GOBP_NEGATIVE_REGULATION_OF_PROTEOLYSIS	285	-0.296926	-1.31438	0.0171658	0.122738	0.100275	1551	tags=11%, list=6%, signal=11%	RPS6KA1/BIRC5/DDRGK1/SPINK4/GIPC1/LTF/SERPINB7/CD27/ANXA8/WFDC5/CHAC1/ANXA8L1/SFN/SHH/SERPINB3/DPEP1/TM4SF20/FABP1/IL10/SERPINA11/AHSG/CSTA/SPINK5/SERPINB12/SERPINA7/SERPINB13/SPINK7/A2ML1/LCN1/CSN2/SERPINA9/SERPINB11
GOBP_REGULATION_OF_GRANULOCYTE_CHEMOTAXIS	GOBP_REGULATION_OF_GRANULOCYTE_CHEMOTAXIS	50	0.525385	1.56134	0.0173472	0.123709	0.101068	5380	tags=44%, list=21%, signal=35%	CXCL8/TNFAIP6/THBS4/THBS1/S100A7/SLIT2/C3AR1/C5AR1/LBP/CCL19/CXCR2/CSF1R/C5AR2/RARRES2/JAM3/CAMK1D/XCL1/RIPOR2/CCL21/BST1/EDN1/CSF1
GOBP_RETINOIC_ACID_METABOLIC_PROCESS	GOBP_RETINOIC_ACID_METABOLIC_PROCESS	26	-0.588168	-1.75344	0.0173767	0.12375	0.101102	682	tags=27%, list=3%, signal=26%	ADH1C/UGT1A7/UGT1A1/ADH6/CYP3A4/ADH7/ADH1A
GOMF_NAD_RETINOL_DEHYDROGENASE_ACTIVITY	GOMF_NAD_RETINOL_DEHYDROGENASE_ACTIVITY	19	-0.63835	-1.72806	0.0176048	0.124862	0.102011	963	tags=42%, list=4%, signal=41%	RDH12/RDH16/ADH1C/ADH6/SDR9C7/ADH4/ADH7/ADH1A
GOBP_POSITIVE_REGULATION_OF_SMOOTH_MUSCLE_CONTRACTION	GOBP_POSITIVE_REGULATION_OF_SMOOTH_MUSCLE_CONTRACTION	27	0.614272	1.66065	0.0175821	0.124862	0.102011	5433	tags=52%, list=22%, signal=41%	SPX/PROK2/PTGS2/TACR1/OXTR/MYOCD/EDN2/OXT/F2R/KIT/TACR2/TBXA2R/EDN1/SPHK1
GOBP_REGULATION_OF_HISTONE_METHYLATION	GOBP_REGULATION_OF_HISTONE_METHYLATION	79	0.471442	1.50787	0.0175953	0.124862	0.102011	505	tags=5%, list=2%, signal=5%	GCG/EZHIP/CTCFL/NNMT
GOBP_REGULATION_OF_CARBOHYDRATE_BIOSYNTHETIC_PROCESS	GOBP_REGULATION_OF_CARBOHYDRATE_BIOSYNTHETIC_PROCESS	88	0.448538	1.44687	0.0176945	0.125328	0.102391	3211	tags=17%, list=13%, signal=15%	GCG/ADIPOQ/ADCYAP1R1/HAS2/NNMT/IGF2/PTH1R/GNMT/IGF1/P2RY6/LEPR/PPARGC1A/ERFE/NR3C1/SORBS1
GOBP_POSITIVE_REGULATION_OF_RELEASE_OF_SEQUESTERED_CALCIUM_ION_INTO_CYTOSOL	GOBP_POSITIVE_REGULATION_OF_RELEASE_OF_SEQUESTERED_CALCIUM_ION_INTO_CYTOSOL	37	0.563141	1.59326	0.0177906	0.125838	0.102808	5228	tags=51%, list=21%, signal=41%	F2/CXCL11/TRPC1/P2RY6/THY1/HAP1/APLNR/PKD2/CASQ1/JPH2/GSTM2/XCL1/CXCL10/F2RL3/F2R/CAPN3/AKAP6/CX3CL1/SNCA
GOBP_NEGATIVE_REGULATION_OF_TUMOR_NECROSIS_FACTOR_MEDIATED_SIGNALING_PATHWAY	GOBP_NEGATIVE_REGULATION_OF_TUMOR_NECROSIS_FACTOR_MEDIATED_SIGNALING_PATHWAY	24	0.631773	1.65508	0.017862	0.126001	0.102941	2044	tags=21%, list=8%, signal=19%	ADIPOQ/PYDC1/APOA1/NLRP2/CCDC3
GOBP_RESPONSE_TO_ACTIVITY	GOBP_RESPONSE_TO_ACTIVITY	59	0.512365	1.55974	0.0178621	0.126001	0.102941	5139	tags=37%, list=21%, signal=30%	GCG/ADIPOQ/IL6/AGT/MMP2/ITGB3/ZEB1/TH/PPARGC1A/TNF/TNS2/SOD2/OXT/COL4A2/CXCR4/PRKAA2/HIF1A/CAPN3/BMP6/EDN1/FNDC5/PIK3CA
GOBP_SENSORY_PERCEPTION_OF_SMELL	GOBP_SENSORY_PERCEPTION_OF_SMELL	24	-0.607427	-1.78211	0.0180705	0.126107	0.103027	1078	tags=21%, list=4%, signal=20%	OMP/DRD2/SLC6A3/OBP2B/OR8K5
GOMF_SIALIC_ACID_BINDING	GOMF_SIALIC_ACID_BINDING	17	0.682457	1.65711	0.0180021	0.126107	0.103027	5092	tags=65%, list=20%, signal=52%	ADIPOQ/SELE/FCN1/SELP/SIGLEC16/SIGLEC14/SIGLEC9/ST8SIA4/SIGLEC7/SIGLEC6/SIGLEC12
GOBP_NEGATIVE_REGULATION_OF_PROTEIN_MATURATION	GOBP_NEGATIVE_REGULATION_OF_PROTEIN_MATURATION	26	0.609761	1.63175	0.0180597	0.126107	0.103027	5341	tags=50%, list=21%, signal=39%	SERPINE1/SERPINF2/GAS1/THBS1/IL1R2/CARD18/NLRP7/PLAU/LRRK2/CST7/PLAT/PRNP/SERPINE2
GOMF_NEUROPEPTIDE_RECEPTOR_BINDING	GOMF_NEUROPEPTIDE_RECEPTOR_BINDING	26	0.609585	1.63128	0.0180597	0.126107	0.103027	520	tags=23%, list=2%, signal=23%	UCN3/GHRH/CCKBR/UCN2/TAC1/PYY
GOBP_REGULATION_OF_CARTILAGE_DEVELOPMENT	GOBP_REGULATION_OF_CARTILAGE_DEVELOPMENT	65	0.510231	1.57721	0.0179957	0.126107	0.103027	4446	tags=46%, list=18%, signal=38%	NKX3-2/GDF6/PTHLH/SNAI2/CCN1/CCN4/EFEMP1/GLI3/CTSK/SHOX2/ADAMTS12/CCN2/GREM1/SIX2/NOG/TRPS1/FRZB/ADAMTS7/WNT5A/SOX5/BMPR1B/ZBTB16/PRKG2/BMP1/RFLNB/RUNX2/LOXL2/LTBP3/BMPR2/TGFBR1
GOMF_DAMAGED_DNA_BINDING	GOMF_DAMAGED_DNA_BINDING	70	-0.423485	-1.54872	0.0180501	0.126107	0.103027	6538	tags=41%, list=26%, signal=31%	RPS3/RAD18/XPC/HMGB1/RPA3/AUNIP/POLH/XRCC1/RPA1/PARP1/MSH2/OGG1/ERCC5/NEIL3/RAD23A/UNG/MPG/DCLRE1B/NTHL1/FEN1/HMGB2/DDB2/SIRT6/H2AX/DCLRE1A/POLQ/POLD1/PCNA/RECQL4
GOBP_RESPONSE_TO_HEAT	GOBP_RESPONSE_TO_HEAT	106	-0.385809	-1.49947	0.0179037	0.126107	0.103027	211	tags=5%, list=1%, signal=5%	SLC52A3/PKLR/SST/CRNN/CALCA
GOCC_NEURON_TO_NEURON_SYNAPSE	GOCC_NEURON_TO_NEURON_SYNAPSE	294	0.367584	1.3416	0.0179691	0.126107	0.103027	5391	tags=30%, list=22%, signal=24%	SYT12/CDH2/EFNB3/CNIH2/GAP43/NGFR/SPOCK1/CACNG4/SORCS2/NEFH/CTNND2/CHRNA3/NRCAM/NEURL1/IQSEC3/DLGAP3/ATP1B2/SLC8A2/ADD2/PTPRD/RGS7BP/ZDHHC15/MPDZ/IGSF11/PKP4/KCND2/TMEM108/PLPPR4/DLG4/LZTS1/GRIN2A/KCND1/MAP1B/CAP2/SYNDIG1/SYN1/CRYAB/PALM/CACNA1C/PDE4B/NLGN4Y/LRFN1/GRIK5/LIN7A/SLC8A1/FYN/PAK3/CHRM2/CLSTN2/SH2D5/MPP2/NLGN2/NLGN1/LRRC4/PSD/NLGN3/DLG2/NLGN4X/ADGRB1/EPHA7/BNIP3/SHANK3/SYT1/LRRC4B/EPHA…
GOBP_REGULATION_OF_SISTER_CHROMATID_COHESION	GOBP_REGULATION_OF_SISTER_CHROMATID_COHESION	21	-0.607583	-1.70314	0.0181981	0.126358	0.103233	4782	tags=76%, list=19%, signal=62%	SLF2/SLF1/WAPL/RB1/CTCF/SMC5/CTNNB1/SFPQ/NAA10/TNKS/BUB1/MACROH2A1/CDCA5/FEN1/ESPL1/AXIN2
GOBP_NEGATIVE_REGULATION_OF_MYELOID_LEUKOCYTE_DIFFERENTIATION	GOBP_NEGATIVE_REGULATION_OF_MYELOID_LEUKOCYTE_DIFFERENTIATION	46	0.548895	1.61615	0.0181794	0.126358	0.103233	4327	tags=33%, list=17%, signal=27%	INHA/ADIPOQ/SFRP1/INHBA/TNFAIP6/FBN1/LRRC17/CARTPT/TMEM178A/LILRB3/TLR4/MAFB/CCL3/FSTL3/GPR68
GOBP_RESPONSE_TO_AMYLOID_BETA	GOBP_RESPONSE_TO_AMYLOID_BETA	49	0.538191	1.59811	0.0182035	0.126358	0.103233	5325	tags=47%, list=21%, signal=37%	CD36/NGFR/FPR2/MMP3/MMP2/IGF1/GJA1/CACNA2D1/GRIN2A/FCGR2B/VCAM1/TNF/FYN/LRP1/TLR4/EPHA4/ITGA4/TREM2/MMP9/RAMP3/ADRB2/BACE1/PRNP
GOBP_TRNA_PROCESSING	GOBP_TRNA_PROCESSING	132	-0.358132	-1.45429	0.0181704	0.126358	0.103233	6804	tags=48%, list=27%, signal=35%	DALRD3/GON7/ELP5/MTO1/ALKBH8/TRMT6/TRPT1/LSM6/TSEN2/WDR6/BCDIN3D/ADAT1/ADAT2/PUS7/DDX1/TRMT61B/NAT10/ELAC2/ELP6/TP53RK/POP4/LCMT2/URM1/DUS2/MTFMT/RPP14/CTU1/TRMU/TSEN34/YRDC/POLR3K/QTRT2/SARS1/HSD17B10/RTCB/POP7/RPUSD4/TRMT10A/TRUB1/THG1L/POP1/CTU2/LAGE3/TRMT1/NSUN2/PUSL1/GRSF1/RPP25L/TRMT2A/DTWD2/METTL2A/GTPBP3/TRMT44/TRMT2B/DUS3L/WDR4/C9orf64/TSEN54/DUS1L/QTRT1/METTL2B/RPP25/ADAT3
GOBP_RESPONSE_TO_AXON_INJURY	GOBP_RESPONSE_TO_AXON_INJURY	81	0.468247	1.49923	0.0182562	0.126555	0.103394	4092	tags=32%, list=16%, signal=27%	APOD/PCSK1/KCNK2/NEFL/MIR222/GAP43/MIR221/TNC/MMP2/DPYSL3/THY1/AXL/P2RY12/MAP1B/FGF2/RGMA/TYROBP/NREP/AIF1/SOD2/KCNB1/BNIP3/EPHA4/FOLR1/FLNA/TREM2
GOCC_CLATHRIN_COATED_ENDOCYTIC_VESICLE	GOCC_CLATHRIN_COATED_ENDOCYTIC_VESICLE	78	0.464781	1.48612	0.018302	0.126704	0.103516	3764	tags=23%, list=15%, signal=20%	SFTPB/EREG/APOB/ROR2/SH3GL2/FZD2/AREG/EGFR/TYRP1/IL7R/WNT5A/CHRM2/FZD4/SGIP1/CLTCL1/CD207/SYT1/SFTPD
GOBP_MITOTIC_DNA_INTEGRITY_CHECKPOINT_SIGNALING	GOBP_MITOTIC_DNA_INTEGRITY_CHECKPOINT_SIGNALING	82	-0.405679	-1.51405	0.0183351	0.126765	0.103565	7500	tags=59%, list=30%, signal=41%	TOPBP1/PML/BABAM1/RPL26/DONSON/RPS27L/CDK2/GIGYF2/TAOK2/PPP1R10/PRKDC/XPC/RINT1/FBXO31/CDC14B/MUS81/CRADD/TRIAP1/RAD9B/CDK1/MSH2/PLK1/CLSPN/BRCC3/RFWD3/CCNG1/FOXO4/NOP53/CHEK2/TIPIN/CDKN1B/TICRR/CDC6/FZR1/TP53/FANCD2/CHEK1/MDM2/EME2/PBK/DTL/MUC1/PIDD1/ORC1/CASP2/CCND1/GTSE1/PRAP1
GOBP_DETECTION_OF_CHEMICAL_STIMULUS_INVOLVED_IN_SENSORY_PERCEPTION_OF_TASTE	GOBP_DETECTION_OF_CHEMICAL_STIMULUS_INVOLVED_IN_SENSORY_PERCEPTION_OF_TASTE	17	-0.664045	-1.78737	0.0184414	0.127163	0.10389	1379	tags=29%, list=6%, signal=28%	AZGP1/PIP/PIGR/TAS1R3/CA6
GOBP_WHITE_FAT_CELL_DIFFERENTIATION	GOBP_WHITE_FAT_CELL_DIFFERENTIATION	15	0.706469	1.68704	0.0184218	0.127163	0.10389	1528	tags=27%, list=6%, signal=25%	FABP4/SNAI2/FGF10/PDGFRA
GOBP_FIBROBLAST_MIGRATION	GOBP_FIBROBLAST_MIGRATION	54	0.509359	1.53013	0.0186759	0.12861	0.105072	4032	tags=30%, list=16%, signal=25%	HAS1/DDR2/THBS1/MIR145/AKAP12/ACTA2/CD248/ITGB3/CCN3/FGF2/SLC8A1/PAK3/ILK/TNS1/TGFB1/CYGB
GOBP_SODIUM_ION_TRANSMEMBRANE_TRANSPORT	GOBP_SODIUM_ION_TRANSMEMBRANE_TRANSPORT	125	-0.352986	-1.42195	0.0187342	0.128841	0.105261	2666	tags=26%, list=11%, signal=23%	KCNK1/SLC6A14/ANK3/SLC6A7/TRPM4/STK39/GPD1L/DNM2/SLC4A4/CNNM4/SLC12A2/SLC6A8/SLC9A3R1/PCSK9/SLC9A3/ATP1A1/HCN2/SCN3A/ATP1B1/SLC6A4/SLC9A1/SLC9A2/SLC4A11/BPIFA1/CHP2/SLC9A4/KCNQ1/SCNN1B/SLC5A1/SLC6A3/ATP4B/ATP4A
GOBP_REGULATION_OF_FIBROBLAST_GROWTH_FACTOR_RECEPTOR_SIGNALING_PATHWAY	GOBP_REGULATION_OF_FIBROBLAST_GROWTH_FACTOR_RECEPTOR_SIGNALING_PATHWAY	31	0.592248	1.63213	0.0187787	0.128977	0.105372	3934	tags=42%, list=16%, signal=35%	NGFR/THBS1/MIR149/SHISA2/SULF1/NOG/FGF2/GATA3/WNT5A/FAM20C/FUZ/RUNX2/WNT4
GOBP_POSITIVE_CHEMOTAXIS	GOBP_POSITIVE_CHEMOTAXIS	53	0.525626	1.57949	0.0189238	0.129632	0.105907	3967	tags=43%, list=16%, signal=37%	AZU1/F7/CXCL12/FGF7/FPR2/CXCL8/FGF10/SCG2/GPNMB/FGF2/ANGPT1/VEGFC/HGF/NRP1/WNT5A/S1PR1/MET/KDR/CDH13/CCL3/PGF/PDGFB/CXCL10
GOBP_CELLULAR_RESPONSE_TO_AMYLOID_BETA	GOBP_CELLULAR_RESPONSE_TO_AMYLOID_BETA	42	0.537366	1.55199	0.0189009	0.129632	0.105907	5325	tags=45%, list=21%, signal=36%	CD36/NGFR/FPR2/IGF1/GJA1/CACNA2D1/GRIN2A/FCGR2B/VCAM1/TNF/FYN/LRP1/TLR4/EPHA4/ITGA4/TREM2/ADRB2/BACE1/PRNP
GOBP_NEGATIVE_REGULATION_OF_PEPTIDASE_ACTIVITY	GOBP_NEGATIVE_REGULATION_OF_PEPTIDASE_ACTIVITY	205	-0.316914	-1.36483	0.0189517	0.129652	0.105924	1165	tags=13%, list=5%, signal=12%	RPS6KA1/BIRC5/SPINK4/LTF/SERPINB7/CD27/ANXA8/WFDC5/ANXA8L1/SFN/SERPINB3/DPEP1/FABP1/SERPINA11/AHSG/CSTA/SPINK5/SERPINB12/SERPINA7/SERPINB13/SPINK7/A2ML1/LCN1/CSN2/SERPINA9/SERPINB11
GOBP_BILE_ACID_BIOSYNTHETIC_PROCESS	GOBP_BILE_ACID_BIOSYNTHETIC_PROCESS	29	-0.575415	-1.73932	0.0189967	0.12979	0.106037	2217	tags=31%, list=9%, signal=28%	OSBPL7/AKR1C4/FGFR4/SLC27A2/BAAT/AMACR/CES1/PROX1/FGF19
GOBP_REGULATION_OF_LIPOPROTEIN_LIPASE_ACTIVITY	GOBP_REGULATION_OF_LIPOPROTEIN_LIPASE_ACTIVITY	17	0.68133	1.65437	0.0191202	0.130292	0.106447	3986	tags=41%, list=16%, signal=35%	APOH/GPIHBP1/ANGPTL4/APOA1/MIR590/PCSK5/FURIN
GOBP_NEGATIVE_REGULATION_OF_CELL_MIGRATION_INVOLVED_IN_SPROUTING_ANGIOGENESIS	GOBP_NEGATIVE_REGULATION_OF_CELL_MIGRATION_INVOLVED_IN_SPROUTING_ANGIOGENESIS	21	0.644354	1.64652	0.0191104	0.130292	0.106447	1124	tags=24%, list=4%, signal=23%	MIR483/MIR221/MEOX2/THBS1/MIR149
GOBP_REGULATION_OF_APPETITE	GOBP_REGULATION_OF_APPETITE	15	0.703059	1.6789	0.019315	0.131276	0.107251	3103	tags=47%, list=12%, signal=41%	SPX/SCTR/CARTPT/SLC22A3/POMC/NPY/SCT
GOBP_POSITIVE_REGULATION_OF_MEMBRANE_POTENTIAL	GOBP_POSITIVE_REGULATION_OF_MEMBRANE_POTENTIAL	15	0.702963	1.67867	0.019315	0.131276	0.107251	17	tags=7%, list=0%, signal=7%	UCN3
GOBP_POSITIVE_REGULATION_OF_ACTIN_FILAMENT_BUNDLE_ASSEMBLY	GOBP_POSITIVE_REGULATION_OF_ACTIN_FILAMENT_BUNDLE_ASSEMBLY	60	0.506111	1.54387	0.019441	0.131961	0.10781	6550	tags=42%, list=26%, signal=31%	TGFB3/SERPINF2/SFRP1/TACR1/LPAR1/APOA1/SYNPO2/FERMT2/CCN2/ARHGEF15/NRP1/CCDC88A/WNT4/PFN2/TGFBR1/GPR65/RGCC/CX3CL1/PLEK/SYNPO/TPM1/EVL/WNT11/SORBS3/LIMCH1
GOMF_LYASE_ACTIVITY	GOMF_LYASE_ACTIVITY	179	-0.333365	-1.39571	0.0194707	0.131991	0.107835	3480	tags=25%, list=14%, signal=21%	OGG1/DDTL/MGST2/CYP2S1/NEIL3/GSTM4/HACD3/CA4/CLYBL/ACMSD/GGCT/MOCOS/PCBD1/ECHS1/ALDOA/NTHL1/CA14/DDC/PAICS/ACO2/GOT1/ECI1/TKFC/GATD1/ASL/POLQ/SHMT2/FASN/HMGA2/CA1/ILVBL/CENPV/MVD/GMDS/CHAC1/CA2/CTH/PCK1/GUCY2C/GAD1/CA9/ENDOU/CYP17A1/CA6
GOBP_ENDOCRINE_PROCESS	GOBP_ENDOCRINE_PROCESS	77	0.459653	1.46717	0.0195035	0.132041	0.107876	5266	tags=47%, list=21%, signal=37%	INHA/RETN/CTSG/AGT/CMA1/SERPINF2/INHBA/AGTR1/TACR1/OXTR/GJA1/AVPR1A/IL1B/DAB2/CORIN/POMC/GATA3/TRPV6/EDNRB/EDN2/FZD4/NOS3/SELENOM/C1QTNF1/CRHBP/PCSK5/F2R/TACR2/RASL10B/KRAS/SPP1/BMP6/EDN1/ECE1/RAB8B/HCAR2
GOBP_DIGESTIVE_SYSTEM_PROCESS	GOBP_DIGESTIVE_SYSTEM_PROCESS	92	0.456342	1.48366	0.0195862	0.132336	0.108117	842	tags=15%, list=3%, signal=15%	PNLIP/CEL/CCKBR/NEUROD1/NPR3/CD36/SOAT2/SERPINA3/FGF10/PTGER3/TACR1/OXTR/HAMP/APOA1
GOBP_RIBONUCLEOPROTEIN_COMPLEX_SUBUNIT_ORGANIZATION	GOBP_RIBONUCLEOPROTEIN_COMPLEX_SUBUNIT_ORGANIZATION	219	-0.307061	-1.33464	0.0195979	0.132336	0.108117	8056	tags=52%, list=32%, signal=35%	STRAP/SART1/EIF3K/DENR/DDX46/PWP2/SNRPD1/ISY1/RPL38/SNRPE/XRCC5/PIH1D1/AAR2/SHQ1/PRMT7/NUFIP1/PRPF8/DDX28/DHX9/HTATSF1/GEMIN5/RPS27L/EIF3F/MCTS1/DHX29/AGO2/ATR/DDX23/SF1/DDX1/SF3A1/SRSF1/RPL6/CRNKL1/GEMIN7/EIF3D/RPL24/GEMIN8/SNRNP200/EIF3B/ABT1/SART3/RNU5F-1/PRKDC/SRPK1/SF3B3/EIF2S3B/LSM2/PRMT5/RRP7BP/SNRPF/RNU4-2/MRTO4/EIF3J/EIF6/PTGES3/XAB2/NAF1/RNU6-9/RPL10/POLR2D/RNU6-1/TFIP11/TARBP2/MRPS11/P…
GOBP_REGULATION_OF_HISTONE_H3_K4_METHYLATION	GOBP_REGULATION_OF_HISTONE_H3_K4_METHYLATION	38	0.561311	1.59449	0.0196527	0.132535	0.108279	505	tags=8%, list=2%, signal=8%	GCG/CTCFL/NNMT
GOBP_POSITIVE_REGULATION_OF_LIPID_METABOLIC_PROCESS	GOBP_POSITIVE_REGULATION_OF_LIPID_METABOLIC_PROCESS	135	0.42205	1.43149	0.0196969	0.132662	0.108383	4807	tags=33%, list=19%, signal=26%	ADIPOQ/F2/EEF1A2/IL1A/HTR2A/CCN1/PTGS2/NR4A3/FABP3/APOA1/PRKD1/TNFAIP8L3/AVPR1A/IL1B/PDGFRA/P2RY12/TEK/FGF2/PDGFRB/RGN/DAB2/IFNG/CCDC3/CCL19/TWIST1/PPARGC1A/FGF1/TNF/ADGRF5/SCT/SORBS1/ADM/FGR/FLT1/PDGFB/WNT4/TGFB1/CCL21/KIT/ENPP7/FLT3/ABCD2/ZBTB20/BMP6
GOBP_RESPONSE_TO_BMP	GOBP_RESPONSE_TO_BMP	152	0.407027	1.39328	0.019891	0.133796	0.109309	4844	tags=36%, list=19%, signal=29%	DSG4/CER1/SOX11/SFRP2/GDF6/TGFB3/CCN1/ACVR1/SFRP4/SFRP1/GDF7/TNFAIP6/FBN1/COMP/ADAMTS12/HEYL/FSTL1/GREM2/TGFB2/CHRDL2/CHRDL1/NODAL/SULF1/GREM1/BMPER/HTRA1/BMP5/NOG/HTRA3/SCUBE3/ZNF423/RGMA/DKK1/ADAMTS7/GATA3/WNT5A/BMPR1B/ILK/KDR/CDH5/ENG/EGR1/RUNX2/TMPRSS6/TGFB1/FSTL3/BMPR2/TWSG1/RGMB/SKIL/BMP8A/NOTCH2/RBPMS2/BMP6/TMEM100
GOBP_OVULATION_CYCLE_PROCESS	GOBP_OVULATION_CYCLE_PROCESS	43	0.538469	1.56373	0.0199276	0.133869	0.109369	3127	tags=44%, list=12%, signal=39%	RETN/PTX3/EREG/TGFB3/INHBA/MMP19/TNFAIP6/MMP2/ADAMTS1/PGR/PTPRN/TGFB2/SLIT3/SLIT2/PDGFRA/A2M/FZD4/BMPR1B/NOS3
GOBP_NUCLEOSOME_ORGANIZATION	GOBP_NUCLEOSOME_ORGANIZATION	127	-0.360063	-1.45241	0.0200699	0.134652	0.110009	5101	tags=45%, list=20%, signal=36%	SART3/SMARCC1/SSRP1/GRWD1/H3C10/H4C5/H4C2/SPTY2D1/NPM1/H1-0/ANP32B/H1-10/NAA60/MCM3AP/ZNHIT1/NAP1L4/SMARCB1/H2BC4/H3C6/HMGA1/H3C12/SMARCC2/MACROH2A1/H1-3/H2BC9/H2BC12/H2BC10/H4C13/LIN54/SMARCD2/H3C2/H3C3/H3C7/H3-3A/H2BC14/H4C1/HMGB2/H2AX/SMARCA4/CHAF1B/H2BC6/SOX9/H4C4/H3C11/DNAJC9/CHAF1A/H1-5/H2BC15/H4C3/ASF1B/NFE2/H2BC13/H3C8/H2BC7/MCM2/H2BC17/H1-4
GOBP_REGULATION_OF_LEUKOCYTE_TETHERING_OR_ROLLING	GOBP_REGULATION_OF_LEUKOCYTE_TETHERING_OR_ROLLING	16	0.675334	1.63261	0.0201181	0.134799	0.110129	795	tags=25%, list=3%, signal=24%	ELANE/CXCL12/SELE/SELP
GOBP_CELLULAR_RESPONSE_TO_PROSTAGLANDIN_STIMULUS	GOBP_CELLULAR_RESPONSE_TO_PROSTAGLANDIN_STIMULUS	19	0.644072	1.61565	0.0201436	0.134799	0.110129	3527	tags=42%, list=14%, signal=36%	AKR1C2/SFRP1/APOB/PTGFR/P2RY6/PTGDR/TNFSF4/PRKAA2
GOBP_REGULATION_OF_PROTEIN_BINDING	GOBP_REGULATION_OF_PROTEIN_BINDING	188	0.392442	1.37553	0.0201727	0.134821	0.110147	5486	tags=25%, list=22%, signal=20%	GCG/ADIPOQ/VTN/CSF3/CAV1/LOX/XIRP1/PLCL1/GREM2/ADD2/SMARCD3/CTHRC1/NFATC4/NOG/CAPRIN2/ANGPT1/RGMA/DACT1/DAB2/CARD18/DKK1/SPON1/MAP2/NRP1/HOPX/WNT5A/DZIP1/LRP1/LDOC1/BAG2/KRIT1/LRRK2/PDGFB/ITGA4/MMP9/DISC1/NPHP3/CDON/TGFBR1/TNFSF11/BDNF/HDAC5/MFNG/ADRB2/UBASH3B/CLDN5/PLXND1
GOBP_NEURON_MATURATION	GOBP_NEURON_MATURATION	40	0.544669	1.55764	0.0202254	0.135	0.110293	6052	tags=45%, list=24%, signal=34%	C1QL1/NRCAM/ADGRB3/KCNIP2/EDNRA/LGI4/C3/EDNRB/KCNB1/GLDN/LRRK2/RND1/NTN4/CX3CL1/NR4A2/SCARF1/RAC3/TBX6
GOCC_CATALYTIC_STEP_2_SPLICEOSOME	GOCC_CATALYTIC_STEP_2_SPLICEOSOME	88	-0.388302	-1.47168	0.0203509	0.135664	0.110836	8151	tags=52%, list=33%, signal=35%	WDR83/SART1/HNRNPR/LSM3/SNRPD1/ISY1/SNRPE/CDC40/HNRNPC/PRPF8/HNRNPA3/DDX41/SRRM2/DDX23/SF3A1/SRSF1/CRNKL1/FRG1/HNRNPU/SNRNP200/SF3B3/LSM2/SNRPF/XAB2/HNRNPK/SRRM1/MTREX/BUD31/TFIP11/PRPF19/HNRNPF/PRPF6/ESS2/DHX38/HNRNPA2B1/HNRNPM/RALY/PPIL2/SNRPB/SF3A2/CACTIN/HNRNPA1/LSM7/SNRPD3/PLRG1/ALYREF
GOBP_TRABECULA_FORMATION	GOBP_TRABECULA_FORMATION	24	0.622872	1.63177	0.02046	0.136217	0.111288	1723	tags=38%, list=7%, signal=35%	WNT10B/NKX2-5/SFRP1/MMP2/ADAMTS1/COL1A1/GREM1/FBN2/TEK
GOBP_ORGANIC_HYDROXY_COMPOUND_CATABOLIC_PROCESS	GOBP_ORGANIC_HYDROXY_COMPOUND_CATABOLIC_PROCESS	66	-0.435955	-1.57536	0.0205177	0.136427	0.111459	2488	tags=27%, list=10%, signal=25%	SULT1A1/SULT1E1/NTSR1/ALDH2/BPNT1/TKFC/CYP4F3/SORD/LDHD/CYP4F11/PDXP/CYP4F12/AKR1B10/ALDH3B2/CYP4F2/ADH4/SLC6A3/CYP3A4
GOBP_POSITIVE_REGULATION_OF_EXTRACELLULAR_MATRIX_ORGANIZATION	GOBP_POSITIVE_REGULATION_OF_EXTRACELLULAR_MATRIX_ORGANIZATION	26	0.602235	1.61161	0.0206244	0.136962	0.111896	4746	tags=42%, list=19%, signal=34%	IL6/AGT/PHLDB2/DDR2/PDPN/EFEMP2/TNXB/PHLDB1/EMILIN1/TGFB1/RGCC
GOMF_4_IRON_4_SULFUR_CLUSTER_BINDING	GOMF_4_IRON_4_SULFUR_CLUSTER_BINDING	42	-0.492991	-1.59109	0.0206605	0.137027	0.111949	4345	tags=40%, list=17%, signal=34%	NDUFS2/NDUFS1/PPAT/NDUFV1/ETFDH/DPH2/RTEL1/CIAO3/POLE/LIAS/NTHL1/DNA2/NUBP2/ACO2/POLD1/NDUFS7/BRIP1
GOBP_BASEMENT_MEMBRANE_ORGANIZATION	GOBP_BASEMENT_MEMBRANE_ORGANIZATION	34	0.580922	1.62419	0.0208248	0.137941	0.112696	3445	tags=53%, list=14%, signal=46%	HMCN1/FLRT2/CMA1/COL3A1/CAV1/HPN/PHLDB2/NTNG2/LAMA2/NID2/PXDN/MMP11/NID1/RAMP2/PHLDB1/COL4A1/CAV2/LAMC1
GOBP_RESPONSE_TO_PLATELET_DERIVED_GROWTH_FACTOR	GOBP_RESPONSE_TO_PLATELET_DERIVED_GROWTH_FACTOR	24	0.622062	1.62964	0.020893	0.138218	0.112922	3928	tags=46%, list=16%, signal=39%	HAS1/HAS2/PDGFD/ITGB3/PDGFRB/ERRFI1/FYN/RDX/TLR4/DDIT3/PDGFB
GOBP_NEGATIVE_REGULATION_OF_HEMOPOIESIS	GOBP_NEGATIVE_REGULATION_OF_HEMOPOIESIS	100	0.450404	1.46817	0.0209485	0.138409	0.113078	3815	tags=25%, list=15%, signal=21%	INHA/ADIPOQ/PGLYRP1/MIR222/HLA-G/MIR221/SNAI2/SFRP1/INHBA/TNFAIP6/FBN1/GLI3/LRRC17/CARTPT/FCGR2B/TMEM178A/IFNL1/HLX/CR1/TNFSF4/LILRB3/TLR4/LOXL3/MAFB/CCL3
GOBP_VASCULAR_ENDOTHELIAL_GROWTH_FACTOR_SIGNALING_PATHWAY	GOBP_VASCULAR_ENDOTHELIAL_GROWTH_FACTOR_SIGNALING_PATHWAY	43	0.536121	1.55691	0.0211332	0.139452	0.113931	5165	tags=47%, list=21%, signal=37%	CCBE1/ADAMTS3/DCN/PRKD1/PDGFRA/ROBO1/PDGFRB/ADGRA2/VEGFC/NRP1/KDR/FLT1/PGF/JCAD/NRP2/DLL1/FLT3/MIR342/PIK3CA/FLT4
GOBP_CARDIAC_RIGHT_VENTRICLE_MORPHOGENESIS	GOBP_CARDIAC_RIGHT_VENTRICLE_MORPHOGENESIS	19	0.6405	1.60669	0.0212324	0.13993	0.114321	4190	tags=47%, list=17%, signal=39%	NKX2-5/ZFPM2/TGFB2/SMARCD3/FOXH1/HAND2/GATA3/SEMA3C/HEY2
GOCC_HETEROCHROMATIN	GOCC_HETEROCHROMATIN	77	-0.400677	-1.46675	0.0212931	0.140153	0.114503	5228	tags=42%, list=21%, signal=33%	HDAC1/LRWD1/FOXC1/UBA1/KMT5C/KDM4C/HMGA1/MACROH2A1/NOP53/HSF1/CENPA/KDM4A/SUV39H1/H2AZ1/MBD3/CBX2/CBX8/EZH2/BEND3/CENPB/DNMT1/HELLS/SIRT6/NCAPD3/HMGA2/INCENP/ZBTB18/H1-5/ESCO2/WDR76/UHRF1/H1-4
GOBP_TRANSFORMING_GROWTH_FACTOR_BETA_PRODUCTION	GOBP_TRANSFORMING_GROWTH_FACTOR_BETA_PRODUCTION	40	0.540597	1.546	0.021449	0.141001	0.115196	4040	tags=42%, list=16%, signal=36%	FN1/SERPINF2/COL3A1/PTGS2/LUM/THBS1/TGFB2/MIR149/CD200/LTBP1/LRRC32/TYROBP/CD34/XCL1/HIF1A/FURIN/ITGAV
GOBP_POSITIVE_REGULATION_OF_STRESS_FIBER_ASSEMBLY	GOBP_POSITIVE_REGULATION_OF_STRESS_FIBER_ASSEMBLY	51	0.521522	1.55429	0.0215069	0.141203	0.115361	6550	tags=41%, list=26%, signal=30%	TGFB3/SERPINF2/SFRP1/TACR1/LPAR1/APOA1/FERMT2/CCN2/ARHGEF15/NRP1/CCDC88A/WNT4/PFN2/TGFBR1/GPR65/RGCC/TPM1/EVL/WNT11/SORBS3/LIMCH1
GOBP_POSITIVE_REGULATION_OF_FIBROBLAST_MIGRATION	GOBP_POSITIVE_REGULATION_OF_FIBROBLAST_MIGRATION	17	0.676831	1.64345	0.0215801	0.141328	0.115463	2516	tags=47%, list=10%, signal=42%	DDR2/THBS1/MIR145/AKAP12/ACTA2/ITGB3/SLC8A1/PAK3
GOMF_CALCIUM_CHANNEL_REGULATOR_ACTIVITY	GOMF_CALCIUM_CHANNEL_REGULATOR_ACTIVITY	33	0.571747	1.58646	0.021568	0.141328	0.115463	3482	tags=33%, list=14%, signal=29%	CACNG6/CACNG4/NRXN2/TNNI3/PRKG1/GEM/CABP4/REM1/NPY/RRAD/AMBP
GOMF_OUTWARD_RECTIFIER_POTASSIUM_CHANNEL_ACTIVITY	GOMF_OUTWARD_RECTIFIER_POTASSIUM_CHANNEL_ACTIVITY	19	0.638141	1.60077	0.021668	0.141725	0.115788	3320	tags=53%, list=13%, signal=46%	KCNK3/KCNK2/KCNK17/KCNT2/KCND2/KCNIP2/KCND1/PKD2/KCNB1/KCNK9
GOBP_NEGATIVE_REGULATION_OF_FIBROBLAST_GROWTH_FACTOR_RECEPTOR_SIGNALING_PATHWAY	GOBP_NEGATIVE_REGULATION_OF_FIBROBLAST_GROWTH_FACTOR_RECEPTOR_SIGNALING_PATHWAY	20	0.649956	1.65563	0.0219177	0.142023	0.11603	3934	tags=50%, list=16%, signal=42%	NGFR/THBS1/MIR149/SHISA2/SULF1/FGF2/GATA3/WNT5A/FUZ/WNT4
GOBP_DNA_TEMPLATED_DNA_REPLICATION_MAINTENANCE_OF_FIDELITY	GOBP_DNA_TEMPLATED_DNA_REPLICATION_MAINTENANCE_OF_FIDELITY	55	-0.460983	-1.58708	0.0219375	0.142023	0.11603	4604	tags=38%, list=18%, signal=31%	PARP1/TRAIP/RFWD3/GEN1/TIPIN/RAD50/RTEL1/TIMELESS/CARM1/MCM8/RAD51/ZGRF1/BRCA2/POLE/EME2/DNA2/ALYREF/POLD1/PCNA/TONSL/CENPX
GOCC_MITOCHONDRIAL_LARGE_RIBOSOMAL_SUBUNIT	GOCC_MITOCHONDRIAL_LARGE_RIBOSOMAL_SUBUNIT	55	-0.460689	-1.58607	0.0219375	0.142023	0.11603	8637	tags=64%, list=34%, signal=42%	MRPL3/MRPL50/MRPL52/MRPL58/MRPL33/MRPL40/NSUN3/MRPL17/MRPL20/MRPL28/MRPL18/MRPL11/MRPL24/MRPL35/MRPL49/MRPL22/MRPS18A/MRPL57/MRPL30/MRPL46/MRPL43/MRPL12/MRPL36/MRPL1/MRPL44/MRPL2/MPV17L2/GADD45GIP1/MRPL54/MRPL41/MRPL34/MRPL37/MRPS30/MRPL23/MRPL4
GOBP_CELL_MIGRATION_INVOLVED_IN_SPROUTING_ANGIOGENESIS	GOBP_CELL_MIGRATION_INVOLVED_IN_SPROUTING_ANGIOGENESIS	62	0.514598	1.58005	0.0219586	0.142023	0.11603	5245	tags=39%, list=21%, signal=31%	MIR483/MIR221/MEOX2/PTGS2/FOXC2/EGR3/THBS1/AKT3/MIR149/GREM1/SRPX2/SLIT2/ROBO1/RHOJ/FGF2/NRP1/KDR/MMRN2/CLEC14A/JCAD/TBXA2R/HDAC5/NR4A1/ITGB1
GOBP_REGULATION_OF_HOMOTYPIC_CELL_CELL_ADHESION	GOBP_REGULATION_OF_HOMOTYPIC_CELL_CELL_ADHESION	36	0.552836	1.55756	0.0219562	0.142023	0.11603	5341	tags=39%, list=21%, signal=31%	CELA2A/IL6/CTSG/PDPN/MMRN1/PRKG1/GP6/RDX/IL6ST/C1QTNF1/PLAUR/TNFSF11/UBASH3B/SERPINE2
GOBP_MACROPHAGE_DIFFERENTIATION	GOBP_MACROPHAGE_DIFFERENTIATION	47	0.526795	1.55255	0.0217924	0.142023	0.11603	5606	tags=36%, list=22%, signal=28%	INHA/ADIPOQ/CSF2/INHBA/ROR2/MIR145/TLR2/IFNG/CSF1R/L3MBTL3/TGFB1/MMP9/TSPAN2/GAB3/NRROS/CSF1/ZBTB46
GOBP_RESPONSE_TO_VITAMIN	GOBP_RESPONSE_TO_VITAMIN	71	0.477588	1.49281	0.0219216	0.142023	0.11603	4761	tags=41%, list=19%, signal=33%	CYP24A1/F7/IL1A/ALDH1A2/SNAI2/SFRP1/BCHE/PTGS2/HAMP/COL1A1/POSTN/STC1/FOLR2/LRAT/CYP1A1/MAP1B/CYP26B1/MN1/KYNU/SOD2/ALPL/RUNX2/FOLR1/FES/CXCL10/F5/PIM1/KANK2/SPP1
GOBP_ATP_SYNTHESIS_COUPLED_ELECTRON_TRANSPORT	GOBP_ATP_SYNTHESIS_COUPLED_ELECTRON_TRANSPORT	97	-0.380054	-1.45537	0.0218108	0.142023	0.11603	6629	tags=48%, list=26%, signal=36%	SDHD/NDUFA1/PARK7/NDUFC1/COX7A2/NDUFA9/DNAJC15/UQCR11/COX5B/UQCRH/BID/NDUFB2/NDUFS3/NDUFA5/NDUFS2/NDUFS1/COX15/NDUFAF1/UQCR10/COX6B1/NDUFA6/NDUFB6/UQCRQ/CDK1/CCNB1/NDUFB10/GHITM/COX6A1/NDUFB4/UQCC3/NDUFA2/UQCRFS1/NDUFV1/COX4I1/SDHA/NDUFS6/NDUFB7/COQ9/COX8A/CYCS/COX5A/UQCRC1/MIR210/CYC1/UQCRFS1P1/NDUFS7/UQCRHL
GOBP_REGULATION_OF_INSULIN_SECRETION	GOBP_REGULATION_OF_INSULIN_SECRETION	135	0.417773	1.41698	0.0218654	0.142023	0.11603	2448	tags=12%, list=10%, signal=11%	UCN3/GCG/CELA2A/NNAT/IL6/NEUROD1/SFRP1/CNR1/RFX6/CARTPT/IL1B/CCN3/BAIAP3/IFNG/KLF7/TNF
GOMF_CADHERIN_BINDING_INVOLVED_IN_CELL_CELL_ADHESION	GOMF_CADHERIN_BINDING_INVOLVED_IN_CELL_CELL_ADHESION	18	-0.633958	-1.71631	0.022034	0.142178	0.116158	2755	tags=39%, list=11%, signal=35%	ANXA1/KRT18/EPCAM/PAK4/PKP3/CDC42EP1/TRIM29
GOBP_SEMI_LUNAR_VALVE_DEVELOPMENT	GOBP_SEMI_LUNAR_VALVE_DEVELOPMENT	39	0.548775	1.56016	0.0220372	0.142178	0.116158	4535	tags=49%, list=18%, signal=40%	NKX2-5/SNAI2/HEYL/TGFB2/SLIT3/SLIT2/ROBO1/SNAI1/TWIST1/TIE1/GATA3/GJA5/ELN/NOS3/EMILIN1/TGFB1/HEY2/BMPR2/NOTCH2
GOBP_NEGATIVE_REGULATION_OF_VASCULAR_ASSOCIATED_SMOOTH_MUSCLE_CELL_PROLIFERATION	GOBP_NEGATIVE_REGULATION_OF_VASCULAR_ASSOCIATED_SMOOTH_MUSCLE_CELL_PROLIFERATION	26	0.594869	1.5919	0.0221226	0.142377	0.11632	3152	tags=35%, list=13%, signal=30%	ADIPOQ/TGFB3/PRKG1/MYOCD/TAFA5/EFEMP2/CNN1/SOD2/MEF2C
GOBP_B_CELL_ACTIVATION	GOBP_B_CELL_ACTIVATION	303	-0.277727	-1.24336	0.0221018	0.142377	0.11632	2779	tags=20%, list=11%, signal=18%	TP53/EZH2/PHB2/PARP3/PAXIP1/TIRAP/NSD2/IGHV5-51/IGHV3-35/TCF3/IGHV1-69/IL7/ZBTB7A/TICAM1/IGHV3-21/TNFRSF13C/PLCG2/IGHV6-1/CTLA4/IGHV4-28/CD320/CD19/IGHV3-23/IKZF3/IGHV3-11/MZB1/TRDC/BLNK/SYK/IGHV2-70/IGHV3-7/IGHV4-31/IGHV3-64D/IGHV1-18/CD27/EPHB2/CD79A/IGHV3-48/POU2AF1/TNFSF13/CD79B/IGHV3-53/IGLL5/IFNE/IGHV3-15/IGHV1-3/IGHV3-20/IGHM/IGHV3-66/IGHV3-30/FOXJ1/IGHV2-26/IGHV3-73/IGHV3-33/IGHA1/IL10/IG…
GOBP_FOREBRAIN_DEVELOPMENT	GOBP_FOREBRAIN_DEVELOPMENT	310	0.360454	1.32151	0.0221581	0.142429	0.116363	4444	tags=27%, list=18%, signal=23%	GHRH/KCNA1/NEUROD1/PCSK1/NEFL/CDH2/IGF2BP1/ALDH1A2/CXCL12/FGF10/NKX2-1/INHBA/GDF7/COL3A1/OXTR/NEUROG3/FOXP2/LPAR1/GLI3/FAT4/CCKAR/ATP1B2/GLI1/AVPR1A/SLIT3/TMEM108/SLIT2/LHX6/PRKG1/NOG/ROBO1/AXL/GLI2/P2RY12/ALDH1A3/ZEB1/EGFR/HAP1/FGF2/TOX/SSTR2/TH/DKK1/DLC1/TACC1/DYNC2H1/SCN5A/NRP1/ARX/SLC8A1/WNT5A/CHD5/FYN/TYROBP/CSF1R/NPY/FEZ1/DCLK2/SMO/ATP2B4/SEMA6B/SCT/MDGA1/GSC/DIXDC1/NOTCH3/CXCR4/BNIP3/HIF1A…
GOMF_OXYGEN_BINDING	GOMF_OXYGEN_BINDING	23	-0.599159	-1.72337	0.0222107	0.142592	0.116496	245	tags=22%, list=1%, signal=22%	CYP2C19/CYP4B1/CYP3A4/CYP17A1/ALB
GOBP_SEQUESTERING_OF_TRIGLYCERIDE	GOBP_SEQUESTERING_OF_TRIGLYCERIDE	17	0.6734	1.63512	0.022251	0.142674	0.116563	4789	tags=41%, list=19%, signal=33%	CIDEA/LPL/IL1B/PLIN2/TNF/TREM2/ENPP1
GOBP_CELLULAR_RESPONSE_TO_NUTRIENT	GOBP_CELLULAR_RESPONSE_TO_NUTRIENT	36	0.55178	1.55458	0.0223744	0.143289	0.117065	4732	tags=36%, list=19%, signal=29%	CYP24A1/SNAI2/SFRP1/LPL/COL1A1/POSTN/FOLR2/MN1/FOLR1/FES/PIM1/CDKN2B/KANK2
GOMF_NUCLEOSOME_BINDING	GOMF_NUCLEOSOME_BINDING	64	-0.442988	-1.57772	0.0224927	0.143694	0.117396	6595	tags=55%, list=26%, signal=40%	RNF169/HMGN1/EED/SMARCC1/SSRP1/H1-0/RNF168/H1-10/HDAC1/RBBP4/ZNHIT1/NAP1L4/SMARCB1/PARP1/HIRA/CGAS/SMARCC2/MACROH2A1/H1-3/GLYR1/MTA2/NOC2L/H2AZ1/MBD3/CABIN1/RCC1/SMARCD2/HMGN2/H3-3A/HMGN5/SIRT6/SMARCA4/HMGA2/H1-5/H1-4
GOBP_POSITIVE_REGULATION_OF_COLD_INDUCED_THERMOGENESIS	GOBP_POSITIVE_REGULATION_OF_COLD_INDUCED_THERMOGENESIS	86	0.463724	1.49383	0.0224765	0.143694	0.117396	4888	tags=31%, list=20%, signal=25%	ADIPOQ/FABP4/CD36/EBF2/G0S2/CAV1/SLN/OXTR/GPR3/GJA1/PDGFC/ACHE/MFAP2/LEPR/PPARGC1A/GATM/ESRRG/ALPL/OXT/CXCR4/DIO2/GRB10/ADCYAP1/EPAS1/TRPV2/FFAR4/ELOVL3
GOCC_CAVEOLA	GOCC_CAVEOLA	76	0.477794	1.5214	0.0226759	0.144687	0.118207	4934	tags=42%, list=20%, signal=34%	CD36/HTR2A/ADCYAP1R1/SELE/TFPI/PTGS2/CAV1/TRPC4/CAVIN4/PTGIS/GASK1A/DLC1/SCN5A/BVES/EHD2/CAVIN1/SMO/LIPE/ATP2B4/NOS3/SORBS1/KCNMA1/CDH13/CAV2/LRRK2/CAVIN3/F2R/MLC1/HCK/BMPR2/AKAP6/PLPP1
GOBP_POSTSYNAPSE_ASSEMBLY	GOBP_POSTSYNAPSE_ASSEMBLY	23	0.608092	1.58959	0.0228128	0.145028	0.118486	3732	tags=61%, list=15%, signal=52%	CDH2/GAP43/NRXN2/PTPRD/NTNG2/NLGN4Y/WNT5A/NLGN2/NLGN1/NLGN3/NLGN4X/NPTX1/SHANK3/LRRC4B
GOBP_REGULATION_OF_CHONDROCYTE_DIFFERENTIATION	GOBP_REGULATION_OF_CHONDROCYTE_DIFFERENTIATION	50	0.512712	1.52368	0.0227738	0.145028	0.118486	4807	tags=48%, list=19%, signal=39%	NKX3-2/GDF6/PTHLH/SNAI2/CCN4/EFEMP1/GLI3/SHOX2/ADAMTS12/CCN2/GREM1/SIX2/TRPS1/ADAMTS7/SOX5/BMPR1B/ZBTB16/PRKG2/RFLNB/RUNX2/LOXL2/LTBP3/TGFBR1/BMP6
GOBP_MOLTING_CYCLE	GOBP_MOLTING_CYCLE	102	-0.369634	-1.43272	0.0227986	0.145028	0.118486	1589	tags=20%, list=6%, signal=18%	SOX9/EPS8L3/KRT14/TSPEAR/TMEM79/FA2H/FOXN1/FOXQ1/SHH/MSX2/FERMT1/SOX21/EDAR/KRT16/SOSTDC1/DLX3/APCDD1/SPINK5/KRT27/DKK4
GOBP_REGULATION_OF_ENDOCYTOSIS	GOBP_REGULATION_OF_ENDOCYTOSIS	189	0.392879	1.37843	0.0228527	0.145105	0.118549	4358	tags=22%, list=17%, signal=18%	ADIPOQ/VTN/SERPINE1/CD36/SELE/CALY/SFRP4/CAV1/EPHA3/PACSIN1/PRKD1/RAB31/SLC17A7/GREM1/STON1/DLG4/STX1B/AXL/ITGB3/ANGPT1/C3/DAB2/DKK1/CCL19/CD14/CLIP3/WNT5A/LRP1/NLGN1/SGIP1/ANKRD13D/CDH13/MCTP1/LRRK2/BICD1/CD300A/CCL21/ITGAV/TREM2/DLL1/SYT11
GOBP_CARDIAC_MUSCLE_TISSUE_MORPHOGENESIS	GOBP_CARDIAC_MUSCLE_TISSUE_MORPHOGENESIS	46	0.538289	1.58492	0.0229614	0.145459	0.118838	5699	tags=48%, list=23%, signal=37%	ANKRD1/NKX2-5/FOXC2/ZFPM2/TGFB2/HEG1/TNNI3/EDNRA/COL11A1/FOXH1/NOG/MYL3/WNT5A/S1PR1/ENG/TGFB1/HEY2/TGFBR1/WNT2/ACTC1/TPM1/ISL1
GOBP_POSITIVE_REGULATION_OF_CHEMOKINE_PRODUCTION	GOBP_POSITIVE_REGULATION_OF_CHEMOKINE_PRODUCTION	63	0.491035	1.51231	0.0229642	0.145459	0.118838	3974	tags=37%, list=16%, signal=31%	AZU1/ADIPOQ/IL6/FFAR2/C5/LPL/TLR2/IL1B/LBP/IFNG/CLEC7A/IL33/TWIST1/WNT5A/TNF/CSF1R/TNFSF4/AIF1/TLR4/EGR1/HIF1A/HAVCR2/ADCYAP1
GOBP_PROTEIN_TRANSMEMBRANE_IMPORT_INTO_INTRACELLULAR_ORGANELLE	GOBP_PROTEIN_TRANSMEMBRANE_IMPORT_INTO_INTRACELLULAR_ORGANELLE	34	-0.526638	-1.65001	0.0229954	0.14548	0.118855	7057	tags=59%, list=28%, signal=42%	ROMO1/GRPEL2/LONP2/TOMM70/PEX12/PEX14/DNAJC15/GRPEL1/TOMM40L/TIMM21/TOMM40/HSPD1/PEX7/TIMM17B/AIFM1/PEX26/PEX5/PEX10/PEX6/TIMM44
GOBP_NEGATIVE_REGULATION_OF_LIPID_LOCALIZATION	GOBP_NEGATIVE_REGULATION_OF_LIPID_LOCALIZATION	45	-0.499066	-1.64103	0.0232066	0.146637	0.119801	2103	tags=22%, list=8%, signal=20%	SREBF2/MIR302A/PCSK9/ABCG8/TSPO/SHH/CES1/CYP4F2/APOA2/CRP
GOBP_HEMATOPOIETIC_STEM_CELL_HOMEOSTASIS	GOBP_HEMATOPOIETIC_STEM_CELL_HOMEOSTASIS	23	0.606726	1.58602	0.0232474	0.146717	0.119866	2219	tags=35%, list=9%, signal=32%	CRISPLD1/FSTL1/ARMCX1/EMCN/CCN3/GLIS2/MYCT1/SEPTIN4
GOMF_OXIDOREDUCTASE_ACTIVITY_ACTING_ON_THE_ALDEHYDE_OR_OXO_GROUP_OF_DONORS_NAD_OR_NADP_AS_ACCEPTOR	GOMF_OXIDOREDUCTASE_ACTIVITY_ACTING_ON_THE_ALDEHYDE_OR_OXO_GROUP_OF_DONORS_NAD_OR_NADP_AS_ACCEPTOR	36	-0.52017	-1.64671	0.0232777	0.146731	0.119877	3624	tags=42%, list=14%, signal=36%	DLAT/GAPDH/ALDH9A1/ALDH18A1/ALDH2/AKR1C4/ALDH16A1/ALDH1A1/ALDH3A2/ALDH5A1/ALDH4A1/AKR1B10/ALDH3B2/ALDH3A1/ADH4
GOBP_ENDOTHELIAL_CELL_CHEMOTAXIS	GOBP_ENDOTHELIAL_CELL_CHEMOTAXIS	27	0.601574	1.62632	0.0233445	0.146862	0.119985	5444	tags=52%, list=22%, signal=41%	EGR3/THBS1/PRKD1/MIR149/CCN3/FGF2/NRP1/FGF1/MET/KDR/FGFR1/CXCL13/NR4A1/RAB13
GOBP_ATRIOVENTRICULAR_VALVE_DEVELOPMENT	GOBP_ATRIOVENTRICULAR_VALVE_DEVELOPMENT	26	0.590944	1.5814	0.0234112	0.146862	0.119985	4345	tags=46%, list=17%, signal=38%	CCN1/ACVR1/HEYL/TGFB2/SLIT3/APLNR/TWIST1/GJA5/DCHS1/TBX5/HEY2/BMPR2
GOCC_RNAI_EFFECTOR_COMPLEX	GOCC_RNAI_EFFECTOR_COMPLEX	89	0.44882	1.45298	0.0233748	0.146862	0.119985	7755	tags=49%, list=31%, signal=34%	MIR222/MIR221/MIR32/DNM3OS/MEG3/MIR145/MIR149/CARMN/MIR938/MIR1296/MIR148B/MIR604/MIR576/MIR181B2/MIR657/MIR331/MIR580/MIR454/MIR558/MIR590/MIR593/MIR1249/MIR342/MIR601/MIR339/MIR1180/MIR661/MIR181A2/MIR194-1/MIR22HG/MIR10B/MIR643/MIR553/AGO4/MIR581/TNRC6A/MIR573/MIR326/PRKRA/MIR320B2/MIR320C2/AGO3/MIR17HG/MIR27B
GOBP_ACTIN_FILAMENT_BUNDLE_ORGANIZATION	GOBP_ACTIN_FILAMENT_BUNDLE_ORGANIZATION	154	0.403183	1.38232	0.0233912	0.146862	0.119985	6642	tags=36%, list=27%, signal=26%	ESPNL/TGFB3/SERPINF2/SFRP1/PHLDB2/TACR1/LPAR1/APOA1/SYNPO2/FERMT2/ADD2/DPYSL3/MIR149/CCN2/CORO2B/CALD1/DLC1/ARHGEF15/NRP1/ASAP3/S1PR1/MET/ELN/AIF1/RDX/SPIRE1/SORBS1/ARHGAP28/RFLNB/SHANK3/CCDC88A/RHOD/FAM107A/WNT4/FLNA/PFN2/TGFBR1/ACTN1/GPR65/RGCC/CX3CL1/PLEK/ITGB1/SYNPO/TPM1/PLS3/MARCKS/FSCN1/EVL/WNT11/SORBS3/LIMCH1/SHROOM2/MYO1B/LCP1
GOBP_REGULATION_OF_VASOCONSTRICTION	GOBP_REGULATION_OF_VASOCONSTRICTION	54	0.500292	1.50289	0.0234855	0.147151	0.12022	5218	tags=43%, list=21%, signal=34%	AGT/P2RX1/HTR2A/PTGS2/CAV1/MMP2/AGTR1/TACR1/OXTR/FGA/AVPR1A/SMTNL2/HRH2/EDN2/GJA5/ADM/F2R/CYSLTR1/BMPR2/TBXA2R/EDN1/ECE1/DOCK4
GOBP_HEART_TRABECULA_MORPHOGENESIS	GOBP_HEART_TRABECULA_MORPHOGENESIS	30	0.560978	1.53684	0.023629	0.147873	0.12081	4446	tags=40%, list=18%, signal=33%	NKX2-5/ADAMTS1/TGFB2/HEG1/BMP5/FOXH1/NOG/TEK/S1PR1/ENG/HEY2/TGFBR1
GOBP_REGULATION_OF_VASCULAR_ENDOTHELIAL_GROWTH_FACTOR_RECEPTOR_SIGNALING_PATHWAY	GOBP_REGULATION_OF_VASCULAR_ENDOTHELIAL_GROWTH_FACTOR_RECEPTOR_SIGNALING_PATHWAY	28	0.600709	1.63377	0.0238948	0.148877	0.12163	4710	tags=50%, list=19%, signal=41%	VTN/FGF10/ITGA5/IL1B/ITGB3/VEGFC/NRP1/FZD4/MMRN2/HIF1A/TMEM204/EMILIN1/GRB10/NEDD4
GOMF_BMP_BINDING	GOMF_BMP_BINDING	16	0.66803	1.61496	0.0239037	0.148877	0.12163	3184	tags=56%, list=13%, signal=49%	CER1/COMP/GREM2/CHRDL2/CHRDL1/GREM1/SCUBE3/BMPR1B/ENG
GOBP_PRIMARY_MIRNA_PROCESSING	GOBP_PRIMARY_MIRNA_PROCESSING	16	0.667797	1.61439	0.0239037	0.148877	0.12163	326	tags=12%, list=1%, signal=12%	IL6/LIN28B
GOBP_ALPHA_AMINO_ACID_METABOLIC_PROCESS	GOBP_ALPHA_AMINO_ACID_METABOLIC_PROCESS	174	-0.330468	-1.39114	0.0238464	0.148877	0.12163	3455	tags=29%, list=14%, signal=25%	PLOD3/RIMKLA/OAT/GOT2/AHCY/MRI1/SLC25A21/AFMID/MTHFD1/PIPOX/ACMSD/ALDH18A1/GCDH/MCCC2/HNF4A/ASNS/PCBD1/PRODH/MSRA/ALDH5A1/PSAT1/GOT1/SHMT1/ACADSB/GGT1/SLC7A11/ASL/GCAT/SHMT2/MPST/ILVBL/DDAH1/TST/ALDH4A1/AMDHD1/DHFR/IYD/AGMAT/PYCR1/BAAT/ASPG/HGD/CTH/MAT1A/GPT/DPEP1/OTC/NOS2/GAD1/CPS1
GOBP_ICOSANOID_BIOSYNTHETIC_PROCESS	GOBP_ICOSANOID_BIOSYNTHETIC_PROCESS	48	0.506236	1.50023	0.0239684	0.149101	0.121814	2601	tags=23%, list=10%, signal=21%	PLA2G1B/PTGS2/PLA2G5/GGT5/ALOX5AP/AVPR1A/IL1B/PTGIS/FADS1/GGTA1/EDN2
GOBP_MESENCHYME_MORPHOGENESIS	GOBP_MESENCHYME_MORPHOGENESIS	55	0.501217	1.51368	0.0240635	0.149337	0.122006	6286	tags=53%, list=25%, signal=40%	SNAI2/TGFB3/ACVR1/FOXC2/HEYL/TGFB2/BMP5/ACTA1/ACTA2/NOG/ROBO1/ACTG2/SNAI1/APLNR/TWIST1/WNT5A/DCHS1/NOS3/ENG/TGFB1/HEY2/TGFBR1/TMEM100/FOXF1/ACTC1/ISL1/ACVRL1/TBX2/WNT11
GOBP_RNA_MODIFICATION	GOBP_RNA_MODIFICATION	167	-0.330247	-1.38991	0.0240602	0.149337	0.122006	6883	tags=38%, list=27%, signal=28%	A1CF/ADAT2/PUS7/TRMT61B/NAT10/NSUN5/ELP6/ZCCHC4/LCMT2/NSUN5P1/URM1/SNRPF/DUS2/MTFMT/APOBEC3D/CMTR2/CTU1/TRMU/NAF1/YRDC/RBM15B/QTRT2/APOBEC3B/DNAJB11/FBL/HSD17B10/ALKBH5/DKC1/MRM1/RAMAC/RPUSD4/TRMT10A/TRUB1/THG1L/CTU2/TRMT1/NSUN2/RBM15/MEPCE/PUSL1/SNRPB/RPUSD1/TRMT2A/RPUSD2/TSR3/DTWD2/METTL2A/GTPBP3/TRMT44/TRMT2B/GAR1/DUS3L/SNRPD3/APOBEC2/WDR4/C9orf64/DUS1L/QTRT1/HNRNPAB/METTL2B/NHP2/RBM47/APOBEC1
GOBP_REGULATION_OF_ATTACHMENT_OF_SPINDLE_MICROTUBULES_TO_KINETOCHORE	GOBP_REGULATION_OF_ATTACHMENT_OF_SPINDLE_MICROTUBULES_TO_KINETOCHORE	18	-0.626623	-1.69646	0.0240934	0.149345	0.122013	7344	tags=78%, list=29%, signal=55%	SIRT2/KAT5/HNRNPU/KNSTRN/ECT2/SPAG5/AURKB/CCNB1/NEK2/RACGAP1/RCC2/CDCA8/BIRC5/INCENP
GOBP_HYALURONAN_METABOLIC_PROCESS	GOBP_HYALURONAN_METABOLIC_PROCESS	28	0.599576	1.63069	0.0243177	0.150378	0.122856	4322	tags=46%, list=17%, signal=38%	HAS1/ITIH3/LYVE1/HAS2/TNFAIP6/ITIH2/HAS3/IL1B/FGF2/ITIH5/PDGFB/TGFB1/CD44
GOBP_BEHAVIOR	GOBP_BEHAVIOR	498	0.33456	1.26728	0.0243	0.150378	0.122856	3875	tags=23%, list=15%, signal=20%	GCG/GHRH/PRLHR/RETN/JPH3/CNTN1/KCNK2/EFNB3/CSF2/UCHL1/AGT/P2RX1/SCN9A/HTR2A/CXCL12/C1QL1/TAC1/NGF/NKX2-1/FGF12/PYY/BCHE/PTGS2/NR4A3/CHRNA3/THBS4/THBS1/MMP17/TACR1/PRKAR2B/OXTR/NRXN2/ITGA5/VIP/CNR1/PDE1B/GLI3/GLRB/ATP1B2/SLC8A2/SEZ6/TLR2/ADGRB3/NPW/CARTPT/AVPR1A/SERPINF1/KCND2/SRPX2/RNF180/NDRG4/DLG4/NFATC4/CDH23/GALR2/NOG/GRIN2A/LYPD1/GPR176/LGI4/C3orf70/FOSL1/GRPR/MAP1A/ALDH1A3/EGFR/S100B/NEGR1/…
GOBP_KINETOCHORE_ASSEMBLY	GOBP_KINETOCHORE_ASSEMBLY	18	-0.62558	-1.69363	0.0245523	0.151648	0.123895	3601	tags=72%, list=14%, signal=62%	CENPS/RNF4/TRAPPC12/CENPW/KNTC1/DLGAP5/CENPA/CENPK/CENPF/CENPN/CENPE/CENPH/CENPX
GOBP_PROTON_MOTIVE_FORCE_DRIVEN_ATP_SYNTHESIS	GOBP_PROTON_MOTIVE_FORCE_DRIVEN_ATP_SYNTHESIS	73	-0.423555	-1.55271	0.0246421	0.152023	0.124201	8421	tags=66%, list=34%, signal=44%	SDHC/MT-ND3/ATP6V1A/NDUFV3/NDUFA10/NDUFAB1/NDUFA3/NDUFB3/NDUFB11/MT-ATP8/NDUFB8/ATPSCKMT/ATP5PD/ATP5F1E/SDHD/ATP5PO/NDUFA1/NDUFC1/ATP5MG/NDUFA11/NDUFA9/ATP5F1B/ATP5F1A/NDUFB2/NDUFS3/ATP5MC2/NDUFA5/ATP5PB/NDUFS2/NDUFS1/STOML2/NDUFA6/NDUFB6/ATP5MC3/NDUFB10/ATP5MC1/NDUFB4/NDUFA13/NDUFA2/NDUFV1/SDHA/NDUFS6/NDUFB7/ATP5ME/ATP5F1D/ANTKMT/ATP5MF/NDUFS7
GOMF_LIPOPROTEIN_PARTICLE_RECEPTOR_BINDING	GOMF_LIPOPROTEIN_PARTICLE_RECEPTOR_BINDING	28	-0.569844	-1.70953	0.0246841	0.152102	0.124265	312	tags=14%, list=1%, signal=14%	PCSK9/RELN/APOA2/CRP
GOCC_PROTEASOME_COMPLEX	GOCC_PROTEASOME_COMPLEX	56	-0.440665	-1.52011	0.0248648	0.153035	0.125027	8448	tags=54%, list=34%, signal=36%	PSMA6/UBQLN1/TXNL1/RAD23B/PSMD8/PSMD7/PSMB2/UCHL5/PSMD9/PSMA4/PSMD11/PSMD2/UBE3C/PSMA7/PSMA5/UBE3A/PSMC3/PSMC1/PSMC2/PSMD12/PSMF1/PSME1/VCP/PSMB9/PSMD3/ADRM1/RAD23A/PSME2/PSMB8/PSMB10
GOBP_HAIR_CELL_DIFFERENTIATION	GOBP_HAIR_CELL_DIFFERENTIATION	43	-0.496082	-1.61356	0.024958	0.153427	0.125348	2728	tags=33%, list=11%, signal=29%	MYCL/SLC44A4/BMP4/PITX2/SLC9A3R1/USH1C/SCRIB/PLS1/TPRN/HES5/KCNQ1/DLX3/FGF20/SPINK5
GOCC_SARCOPLASM	GOCC_SARCOPLASM	79	0.460463	1.47276	0.0251523	0.154439	0.126175	3267	tags=27%, list=13%, signal=23%	RASD1/JPH3/SPOCK1/SLN/THBS4/THBS1/RYR1/PLN/CAVIN4/CTHRC1/CACNA2D1/SGCD/RYR3/CASQ1/CMYA5/JPH2/GSTM2/IRAG1/S100A1/MEF2C/ITPR2
GOBP_REGULATION_OF_PROTEIN_EXIT_FROM_ENDOPLASMIC_RETICULUM	GOBP_REGULATION_OF_PROTEIN_EXIT_FROM_ENDOPLASMIC_RETICULUM	24	-0.591688	-1.73593	0.0252555	0.154708	0.126395	5609	tags=46%, list=22%, signal=36%	YOD1/OS9/UBAC2/SORL1/BCAP31/INSIG1/SVIP/TMEM30B/SLC51B/DERL3/SLC35D3
GOBP_PHOTORECEPTOR_CELL_DIFFERENTIATION	GOBP_PHOTORECEPTOR_CELL_DIFFERENTIATION	45	-0.495453	-1.62915	0.0252499	0.154708	0.126395	2050	tags=22%, list=8%, signal=20%	NTRK2/SOX9/NPHP4/IHH/USH1C/CDHR1/DLX2/SOX8/NKD1/DLX1
GOBP_REGULATION_OF_OLIGODENDROCYTE_DIFFERENTIATION	GOBP_REGULATION_OF_OLIGODENDROCYTE_DIFFERENTIATION	38	-0.501483	-1.61315	0.0253082	0.15485	0.12651	1921	tags=21%, list=8%, signal=19%	PTPRZ1/SLC45A3/TP73/SHH/HES5/DLX2/NKX6-2/DLX1
GOBP_RECOMBINATIONAL_REPAIR	GOBP_RECOMBINATIONAL_REPAIR	162	-0.333896	-1.39363	0.0253874	0.155152	0.126757	7380	tags=44%, list=29%, signal=32%	XRCC6/MCM9/FANCM/XRCC3/SFPQ/WRN/SHLD3/RNF138/FANCB/SHLD1/KAT5/RMI2/RAD54B/MMS22L/WRAP53/MRGBP/POLL/RPA3/ING3/MUS81/AUNIP/TOP3A/SLX4/INO80/RECQL5/FIGNL1/XRCC1/AP5Z1/UBQLN4/MCM6/AP5S1/RPA1/MAGEF1/FAN1/PARP1/DMC1/RADX/TRRAP/CGAS/RFWD3/HDGFL2/GEN1/NABP2/RTEL1/ERCC5/CDC7/TIMELESS/SWSAP1/MCM8/RAD51/BRCA2/RAD51AP1/RMI1/CHEK1/PIAS4/XRCC2/PARPBP/FEN1/CDC45/SIRT6/MCM4/H2AX/MCM3/GINS4/POLQ/MCM7/RAD54L/MCM5/…
GOBP_REGULATION_OF_OSTEOCLAST_DIFFERENTIATION	GOBP_REGULATION_OF_OSTEOCLAST_DIFFERENTIATION	58	0.492891	1.49749	0.025553	0.155981	0.127434	7847	tags=59%, list=31%, signal=40%	SFRP1/TNFAIP6/FBN1/LRRC17/CARTPT/TMEM178A/IFNG/CCR1/TNF/TYROBP/LILRB3/TLR4/MAFB/CCL3/CAMK4/TREM2/FSTL3/GPR68/NOTCH2/TNFSF11/KLF10/RASSF2/UBASH3B/CSF1/TNFRSF11B/NEDD9/LILRB1/LILRB4/FOS/GPR137B/PIK3R1/TRAF6/MITF/PPP3CA
GOBP_INNERVATION	GOBP_INNERVATION	20	0.645499	1.64428	0.0256423	0.15616	0.127581	7146	tags=70%, list=29%, signal=50%	SULF1/EDNRA/SLITRK6/NRP1/VCAM1/NPTX1/ITGA4/EDN1/ECE1/SERPINE2/ISL1/SULF2/ADARB1/PRKCG
GOBP_POSITIVE_REGULATION_OF_PROTEIN_BINDING	GOBP_POSITIVE_REGULATION_OF_PROTEIN_BINDING	84	0.453665	1.46315	0.0256188	0.15616	0.127581	5486	tags=25%, list=22%, signal=20%	GCG/VTN/CSF3/CAV1/PLCL1/ADD2/CTHRC1/CAPRIN2/DACT1/SPON1/NRP1/WNT5A/LRP1/KRIT1/LRRK2/MMP9/NPHP3/BDNF/MFNG/CLDN5/PLXND1
GOBP_REGULATION_OF_PROTEIN_MATURATION	GOBP_REGULATION_OF_PROTEIN_MATURATION	61	0.501668	1.53753	0.025881	0.15743	0.128618	6985	tags=51%, list=28%, signal=37%	SERPINE1/CCBE1/SERPINF2/GAS1/HPN/THBS1/IL1R2/CARD18/SPON1/NLRP7/PLAU/BAG2/NLRC4/LDLRAD3/LRRK2/CST7/GSN/PLAUR/MMP14/PLAT/PRNP/SERPINE2/ANGPTL8/RPS6KA2/ADAM8/RNF139/CDK20/RUNX1/CARD8/CLEC3B/IFT52
GOBP_PROTEIN_LOCALIZATION_TO_CONDENSED_CHROMOSOME	GOBP_PROTEIN_LOCALIZATION_TO_CONDENSED_CHROMOSOME	18	-0.620236	-1.67916	0.0259291	0.157539	0.128707	7214	tags=72%, list=29%, signal=51%	TRAPPC12/MTBP/ZW10/NDC80/KNTC1/CHAMP1/ZWILCH/AURKB/CDK1/BUB3/RCC2/KNL1/CDT1
GOBP_REGULATION_OF_CATION_CHANNEL_ACTIVITY	GOBP_REGULATION_OF_CATION_CHANNEL_ACTIVITY	141	0.417271	1.4183	0.0260768	0.158252	0.12929	3198	tags=30%, list=13%, signal=26%	KCNK3/KCNA1/JPH3/CNIH2/LRRC26/CACNG4/FGF12/CAV1/ABCC9/CCL2/PLN/KCNE4/STAC/P2RY6/ANK2/CACNA2D1/DLG4/KCNIP2/EDNRA/GALR2/HAP1/RASGRF2/KCNG1/CACNB2/IFNG/PKD2/CASQ1/PDE4B/GEM/DMD/CABP4/CLIC2/JPH2/REM1/GSTM2/NLGN2/NLGN1/RRAD/STOM/KCNS1/MEF2C/NLGN3
GOMF_EXTRACELLULAR_MATRIX_STRUCTURAL_CONSTITUENT_CONFERRING_TENSILE_STRENGTH	GOMF_EXTRACELLULAR_MATRIX_STRUCTURAL_CONSTITUENT_CONFERRING_TENSILE_STRENGTH	37	0.547061	1.54776	0.0261382	0.15844	0.129443	3303	tags=62%, list=13%, signal=54%	COL7A1/COL24A1/COL3A1/COL10A1/COL21A1/COL8A1/COL12A1/COL14A1/COL1A2/COL1A1/COL5A2/COL6A3/COL5A1/COL11A1/COL4A3/COL15A1/COL6A2/COL16A1/COL6A1/COL4A1/COL13A1/COL4A2/COL4A4
GOMF_CHLORIDE_TRANSMEMBRANE_TRANSPORTER_ACTIVITY	GOMF_CHLORIDE_TRANSMEMBRANE_TRANSPORTER_ACTIVITY	69	-0.417825	-1.52533	0.0262254	0.158784	0.129724	3616	tags=39%, list=14%, signal=34%	SLC12A9/SLC26A6/CLDN4/SLC1A4/SLC6A12/GABRE/ANO8/TTYH3/CLCN3/SLC12A7/SLC1A1/CLIC3/SLC12A2/ANO9/CLCN2/GABRA3/SLC6A4/CFTR/GABRB1/TTYH1/CLCA1/NMUR2/GABRA2/SLC26A9/SLC6A3/CLCA2/CLCA4
GOBP_MUSCLE_ADAPTATION	GOBP_MUSCLE_ADAPTATION	90	0.446888	1.44948	0.0262687	0.158862	0.129788	5082	tags=32%, list=20%, signal=26%	AGT/NR4A3/HAMP/IGF1/MIR145/RGS4/IL1B/ACTA1/RGS2/IGFBP5/HAND2/CASQ1/SCN5A/TNNT1/FBXO32/ERRFI1/PDE9A/GATM/MYOZ1/AIF1/ATP2B4/IL6ST/NOS3/HEY2/LMCD1/GSN/MEF2A/AKAP6/EDN1
GOBP_RIBOSOMAL_LARGE_SUBUNIT_ASSEMBLY	GOBP_RIBOSOMAL_LARGE_SUBUNIT_ASSEMBLY	23	-0.589084	-1.69439	0.0263021	0.15888	0.129802	6657	tags=74%, list=27%, signal=54%	MRPL20/RPL38/DDX28/RPL6/RPL24/MRTO4/RPL10/RPL23A/DHX30/NOP53/RRS1/RPLP0P6/NLE1/RPLP0/PPAN/BOP1/TRAF7
GOBP_PTERIDINE_CONTAINING_COMPOUND_BIOSYNTHETIC_PROCESS	GOBP_PTERIDINE_CONTAINING_COMPOUND_BIOSYNTHETIC_PROCESS	15	-0.674936	-1.75812	0.0263617	0.159055	0.129946	6578	tags=73%, list=26%, signal=54%	GART/PCBD2/MTHFS/FPGS/ATIC/DHFRP1/QDPR/MTHFD1/PCBD1/SPR/DHFR
GOBP_PHARYNGEAL_SYSTEM_DEVELOPMENT	GOBP_PHARYNGEAL_SYSTEM_DEVELOPMENT	26	0.585617	1.56714	0.0264181	0.159076	0.129963	5699	tags=54%, list=23%, signal=42%	NKX2-5/ACVR1/TGFB2/BMP5/EDNRA/NOG/GATA3/ADGRF5/FOLR1/BMPR2/TGFBR1/EDN1/ECE1/ISL1
GOBP_ANATOMICAL_STRUCTURE_HOMEOSTASIS	GOBP_ANATOMICAL_STRUCTURE_HOMEOSTASIS	288	-0.285066	-1.272	0.0264262	0.159076	0.129963	2469	tags=17%, list=10%, signal=16%	TFF1/IL7/CIB2/ALDOA/STK39/VSIG1/ALDH1A1/PPARGC1B/CRACD/SLC1A1/SLC12A2/RDH12/HOMER2/SCX/SOX9/NPHP4/IHH/CLDN3/HOXA13/AZGP1/SYK/USH1C/LTF/CSK/KRT1/RAB3D/ABCA12/MUC13/INAVA/CLDN12/IL20RA/PIP/TJP3/CA2/CDHR1/JCHAIN/PIGR/MUC6/TNFRSF11A/COL2A1/LYZ/CCDC154/IGHA1/GJB6/IGHA2/SLC28A2/CALB1/LCN1/ALB/CALCA
GOBP_PYRIMIDINE_CONTAINING_COMPOUND_BIOSYNTHETIC_PROCESS	GOBP_PYRIMIDINE_CONTAINING_COMPOUND_BIOSYNTHETIC_PROCESS	33	-0.52996	-1.65462	0.026603	0.159771	0.130531	5399	tags=39%, list=22%, signal=31%	NME6/CMPK1/TPK1/CMPK2/NME3/DHODH/DUT/TYMS/DTYMK/UCK2/DCK/SHMT1/CPS1
GOBP_LEUKOCYTE_MIGRATION_INVOLVED_IN_INFLAMMATORY_RESPONSE	GOBP_LEUKOCYTE_MIGRATION_INVOLVED_IN_INFLAMMATORY_RESPONSE	16	0.660469	1.59667	0.0265844	0.159771	0.130531	2926	tags=38%, list=12%, signal=33%	ELANE/SELE/FFAR2/LBP/TNF/JAM3
GOBP_REGULATION_OF_CAMP_MEDIATED_SIGNALING	GOBP_REGULATION_OF_CAMP_MEDIATED_SIGNALING	23	0.60034	1.56933	0.0267235	0.160161	0.130849	4808	tags=52%, list=19%, signal=42%	SCTR/ADCYAP1R1/LPAR1/GPR3/PDE2A/RASD2/APLNR/POMC/PDE3A/SCT/GNAI1/FFAR4
GOBP_POSITIVE_REGULATION_OF_MUSCLE_CONTRACTION	GOBP_POSITIVE_REGULATION_OF_MUSCLE_CONTRACTION	40	0.52469	1.50051	0.0267601	0.160161	0.130849	5433	tags=40%, list=22%, signal=31%	SPX/PROK2/PTGS2/TACR1/OXTR/CCN2/MYOCD/RGS2/EDN2/OXT/F2R/KIT/TACR2/TBXA2R/EDN1/SPHK1
GOBP_REGULATION_OF_GLUCOSE_IMPORT	GOBP_REGULATION_OF_GLUCOSE_IMPORT	48	0.503076	1.49086	0.0267415	0.160161	0.130849	3375	tags=21%, list=13%, signal=18%	PLA2G1B/ADIPOQ/IGF1/ITLN1/PID1/TNF/RHOQ/ERFE/SORBS1/CLTCL1
GOCC_EXTERNAL_SIDE_OF_PLASMA_MEMBRANE	GOCC_EXTERNAL_SIDE_OF_PLASMA_MEMBRANE	389	0.348354	1.29059	0.0267953	0.160188	0.130871	4189	tags=29%, list=17%, signal=25%	GP2/F2/ASGR2/CUBN/IGHV3-43/SERPINA5/CRLF1/CD36/P2RX1/GPIHBP1/HLA-G/CXCL12/SELE/IGHV1-45/FCN1/CXCR1/IGHG4/PKHD1/IGHV1-69-2/CLEC4E/GHR/NRCAM/THBS1/ACKR2/ITGA5/SELP/CTSK/COLEC11/GFRA2/CD163/BCAM/IL1R1/ATP1B2/CSF3R/IGHE/SLAMF9/ANTXR1/FGA/HEG1/ITGA11/IGHV2-5/OSMR/FOLR2/ENOX1/ULBP1/TLR8/PDGFRA/THY1/CD248/ITGB3/CD86/ACKR3/PRND/LIFR/PDCD1LG2/FCGR2B/ITGA10/TRGV8/LEPR/IGHV1-58/IL7R/ANXA5/ITGA1/ABCA1/THBD/I…
GOBP_VASCULAR_ASSOCIATED_SMOOTH_MUSCLE_CELL_DIFFERENTIATION	GOBP_VASCULAR_ASSOCIATED_SMOOTH_MUSCLE_CELL_DIFFERENTIATION	31	0.576653	1.58915	0.0268998	0.160628	0.131231	4190	tags=52%, list=17%, signal=43%	MIR221/COMP/MIR145/NFATC4/MYOCD/EDNRA/QKI/EFEMP2/APLNR/RAMP2/SOD2/ENG/ADM/PDGFB/KIT/HEY2
GOBP_REGULATION_OF_BINDING	GOBP_REGULATION_OF_BINDING	346	0.356657	1.3165	0.0269397	0.160682	0.131275	4950	tags=21%, list=20%, signal=17%	GCG/ADIPOQ/MMP8/VTN/SOX11/NEUROD1/EBF2/CSF3/NGF/CAV1/SLN/IGF1/LOX/XIRP1/PLCL1/GREM2/ADD2/TRIM6/SMARCD3/PLN/CTHRC1/NFATC4/MYOCD/NOG/CAPRIN2/ANGPT1/HAND2/RGMA/DACT1/DAB2/IFNG/CARD18/DKK1/SPON1/MAP2/NRP1/TWIST1/HOPX/GATA3/WNT5A/CLIC2/DZIP1/LARP6/MET/LRP1/SMO/LDOC1/BAG2/RAP1GAP/GPSM1/ARHGAP28/KRIT1/DDIT3/RIPOR2/LRRK2/EPHA4/PDGFB/TGFB1/ITGA4/MMP9/HEY2/DISC1/NPHP3/CDON/TGFBR1/PLAUR/TNFSF11/BDNF/ZNF462/…
GOBP_REGULATION_OF_MITOCHONDRIAL_MEMBRANE_PERMEABILITY	GOBP_REGULATION_OF_MITOCHONDRIAL_MEMBRANE_PERMEABILITY	53	-0.460693	-1.56145	0.0269718	0.16069	0.131282	6218	tags=51%, list=25%, signal=38%	NAIF1/HSPA1A/HEBP2/BID/TMEM14A/SLC25A4/BCL2L1/PPIF/ZNF205/EYA2/SLC25A5/HK2/BAD/RHOT2/BAK1/ATP5IF1/BAX/HIP1R/PMAIP1/TP53/RTL10/VDAC2/TMEM102/BBC3/ALKBH7/CHCHD10/SLC9A1
GOBP_POSITIVE_REGULATION_OF_GLUCONEOGENESIS	GOBP_POSITIVE_REGULATION_OF_GLUCONEOGENESIS	16	0.658601	1.59216	0.0270312	0.16086	0.13142	505	tags=12%, list=2%, signal=12%	GCG/NNMT
GOBP_GLUCOSE_IMPORT	GOBP_GLUCOSE_IMPORT	62	0.508681	1.56189	0.0271019	0.161097	0.131614	3375	tags=19%, list=13%, signal=17%	PLA2G1B/TRARG1/ADIPOQ/IGF1/ITLN1/SLC2A3/PID1/TNF/RHOQ/ERFE/SORBS1/CLTCL1
GOBP_EXECUTION_PHASE_OF_APOPTOSIS	GOBP_EXECUTION_PHASE_OF_APOPTOSIS	63	0.48372	1.48978	0.0272822	0.161984	0.132339	2331	tags=13%, list=9%, signal=12%	GCG/CIDEA/IL6/FAP/COLEC11/PTGIS/DLC1/CIDEC
GOBP_RETINA_VASCULATURE_DEVELOPMENT_IN_CAMERA_TYPE_EYE	GOBP_RETINA_VASCULATURE_DEVELOPMENT_IN_CAMERA_TYPE_EYE	19	0.627098	1.57307	0.0273557	0.162236	0.132544	4345	tags=68%, list=17%, signal=57%	CYP1B1/VSTM4/PDGFRA/RHOJ/PDGFRB/CLIC4/ARHGEF15/NRP1/FZD4/COL4A1/HIF1A/NDP/BMPR2
GOBP_NEGATIVE_REGULATION_OF_CHONDROCYTE_DIFFERENTIATION	GOBP_NEGATIVE_REGULATION_OF_CHONDROCYTE_DIFFERENTIATION	22	0.612227	1.58578	0.0273956	0.162247	0.132554	4446	tags=55%, list=18%, signal=45%	NKX3-2/PTHLH/SNAI2/CCN4/EFEMP1/GLI3/ADAMTS12/GREM1/ADAMTS7/RFLNB/LTBP3/TGFBR1
GOBP_NEGATIVE_REGULATION_OF_EPITHELIAL_TO_MESENCHYMAL_TRANSITION	GOBP_NEGATIVE_REGULATION_OF_EPITHELIAL_TO_MESENCHYMAL_TRANSITION	38	0.544723	1.54737	0.027505	0.162247	0.132554	4523	tags=47%, list=18%, signal=39%	SFRP2/NKX2-1/SFRP1/HPN/TGFB2/MIR149/SPRED3/BMP5/NOG/GATA3/VASN/MIR590/FUZ/EPHA4/MARK1/TBX5/LDLRAD4/DACT3
GOMF_SINGLE_STRANDED_DNA_BINDING	GOMF_SINGLE_STRANDED_DNA_BINDING	119	-0.366104	-1.45717	0.0274351	0.162247	0.132554	7384	tags=55%, list=29%, signal=39%	SSBP3/MCM9/DHX9/TERF1/STN1/APTX/RNF138/TDP1/FUBP1/LRPPRC/SSBP1/RTF1/IGHMBP2/PARK7/HNRNPU/MMS22L/FAM111A/RAD18/POLA1/XPC/HMGB1/RPA3/TERF2/TOP3A/PMS2/HSPD1/MCM6/RPA1/REXO4/DMC1/RADX/MSH2/HNRNPA2B1/SSBP4/YBX1/TOP1/NABP2/RAD50/HSF1/ERCC5/SMC2/HMCES/NEIL3/RAD23A/SWSAP1/MCM8/RAD51/HNRNPA1/BRCA2/RAD51AP1/TP53/TWNK/LONP1/SMC4/HMGB2/CDC45/MCM4/MCM3/MCM7/RAD54L/MCM5/PCBP1/RECQL4/MCM2/JCHAIN/IGHM
GOBP_PRODUCTION_OF_MOLECULAR_MEDIATOR_OF_IMMUNE_RESPONSE	GOBP_PRODUCTION_OF_MOLECULAR_MEDIATOR_OF_IMMUNE_RESPONSE	298	-0.288151	-1.28322	0.0274572	0.162247	0.132554	1952	tags=18%, list=8%, signal=17%	IGLV6-57/IGKV3-15/IGKV3D-15/IGKV5-2/IGKV2-40/TLR3/IGKV3D-11/IGLV3-21/POLQ/SPHK2/IGLV2-14/PRKCZ/MZB1/IGKV2D-29/SLC7A5/IGKV1-9/SYK/IGKV2D-24/IGLV3-1/IGLV4-60/IGKV1-6/IGKV1D-42/INAVA/EPHB2/IGKV3D-7/IGLV4-69/IGKV1-27/IGKV1D-13/TNFSF13/TRDV1/IGLV2-11/IGLV5-45/VPREB3/IGKV1-17/IGKV6D-41/IGLV2-23/IGLV3-9/IGLV1-36/IGKV3D-20/IGLV5-37/IGKV2-24/IGKV1-16/IGKV2-30/IGLV5-48/IGKV2D-30/IL10/IGLV7-43/IGLV3-22/IGLV…
GOBP_REGULATION_OF_CELL_DEVELOPMENT	GOBP_REGULATION_OF_CELL_DEVELOPMENT	454	0.338022	1.26774	0.0275132	0.162247	0.132554	5376	tags=29%, list=21%, signal=23%	ADIPOQ/F2/PAEP/IL6/SOX11/FSTL4/NEFL/EFNB3/MIR222/PTHLH/IL1A/CXCL12/MIR221/FN1/NGF/PRTG/HAS2/FBN1/NEURL1/LPAR3/IGF1/GLI3/APOA1/SHOX2/FERMT2/HEYL/FBLN1/TLR2/L1CAM/FGA/PTPRD/NODAL/SEMA3D/RECK/SMARCD3/SERPINF1/SLIT2/IL1B/NFATC4/SEMA5B/TENM4/NOG/THY1/ROBO1/CAPRIN2/ITGB3/PROC/MAP1B/NPPC/HAP1/FGF2/ADGRA2/DAB2/VEGFC/IFNG/RND2/FRZB/CLEC7A/MAP2/NRP1/PLAG1/IL33/PLXNC1/WNT5A/EDNRB/PDE3A/TNF/TYROBP/PAK3/CX3CR…
GOBP_NEGATIVE_REGULATION_OF_MUSCLE_CELL_DIFFERENTIATION	GOBP_NEGATIVE_REGULATION_OF_MUSCLE_CELL_DIFFERENTIATION	63	0.4829	1.48726	0.0276747	0.163015	0.133181	4950	tags=37%, list=20%, signal=29%	NKX2-5/MIR222/EREG/MIR221/IGF2/FZD7/TMEM119/RGS4/MYOCD/RGS2/CCN3/DKK1/PRDM6/PLPP7/MIR590/PDGFB/DLL1/HEY2/BMPR2/BHLHE41/RBPMS2/BDNF/HDAC5
GOCC_CYCLIN_DEPENDENT_PROTEIN_KINASE_HOLOENZYME_COMPLEX	GOCC_CYCLIN_DEPENDENT_PROTEIN_KINASE_HOLOENZYME_COMPLEX	47	-0.473121	-1.56812	0.0278391	0.163798	0.133821	6186	tags=49%, list=25%, signal=37%	CCND3/BCCIP/CDKN2D/CCNJ/CDK16/CCNQ/CDK1/CCNB1/CKS1B/CCNG1/CCNI2/CCNB2/CNPPD1/CKS2/CDK5/CDK5R1/CCND1/CCNA2/CCNF/CCNE2/PCNA/CCNO/CCNE1
GOMF_LIPASE_ACTIVATOR_ACTIVITY	GOMF_LIPASE_ACTIVATOR_ACTIVITY	15	0.685423	1.63678	0.0280498	0.164852	0.134682	3815	tags=33%, list=15%, signal=28%	APOH/GPIHBP1/CCL8/FYN/CCL3
GOBP_POSITIVE_REGULATION_OF_VASOCONSTRICTION	GOBP_POSITIVE_REGULATION_OF_VASOCONSTRICTION	28	0.589328	1.60282	0.0281239	0.165101	0.134885	4676	tags=46%, list=19%, signal=38%	HTR2A/PTGS2/CAV1/TACR1/OXTR/FGA/AVPR1A/SMTNL2/HRH2/GJA5/F2R/CYSLTR1/TBXA2R
GOBP_POLYSACCHARIDE_CATABOLIC_PROCESS	GOBP_POLYSACCHARIDE_CATABOLIC_PROCESS	18	-0.617597	-1.67202	0.0282236	0.1655	0.135211	989	tags=17%, list=4%, signal=16%	PYGB/MGAM/CHIA
GOBP_NEGATIVE_REGULATION_OF_ENDOTHELIAL_CELL_APOPTOTIC_PROCESS	GOBP_NEGATIVE_REGULATION_OF_ENDOTHELIAL_CELL_APOPTOTIC_PROCESS	31	0.574664	1.58367	0.0285679	0.167331	0.136707	3573	tags=42%, list=14%, signal=36%	IL11/SERPINE1/ANGPTL4/FGA/SCG2/TEK/ANGPT1/RAMP2/GATA3/KDR/CDH5/KRIT1/MIR590
GOMF_HYDROLASE_ACTIVITY_ACTING_ON_GLYCOSYL_BONDS	GOMF_HYDROLASE_ACTIVITY_ACTING_ON_GLYCOSYL_BONDS	113	-0.360197	-1.41507	0.0286454	0.167597	0.136924	1605	tags=13%, list=6%, signal=12%	HYAL1/ACER2/MYORG/GLB1L2/PCNA/ENGASE/SI/HPSE2/MGAM/TREH/GBA3/LYZ/MANEAL/ACER1/CHIA
GOBP_CARDIAC_MUSCLE_CELL_DIFFERENTIATION	GOBP_CARDIAC_MUSCLE_CELL_DIFFERENTIATION	100	0.442337	1.44187	0.0287345	0.167929	0.137196	5699	tags=39%, list=23%, signal=30%	NKX2-5/MIR222/AGT/MYO18B/ACVR1/HAMP/IGF1/NOX4/TBX18/SHOX2/FZD7/RGS4/GREM1/SGCD/FHOD3/MYOCD/PDGFRA/RGS2/PDGFRB/DKK1/BVES/SLC8A1/MEF2C/MIR590/TGFB1/OBSL1/TBX5/DLL1/HEY2/MYH11/MEF2A/AKAP6/ADPRHL1/EDN1/ITGB1/RARB/ACTC1/ASB2/ISL1
GOMF_CARBON_CARBON_LYASE_ACTIVITY	GOMF_CARBON_CARBON_LYASE_ACTIVITY	46	-0.484108	-1.59167	0.0288477	0.168402	0.137582	2771	tags=24%, list=11%, signal=21%	CLYBL/ACMSD/ALDOA/DDC/PAICS/GOT1/SHMT2/MVD/PCK1/GAD1/CYP17A1
GOMF_OXIDOREDUCTASE_ACTIVITY_ACTING_ON_THE_CH_CH_GROUP_OF_DONORS	GOMF_OXIDOREDUCTASE_ACTIVITY_ACTING_ON_THE_CH_CH_GROUP_OF_DONORS	55	-0.446278	-1.53646	0.0288969	0.168501	0.137663	6749	tags=65%, list=27%, signal=48%	LBR/SDHD/ZADH2/DECR1/TM7SF2/ACADVL/AKR1C1/CPOX/ACAD9/DECR2/ACAD10/DUS2/ACOX1/COX15/BLVRB/IVD/DHODH/PTGES2/DHDH/PECR/CRAT/ACAA1/SDHA/CYP2S1/DHCR7/ACOX3/GCDH/DUS3L/DHCR24/RETSAT/SRD5A1/DUS1L/TECR/ACADSB/FASN/ACADS
GOBP_ATTACHMENT_OF_MITOTIC_SPINDLE_MICROTUBULES_TO_KINETOCHORE	GOBP_ATTACHMENT_OF_MITOTIC_SPINDLE_MICROTUBULES_TO_KINETOCHORE	20	-0.629767	-1.71827	0.0291168	0.16959	0.138553	6836	tags=65%, list=27%, signal=47%	RMDN1/KAT5/HNRNPU/NDC80/CHAMP1/AURKB/NUF2/KIF2C/CDCA8/BIRC5/INCENP/CENPE/CDT1
GOBP_PROTEIN_KINASE_C_ACTIVATING_G_PROTEIN_COUPLED_RECEPTOR_SIGNALING_PATHWAY	GOBP_PROTEIN_KINASE_C_ACTIVATING_G_PROTEIN_COUPLED_RECEPTOR_SIGNALING_PATHWAY	20	0.640927	1.63264	0.0291488	0.16959	0.138553	306	tags=10%, list=1%, signal=10%	AZU1/GAP43
GOMF_AMIDE_BINDING	GOMF_AMIDE_BINDING	352	0.352175	1.30092	0.0291892	0.169636	0.13859	3986	tags=21%, list=16%, signal=18%	PRLHR/CCKBR/NPR3/CD36/SCTR/FTCD/NGFR/HLA-G/ADCYAP1R1/SOAT2/FPR2/ACVR1/GLP2R/CMA1/INHBA/BCHE/PTH1R/GHR/GNMT/OXTR/APOA1/CCKAR/DLGAP3/TLR2/TGFB2/NPR1/PLTP/AVPR1A/FOLR2/ACHE/KCNIP2/GALR2/GRIN2A/MARCO/GRPR/LBP/SSTR2/FCGR2B/FKBP7/LEPR/CRYAB/APBB1/TLR1/RAMP2/CALCRL/CD14/MSR1/CLIP3/EDNRB/CLSTN2/GSTM2/SLC46A1/LRP1/FZD4/LILRB2/NPR2/NLGN1/LILRB3/APBA2/TMEM158/TLR4/CD1E/NPFFR1/CD209/GLTPD2/LDLRAD3/CRHBP/GPR1…
GOBP_PROTEIN_EXIT_FROM_ENDOPLASMIC_RETICULUM	GOBP_PROTEIN_EXIT_FROM_ENDOPLASMIC_RETICULUM	48	-0.457885	-1.52379	0.0292537	0.169821	0.138741	7200	tags=56%, list=29%, signal=40%	TM9SF4/HSP90B1/SEC13/HERPUD1/EDEM1/UFD1/AUP1/YOD1/OS9/SURF4/UBAC2/SORL1/TMED9/VCP/SYVN1/RANGRF/HM13/PREB/SEC16A/BCAP31/TMEM129/INSIG1/SVIP/TMEM30B/SLC51B/DERL3/SLC35D3
GOBP_POSITIVE_REGULATION_OF_ACUTE_INFLAMMATORY_RESPONSE	GOBP_POSITIVE_REGULATION_OF_ACUTE_INFLAMMATORY_RESPONSE	25	0.616881	1.63065	0.0292883	0.169833	0.138751	4838	tags=60%, list=19%, signal=48%	IL6/FFAR2/PTGS2/PTGER3/CNR1/ALOX5AP/CREB3L3/OSMR/IL1B/C3/TNF/IL6ST/OSM/TNFSF11/FCGR1A
GOCC_CHROMOSOME_CENTROMERIC_CORE_DOMAIN	GOCC_CHROMOSOME_CENTROMERIC_CORE_DOMAIN	17	-0.634352	-1.70744	0.0294274	0.170389	0.139206	3486	tags=53%, list=14%, signal=46%	H4C5/H4C2/CENPA/H4C13/RCC2/H2AC8/H4C1/H4C4/H4C3
GOBP_GENERATION_OF_PRECURSOR_METABOLITES_AND_ENERGY	GOBP_GENERATION_OF_PRECURSOR_METABOLITES_AND_ENERGY	461	-0.260684	-1.19192	0.0294496	0.170389	0.139206	5784	tags=38%, list=23%, signal=30%	IDE/ATP5F1A/IMMP2L/IDH3G/UCN/NDUFB2/COX17/NDUFS3/EIF6/RBKS/SLC25A4/NDUFA5/AGL/RPIA/PTGES3/ATP5PB/TACO1/CS/ENO1/PER2/MTLN/NDUFS2/ACOX1/NDUFS1/ETFA/PANK2/MYBBP1A/COX15/PPIF/NDUFAF1/MRPS36/UQCR10/AK9/STOML2/PPARA/OGDH/COX6B1/NDUFA6/NDUFB6/ME2/UQCRQ/LYRM7/JMJD8/NDOR1/TKT/VCP/TPI1/CDK1/ABCD1/FDX1/RPTOR/MSH2/PGD/QDPR/CCNB1/HMGCL/NDUFB10/FH/GFPT1/TALDO1/ACSS1/HK2/GHITM/COX10/AKT1/SUCLG2/PPARD/COX6A1/TRP…
GOBP_POSITIVE_REGULATION_OF_BONE_MINERALIZATION	GOBP_POSITIVE_REGULATION_OF_BONE_MINERALIZATION	42	0.52438	1.51448	0.0295467	0.170761	0.13951	5462	tags=45%, list=22%, signal=35%	WNT10B/TGFB3/CCN1/ACVR1/TMEM119/FBN2/SLC8A1/FAM20C/BMPR1B/MEF2C/GPM6B/WNT4/TGFB1/BMPR2/PTN/BMP6/ALOX5/ADRB2/P2RX7
GOBP_SYNAPTIC_TRANSMISSION_CHOLINERGIC	GOBP_SYNAPTIC_TRANSMISSION_CHOLINERGIC	20	0.637006	1.62265	0.0295872	0.170806	0.139546	4285	tags=50%, list=17%, signal=41%	CHRNA3/CHRNE/TACR1/LAMA2/ACHE/LYPD1/COLQ/RIC3/CHRNB4/TACR2
GOBP_REGULATION_OF_MUSCLE_SYSTEM_PROCESS	GOBP_REGULATION_OF_MUSCLE_SYSTEM_PROCESS	203	0.384207	1.3533	0.0296804	0.171155	0.139831	3345	tags=27%, list=13%, signal=24%	SPX/KCNA1/NKX2-5/AGT/P2RX1/PROK2/PTGS2/NR4A3/CAV1/CHRNA3/SLN/TACR1/OXTR/HAMP/IGF1/MIR145/TNNT3/GUCY1A1/CCN2/STC1/RGS4/PLN/TNNI3/ANK2/PRKG1/MYOCD/RGS2/MYL3/IGFBP5/HAND2/SSTR2/CACNA1C/CASQ1/SCN5A/PDE4B/CALCRL/DMD/TNNT1/FBXO32/ERRFI1/SLC8A1/CLIC2/PDE9A/CHRM2/EDN2/GSTM2/GJA5/PPP1R12B/AIF1/ATP2B4/CNN1/IL6ST/NOS3/OXT/KCNMA1
GOBP_POSITIVE_REGULATION_OF_AXONOGENESIS	GOBP_POSITIVE_REGULATION_OF_AXONOGENESIS	73	0.470191	1.48263	0.029762	0.171436	0.140061	7020	tags=42%, list=28%, signal=31%	NEFL/CXCL12/FN1/NGF/LPAR3/SHOX2/L1CAM/SLIT2/ROBO1/MAP1B/RND2/NRP1/PLXNC1/DIXDC1/SEMA7A/DISC1/DBN1/BMPR2/SKIL/TRPV2/BDNF/MACF1/EFNA5/PLXND1/ISLR2/CHODL/MAPT/MAP6/ROBO2/CDKL5/PLXNA4
GOBP_EMBRYONIC_DIGESTIVE_TRACT_DEVELOPMENT	GOBP_EMBRYONIC_DIGESTIVE_TRACT_DEVELOPMENT	33	0.552773	1.53381	0.0299437	0.172131	0.140628	5351	tags=58%, list=21%, signal=45%	SOX11/ALDH1A2/CXCL8/FGF10/GLI3/SHOX2/TGFB2/SIX2/PDGFRA/GLI2/HLX/TNF/RARRES2/SCT/PCSK5/TCF21/RBPMS2/FOXF1/RARB
GOBP_ADENYLATE_CYCLASE_INHIBITING_G_PROTEIN_COUPLED_RECEPTOR_SIGNALING_PATHWAY	GOBP_ADENYLATE_CYCLASE_INHIBITING_G_PROTEIN_COUPLED_RECEPTOR_SIGNALING_PATHWAY	51	0.508798	1.51637	0.0299487	0.172131	0.140628	4064	tags=41%, list=16%, signal=35%	GABBR2/NPR3/FPR2/LPAR1/AKAP12/GABBR1/EDNRA/RGS2/MARCO/GPR176/ITGB3/P2RY12/PDE2A/SSTR2/PALM/CHRM2/S1PR1/S1PR3/RGS1/FLNA/GNAI1
GOBP_MRNA_MODIFICATION	GOBP_MRNA_MODIFICATION	30	-0.534005	-1.61522	0.0303975	0.172897	0.141254	8841	tags=70%, list=35%, signal=45%	METTL14/METTL3/PUS3/TRUB2/TRMT61A/PUS1/TRMT6/PCIF1/A1CF/PUS7/TRMT61B/CMTR2/DNAJB11/DKC1/RPUSD4/TRUB1/NSUN2/RPUSD2/APOBEC2/HNRNPAB/APOBEC1
GOBP_RESPONSE_TO_GROWTH_HORMONE	GOBP_RESPONSE_TO_GROWTH_HORMONE	30	-0.533695	-1.61429	0.0303975	0.172897	0.141254	267	tags=17%, list=1%, signal=17%	SRD5A1/GDF15/GHRL/CPS1/CSH1
GOCC_SPLICEOSOMAL_TRI_SNRNP_COMPLEX	GOCC_SPLICEOSOMAL_TRI_SNRNP_COMPLEX	45	-0.48749	-1.60296	0.0302151	0.172897	0.141254	8046	tags=62%, list=32%, signal=42%	SART1/LSM3/SNRPD1/SNRPE/LSM6/PRPF8/DDX23/RBM42/SNRNP200/RNU5F-1/LSM2/LSM5/SNRPF/RNU4-2/RNU6-9/RNU6-1/TXNL4B/PRPF6/SNRPA/TXNL4A/LSM8/SNRPB/RNU5A-1/LSM4/LSM7/SNRPD3/RNU4-1/RNU5B-1
GOBP_POSITIVE_REGULATION_OF_NEUTROPHIL_MIGRATION	GOBP_POSITIVE_REGULATION_OF_NEUTROPHIL_MIGRATION	32	0.569879	1.57726	0.0304048	0.172897	0.141254	4015	tags=47%, list=16%, signal=39%	IL1A/CXCL8/THBS4/IL1R1/XG/C3AR1/C5AR1/LBP/CCL19/CXCR2/CD99L2/CAMK1D/XCL1/RIPOR2/CCL21
GOBP_POSITIVE_REGULATION_OF_SYNAPTIC_TRANSMISSION_GLUTAMATERGIC	GOBP_POSITIVE_REGULATION_OF_SYNAPTIC_TRANSMISSION_GLUTAMATERGIC	23	0.594297	1.55353	0.0301997	0.172897	0.141254	3616	tags=48%, list=14%, signal=41%	CACNG4/PTGS2/ROR2/OXTR/CCL2/GRIN2A/KMO/NLGN2/NLGN1/NLGN3/SHANK3
GOBP_RESPONSE_TO_INCREASED_OXYGEN_LEVELS	GOBP_RESPONSE_TO_INCREASED_OXYGEN_LEVELS	26	0.576354	1.54235	0.0302841	0.172897	0.141254	3511	tags=31%, list=14%, signal=26%	CAV1/MMP2/COL1A1/PDPN/CYP1A1/PDGFRB/SOD2/BNIP3
GOCC_POSTSYNAPTIC_DENSITY_MEMBRANE	GOCC_POSTSYNAPTIC_DENSITY_MEMBRANE	60	0.490114	1.49507	0.0303469	0.172897	0.141254	3802	tags=37%, list=15%, signal=31%	EFNB3/CNIH2/CACNG4/SORCS2/NRCAM/RGS7BP/PLPPR4/DLG4/GRIN2A/SYNDIG1/CACNA1C/NLGN4Y/LRFN1/GRIK5/LIN7A/CLSTN2/LRRC4/DLG2/NLGN4X/EPHA7/LRRC4B/EPHA4
GOBP_NUCLEOSOME_ASSEMBLY	GOBP_NUCLEOSOME_ASSEMBLY	93	-0.391	-1.49201	0.0302758	0.172897	0.141254	4286	tags=35%, list=17%, signal=30%	H3C6/H3C12/MACROH2A1/H1-3/H2BC9/H2BC12/H2BC10/H4C13/H3C2/H3C3/H3C7/H3-3A/H2BC14/H4C1/HMGB2/H2AX/CHAF1B/H2BC6/SOX9/H4C4/H3C11/DNAJC9/CHAF1A/H1-5/H2BC15/H4C3/ASF1B/H2BC13/H3C8/H2BC7/MCM2/H2BC17/H1-4
GOBP_INTERLEUKIN_1_PRODUCTION	GOBP_INTERLEUKIN_1_PRODUCTION	107	0.432087	1.42928	0.0304136	0.172897	0.141254	4142	tags=31%, list=17%, signal=26%	AZU1/IL6/PYDC1/CD36/LPL/LILRA2/IGF1/APOA1/IL1R2/MNDA/NLRP3/NLRP2/TLR8/IFNG/CARD18/MEFV/CCL19/CLEC7A/NLRP7/ERRFI1/LILRA5/WNT5A/TNF/TYROBP/CX3CR1/S1PR3/NLRC4/TLR4/EGR1/CCL3/HAVCR2/TREM2/F2R
GOBP_MRNA_PROCESSING	GOBP_MRNA_PROCESSING	455	-0.255041	-1.16608	0.0303201	0.172897	0.141254	8056	tags=45%, list=32%, signal=31%	STRAP/KHDRBS1/SART1/PABPN1/SRSF3/PPP1R8/LSM11/DDX46/HNRNPR/LSM3/SRSF7/SNRPD1/LEO1/PRKRIP1/PTBP3/ISY1/PRPF38A/HSPA8/CSTF1/SCAF1/THRAP3/ECD/SNRPE/CTNNBL1/CASC3/CDC40/PCF11/AAR2/LSM6/HNRNPC/SRSF8/PRMT7/RBM19/SLTM/TSEN2/PRPF8/HNRNPA3/DHX9/HTATSF1/GEMIN5/DDX41/TRA2B/PQBP1/SUGP1/SFPQ/TCERG1/SNRNP70/CDK13/A1CF/BARD1/SRRM2/FIP1L1/DDX23/APP/SF1/PUS7/DDX1/SF3A1/SRSF1/CRNKL1/FRG1/RBM42/GEMIN7/PCBP4/HNRNPU/G…
GOBP_SIGNALING_RECEPTOR_LIGAND_PRECURSOR_PROCESSING	GOBP_SIGNALING_RECEPTOR_LIGAND_PRECURSOR_PROCESSING	35	0.541542	1.52183	0.0304473	0.172899	0.141256	1940	tags=26%, list=8%, signal=24%	SCG5/CTSG/PCSK1/CMA1/MBOAT4/BCHE/PCSK1N/CTSL/CORIN
GOBP_IRE1_MEDIATED_UNFOLDED_PROTEIN_RESPONSE	GOBP_IRE1_MEDIATED_UNFOLDED_PROTEIN_RESPONSE	20	-0.626572	-1.70955	0.0305371	0.172909	0.141264	3978	tags=40%, list=16%, signal=34%	BAK1/BAX/TMEM33/DAB2IP/PARP16/DDRGK1/ERN2/AGR2
GOBP_APOPTOTIC_CELL_CLEARANCE	GOBP_APOPTOTIC_CELL_CLEARANCE	46	0.526818	1.55114	0.0305485	0.172909	0.141264	4187	tags=41%, list=17%, signal=34%	CD36/FCN1/THBS1/CCL2/MARCO/AXL/ITGB3/C3/C4A/TYROBP/LRP1/MERTK/ADGRB1/TGM2/C4B/ITGAV/MFGE8/TREM2/PEAR1
GOBP_FATTY_ACID_CATABOLIC_PROCESS	GOBP_FATTY_ACID_CATABOLIC_PROCESS	94	-0.376193	-1.4299	0.0305228	0.172909	0.141264	5833	tags=52%, list=23%, signal=40%	IRS2/DECR2/ACAD10/EHHADH/PCCB/LPIN2/MTLN/ACOX1/ETFA/SESN2/ACOT8/ABCD3/HSD17B4/PPARA/PEX7/LPIN3/ABCD1/HSD17B10/ABHD3/SCP2/IVD/NUDT7/AKT1/PPARD/ACAT2/ETFDH/PCK2/CRAT/ACAA1/ADTRP/MFSD2A/PEX5/CPT2/ACOX3/GCDH/MCAT/TYSND1/ECHS1/HADH/ECI1/ILVBL/FAAH/NUDT8/SLC27A2/ACADS/AMACR/PCK1/FABP1/GLYATL2
GOMF_VOLTAGE_GATED_POTASSIUM_CHANNEL_ACTIVITY	GOMF_VOLTAGE_GATED_POTASSIUM_CHANNEL_ACTIVITY	61	0.493859	1.5136	0.0306224	0.17314	0.141453	3916	tags=43%, list=16%, signal=36%	KCNK3/KCNA1/KCNK2/LRRC26/KCNN1/KCNJ8/KCNK17/ABCC9/KCNT2/KCNC3/KCNE4/KCND2/KCNIP2/KCND1/KCNG1/KCNG2/PKD2/KCNH6/KCNAB3/KCNS1/KCNJ12/KCNB1/KCNK9/KCNMA1/KCNS3/KCNH3
GOBP_NEURON_PROJECTION_REGENERATION	GOBP_NEURON_PROJECTION_REGENERATION	58	0.48486	1.47309	0.0307031	0.173408	0.141672	6201	tags=45%, list=25%, signal=34%	APOD/NEFL/MIR222/GAP43/MIR221/TNC/MMP2/PRRX1/THY1/MAP1B/RGMA/HGF/OMG/NREP/ADM/EPHA4/FOLR1/FLNA/PTN/SPP1/PTPRS/FKBP1B/SCARF1/ISL1/CSPG5/LAMB2
GOBP_ICOSANOID_METABOLIC_PROCESS	GOBP_ICOSANOID_METABOLIC_PROCESS	102	0.436412	1.42678	0.0308261	0.173726	0.141932	1684	tags=15%, list=7%, signal=14%	PLA2G1B/CPA1/AKR1C2/CYP1B1/PTGS2/PLA2G5/GGT5/ALOX5AP/TLR2/ALOXE3/AVPR1A/IL1B/PTGIS/CYP1A1/FADS1
GOBP_EXTRINSIC_APOPTOTIC_SIGNALING_PATHWAY	GOBP_EXTRINSIC_APOPTOTIC_SIGNALING_PATHWAY	212	0.380118	1.34523	0.0308219	0.173726	0.141932	2448	tags=16%, list=10%, signal=15%	SFRP2/MIR222/CSF2/SERPINE1/AGT/EYA4/IL1A/MIR221/SNAI2/SRPX/ACVR1/FGF10/NGF/G0S2/SFRP1/INHBA/CAV1/THBS1/IGF1/AR/FGA/SCG2/TGFB2/IL1B/BMP5/BCL2A1/ITPRIP/IFNG/BEX3/HGF/NRP1/IL33/TIMP3/TNF
GOMF_SIGNALING_RECEPTOR_INHIBITOR_ACTIVITY	GOMF_SIGNALING_RECEPTOR_INHIBITOR_ACTIVITY	25	-0.540767	-1.58996	0.031713	0.178339	0.1457	1612	tags=24%, list=6%, signal=22%	PCSK9/IL1RN/IL36RN/SLURP2/ADH7/DKK4
GOBP_POSITIVE_REGULATION_OF_NERVOUS_SYSTEM_DEVELOPMENT	GOBP_POSITIVE_REGULATION_OF_NERVOUS_SYSTEM_DEVELOPMENT	235	0.378933	1.3532	0.0317101	0.178339	0.1457	4921	tags=33%, list=20%, signal=27%	IL6/SOX11/LRRN1/NEFL/MIR222/CXCL12/MIR221/FN1/FLRT2/NGF/NEURL1/LPAR3/OXTR/GLI3/SHOX2/AMIGO2/TLR2/L1CAM/PTPRD/ADGRB3/THBS2/SMARCD3/SERPINF1/SRPX2/SLIT2/IL1B/TENM4/ROBO1/CAPRIN2/MAP1B/HAP1/FGF2/SYNDIG1/SLITRK6/VEGFC/IFNG/RND2/NRP1/PLAG1/IL33/PLXNC1/TNF/PAK3/CLSTN2/CX3CR1/SMO/NLGN2/NLGN1/CLCF1/IL6ST/NLGN3/OXT/DIXDC1/ADGRB1/CXCR4/TGM2/ASPA/HIF1A/SHANK3/LRRC4B/EPHA4/TGFB1/OBSL1/SEMA7A/KIT/NUMBL/DISC1/…
GOBP_CARDIAC_SEPTUM_DEVELOPMENT	GOBP_CARDIAC_SEPTUM_DEVELOPMENT	99	0.43456	1.41977	0.0318627	0.178988	0.14623	4535	tags=35%, list=18%, signal=29%	SOX11/NKX2-5/CCN1/ACVR1/ZFPM2/HEYL/TGFB2/HEG1/SLIT3/ANK2/FZD2/SLIT2/BMP5/NOG/ROBO1/PDE2A/APLNR/NRP1/GATA3/WNT5A/GJA5/SMO/NOS3/ENG/SEMA3C/PARVA/NRP2/TBX5/HEY2/SALL4/NPHP3/ADAMTS6/BMPR2/TGFBR1/NOTCH2
GOMF_DNA_POLYMERASE_BINDING	GOMF_DNA_POLYMERASE_BINDING	20	-0.625364	-1.70625	0.0319574	0.179044	0.146277	5993	tags=75%, list=24%, signal=57%	NAT10/HMGB1/PTGES3/NHEJ1/ACD/NABP2/RTEL1/RAD51/PAXX/FANCD2/LONP1/FANCI/SMARCA4/PCNA/CDT1
GOBP_VASCULAR_ASSOCIATED_SMOOTH_MUSCLE_CONTRACTION	GOBP_VASCULAR_ASSOCIATED_SMOOTH_MUSCLE_CONTRACTION	26	0.574721	1.53798	0.0320023	0.179044	0.146277	2601	tags=35%, list=10%, signal=31%	AGT/P2RX1/HTR2A/COMP/EDNRA/ACTA2/SLC8A1/EDNRB/EDN2
GOBP_NEGATIVE_REGULATION_OF_RESPONSE_TO_CYTOKINE_STIMULUS	GOBP_NEGATIVE_REGULATION_OF_RESPONSE_TO_CYTOKINE_STIMULUS	73	0.462833	1.45943	0.0319285	0.179044	0.146277	2173	tags=18%, list=9%, signal=16%	ADIPOQ/IL6/PYDC1/CAV1/APOA1/IL1R2/SLIT3/SLIT2/NLRP2/PXDN/ROBO1/CCDC3/PADI2
GOBP_REGULATION_OF_SYNAPSE_ASSEMBLY	GOBP_REGULATION_OF_SYNAPSE_ASSEMBLY	75	0.458209	1.4505	0.0320102	0.179044	0.146277	3732	tags=37%, list=15%, signal=32%	LRRN1/FLRT2/GPC6/OXTR/AMIGO2/TLR2/PTPRD/ADGRB3/THBS2/NTNG2/SRPX2/SYNDIG1/NEGR1/SLITRK6/DKK1/WNT5A/CLSTN2/NLGN2/NLGN1/COLQ/MEF2C/MDGA1/NLGN3/OXT/ADGRB1/NPTX1/EPHA7/LRRC4B
GOBP_URONIC_ACID_METABOLIC_PROCESS	GOBP_URONIC_ACID_METABOLIC_PROCESS	16	-0.638602	-1.68429	0.0320588	0.179124	0.146342	3459	tags=62%, list=14%, signal=54%	XYLB/AKR1A1/UGT2B7/DCXR/CRYL1/UGT2B4/SORD/UGT2A3/UGT1A7/UGT1A1
GOBP_POSITIVE_REGULATION_OF_CELL_DEVELOPMENT	GOBP_POSITIVE_REGULATION_OF_CELL_DEVELOPMENT	275	0.366028	1.32978	0.0321508	0.179445	0.146604	5376	tags=31%, list=21%, signal=25%	ADIPOQ/IL6/SOX11/NEFL/MIR222/CXCL12/MIR221/FN1/NGF/HAS2/NEURL1/LPAR3/GLI3/APOA1/SHOX2/FERMT2/TLR2/L1CAM/FGA/PTPRD/SMARCD3/SERPINF1/SLIT2/IL1B/TENM4/ROBO1/CAPRIN2/ITGB3/PROC/MAP1B/HAP1/FGF2/DAB2/VEGFC/IFNG/RND2/CLEC7A/NRP1/PLAG1/IL33/PLXNC1/PDE3A/TNF/TYROBP/PAK3/CX3CR1/SMO/ILK/CLCF1/IL6ST/CDH5/DIXDC1/CXCR4/TGM2/ASPA/HIF1A/SHANK3/UNC13D/EPHA4/TGFB1/FLNA/OBSL1/SEMA7A/KIT/NUMBL/DISC1/DBN1/CASS4/GPR68…
GOMF_RIBONUCLEOPROTEIN_COMPLEX_BINDING	GOMF_RIBONUCLEOPROTEIN_COMPLEX_BINDING	152	-0.326047	-1.36142	0.0321948	0.179499	0.146648	8056	tags=52%, list=32%, signal=35%	STRAP/EIF1/EIF3K/TMCO1/SNRPD1/SRP72/CPEB2/ZC3H12A/MTIF3/PRMT7/RPN2/DHX9/GEMIN5/CKAP5/HSPA5/PQBP1/DHX29/PTCD3/IGHMBP2/RACK1/BAG6/NAA10/HNRNPU/MTIF2/NOLC1/PRMT5/LETMD1/SRPRA/NPM1/CPEB3/EEFSEC/TMA16/ERI1/OLA1/EIF6/PRMT3/SRP68/TACO1/DNAJC2/CCDC47/MRPS27/NAA16/UHMK1/SMIM4/EIF3C/EIF4B/GCN1/PRPF6/SERBP1/SEC61A1/SNRPA/ZNF622/GUF1/SND1/C1QBP/EIF4H/NOMO2/RPLP1/PYM1/GEMIN4/SNRPB/PES1/UNG/RPSA/PIWIL2/LARP1/E…
GOBP_REGULATION_OF_NITRIC_OXIDE_SYNTHASE_ACTIVITY	GOBP_REGULATION_OF_NITRIC_OXIDE_SYNTHASE_ACTIVITY	34	0.564999	1.57967	0.0322766	0.179571	0.146707	3545	tags=32%, list=14%, signal=28%	NPR3/IL1A/CAV1/CNR1/IL1B/EGFR/TNF/CNR2/S100A1/ATP2B4/HIF1A
GOBP_EMBRYONIC_HEART_TUBE_DEVELOPMENT	GOBP_EMBRYONIC_HEART_TUBE_DEVELOPMENT	71	0.470285	1.46998	0.0322581	0.179571	0.146707	7020	tags=48%, list=28%, signal=35%	NKX2-5/ACVR1/FOXC2/NODAL/NDRG4/EDNRA/FOXH1/HAND2/APLNR/PKD2/SOX17/WNT5A/MICAL2/SMO/MEF2C/ENG/HIF1A/FOLR1/DLL1/NPHP3/NOTCH2/VANGL2/SOX18/EDN1/ECE1/ASB2/TEAD2/TBX6/CITED2/TBX2/TGFBR2/ARL13B/IFT52/PLXNA4
GOBP_ANGIOGENESIS_INVOLVED_IN_WOUND_HEALING	GOBP_ANGIOGENESIS_INVOLVED_IN_WOUND_HEALING	28	0.577009	1.56932	0.032353	0.179804	0.146897	5384	tags=54%, list=21%, signal=42%	SERPINE1/FOXC2/TAFA5/ITGB3/GPR4/TNF/CD34/KDR/CXCR4/TNFAIP3/MCAM/CX3CL1/ALOX5/PRCP/NDNF
GOBP_GLIAL_CELL_MIGRATION	GOBP_GLIAL_CELL_MIGRATION	55	0.491064	1.48301	0.0324159	0.179962	0.147026	5484	tags=45%, list=22%, signal=36%	AZU1/MIR222/MIR221/COL3A1/GLI3/ATP1B2/TGFB2/CCL2/P2RY12/NDN/GPR183/CX3CR1/CSPG4/EPHA4/CCL3/TREM2/DISC1/LAMB1/BMERB1/DAB1/MMP14/CX3CL1/RTN4/CSF1/RRAS
GOBP_BLOOD_VESSEL_REMODELING	GOBP_BLOOD_VESSEL_REMODELING	38	0.53466	1.51878	0.0324682	0.18006	0.147107	4345	tags=34%, list=17%, signal=28%	AGT/FGF10/FOXC2/RSPO3/EDNRA/AXL/NOS3/MEF2C/SEMA3C/TGFB1/FLNA/EPAS1/BMPR2
GOBP_SPHINGOID_METABOLIC_PROCESS	GOBP_SPHINGOID_METABOLIC_PROCESS	23	-0.579214	-1.666	0.0325759	0.180466	0.147438	1644	tags=30%, list=7%, signal=28%	PLPP2/SPHK2/ACER2/ASAH2/SGPP2/DEGS2/ACER1
GOMF_CARGO_RECEPTOR_ACTIVITY	GOMF_CARGO_RECEPTOR_ACTIVITY	77	0.457623	1.46069	0.0327456	0.181213	0.148049	4189	tags=39%, list=17%, signal=33%	VTN/ASGR2/CUBN/PRG4/CD36/LYVE1/COLEC12/ACKR2/MRC1/CD163/FOLR2/MARCO/SSC5D/LRP12/ACKR3/LOXL4/OLR1/DAB2/ABCA1/SCARF2/STAB1/MSR1/SCARA3/LRP1/VLDLR/PGBD1/LOXL3/FOLR1/LOXL2/ITGAM
GOBP_REGULATION_OF_MYELOID_LEUKOCYTE_DIFFERENTIATION	GOBP_REGULATION_OF_MYELOID_LEUKOCYTE_DIFFERENTIATION	107	0.427216	1.41317	0.0328467	0.18158	0.148348	7847	tags=45%, list=31%, signal=31%	INHA/ADIPOQ/SFRP1/INHBA/TNFAIP6/FBN1/ROR2/MIR145/LRRC17/CARTPT/TMEM178A/IFNG/DCSTAMP/CCR1/TNF/TYROBP/LILRB3/TLR4/MAFB/CCL3/CAMK4/FES/TGFB1/TREM2/FSTL3/EVI2B/GPR68/NOTCH2/TNFSF11/KLF10/RASSF2/UBASH3B/CSF1/ZBTB46/TNFRSF11B/CD4/RUNX1/IL34/NEDD9/LILRB1/LILRB4/FOS/PTPN2/GPR137B/PIK3R1/TRAF6/MITF/PPP3CA
GOBP_POSITIVE_REGULATION_OF_INSULIN_SECRETION	GOBP_POSITIVE_REGULATION_OF_INSULIN_SECRETION	62	0.47691	1.46434	0.0328947	0.181653	0.148408	52	tags=5%, list=0%, signal=5%	UCN3/GCG/NNAT
GOBP_NEGATIVE_REGULATION_OF_VASCULAR_PERMEABILITY	GOBP_NEGATIVE_REGULATION_OF_VASCULAR_PERMEABILITY	15	0.679085	1.62165	0.0329864	0.181743	0.148481	3540	tags=60%, list=14%, signal=52%	AKAP12/FERMT2/SH3GL2/SLIT2/PDE2A/ANGPT1/RAMP2/PDE3A/ADM
GOBP_ATTACHMENT_OF_SPINDLE_MICROTUBULES_TO_KINETOCHORE	GOBP_ATTACHMENT_OF_SPINDLE_MICROTUBULES_TO_KINETOCHORE	41	-0.491281	-1.57825	0.033019	0.181743	0.148481	6043	tags=54%, list=24%, signal=41%	KNSTRN/NDC80/ECT2/CHAMP1/SPAG5/AURKB/CCNB1/SPC25/NEK2/NUF2/BUB3/KIF2C/RACGAP1/RCC2/SGO1/CDCA8/BIRC5/INCENP/CENPE/KNL1/SPC24/CDT1
GOBP_ENDOCARDIAL_CUSHION_FORMATION	GOBP_ENDOCARDIAL_CUSHION_FORMATION	29	0.566844	1.54766	0.0330593	0.181743	0.148481	4844	tags=55%, list=19%, signal=45%	SNAI2/TGFB3/ACVR1/HEYL/TGFB2/BMP5/NOG/ROBO1/SNAI1/APLNR/DCHS1/ENG/TGFB1/HEY2/TGFBR1/TMEM100
GOMF_NAD_BINDING	GOMF_NAD_BINDING	55	-0.437819	-1.50733	0.033145	0.181743	0.148481	4604	tags=44%, list=18%, signal=36%	PARP1/QDPR/HIBADH/IDH3B/NDUFV1/CTBP1/CTBP2/GLYR1/GAPDH/IDH2/AHCY/SIRT7/IDH3A/GPD1L/ALDH2/GPD1/ALDH1A1/SIRT6/HADH/HPGD/CRYL1/SORD/HSD11B2/ADH4
GOBP_RESPONSE_TO_CARBOHYDRATE	GOBP_RESPONSE_TO_CARBOHYDRATE	210	0.377396	1.33504	0.0331429	0.181743	0.148481	2448	tags=15%, list=10%, signal=13%	UCN3/GCG/ADIPOQ/NEUROD1/PCSK1/IL1A/MIR221/CMA1/PTGS2/APOB/LPL/COLEC12/CLTRN/THBS1/NOX4/RFX6/PTPRN/CCN2/SERPINF1/IL1B/COL4A3/MAP1B/BAIAP3/TH/COL6A2/CLEC7A/CALCRL/GRIK5/SLC8A1/KLF7/TNF
GOBP_REGULATION_OF_NERVOUS_SYSTEM_DEVELOPMENT	GOBP_REGULATION_OF_NERVOUS_SYSTEM_DEVELOPMENT	386	0.343031	1.27194	0.0331551	0.181743	0.148481	5349	tags=32%, list=21%, signal=25%	F2/IL6/SOX11/FSTL4/LRRN1/NEFL/EFNB3/MIR222/CXCL12/MIR221/FN1/FLRT2/NGF/PRTG/NEURL1/LPAR3/OXTR/GLI3/SHOX2/HEYL/AMIGO2/TLR2/L1CAM/PTPRD/ADGRB3/THBS2/SEMA3D/SMARCD3/SERPINF1/SRPX2/SLIT2/IL1B/NFATC4/SEMA5B/TENM4/NOG/THY1/ROBO1/LGI4/CAPRIN2/MAP1B/HAP1/FGF2/SYNDIG1/SLITRK6/VEGFC/IFNG/RND2/DKK1/MAP2/HGF/NRP1/PLAG1/JAM2/IL33/PLXNC1/WNT5A/TNF/PAK3/CLSTN2/CX3CR1/RXRG/SMO/NLGN2/NLGN1/CLCF1/SEMA6B/IL6ST/NLGN…
GOBP_GLAND_DEVELOPMENT	GOBP_GLAND_DEVELOPMENT	396	-0.265351	-1.204	0.0329506	0.181743	0.148481	2755	tags=22%, list=11%, signal=20%	ANXA1/EZH2/PHB2/HNF1A/FGFR2/HOXB13/EPHA2/MAP2K2/CIT/HNF4A/CRIP1/CDH1/EZR/ESRP2/PRDX2/IRF6/SOX10/FADD/RHBDD3/ELF3/SRD5A1/VDR/BMP4/ACO2/PITX2/ZNF703/PRKCSH/CCND1/MSX1/CLCN2/SLC9A3R1/FASN/BMP7/MPST/PCSK9/FOXA1/SOX9/ATP7B/RPS6KA1/HESX1/ZBTB7B/IHH/GFER/HOXA13/SLC7A5/E2F7/SCRIB/PCNA/HOXB9/TSPO/SIX1/FA2H/FOXN1/E2F8/TFCP2L1/HOXA10/BAAT/PDX1/DRD2/MESP1/SHH/HOXA11/PCK1/MSX2/ATP2C2/PITX1/EDAR/EPHB3/CGA/HOXA…
GOBP_DIOL_METABOLIC_PROCESS	GOBP_DIOL_METABOLIC_PROCESS	31	-0.536547	-1.62385	0.0332758	0.182213	0.148865	2451	tags=32%, list=10%, signal=29%	PCBD1/SPR/PLPP2/SPHK2/ACER2/ASAH2/SGPP2/DHFR/DEGS2/ACER1
GOBP_REGULATION_OF_ACTION_POTENTIAL	GOBP_REGULATION_OF_ACTION_POTENTIAL	51	0.482903	1.43919	0.0334225	0.182824	0.149365	3224	tags=31%, list=13%, signal=27%	CD36/SCN9A/FGF12/CAV1/TACR1/TBX18/CNR1/SLC8A2/ANK2/CACNA2D1/CACNA1C/SCN5A/TNF/CNR2/GJA5/KCNB1
GOBP_QUINONE_METABOLIC_PROCESS	GOBP_QUINONE_METABOLIC_PROCESS	38	-0.491032	-1.57953	0.0334578	0.182826	0.149366	3190	tags=34%, list=13%, signal=30%	COQ9/AKR1A1/AIFM2/CBR4/AKR7A2/AKR1C4/CYP4F3/CYP4F11/FDXR/CYP4F12/AKR1B10/CYP4F2/ADH4
GOCC_INTRINSIC_COMPONENT_OF_PRESYNAPTIC_MEMBRANE	GOCC_INTRINSIC_COMPONENT_OF_PRESYNAPTIC_MEMBRANE	49	0.511262	1.51815	0.0337879	0.184436	0.150682	3092	tags=39%, list=12%, signal=34%	KCNA1/CNTN1/CDH2/EFNB3/P2RX1/HTR2A/CNR1/PTPRD/CADM3/RGS7BP/NTNG2/GABBR1/GRIK5/GPM6A/PCDH17/CHRM2/ATP2B4/ADAM23/FXYD6
GOCC_ENDOSOME_LUMEN	GOCC_ENDOSOME_LUMEN	29	-0.547715	-1.65559	0.0340254	0.185538	0.151582	214	tags=14%, list=1%, signal=14%	PGA3/PGA4/PGA5/CSH1
GOMF_ACTININ_BINDING	GOMF_ACTININ_BINDING	25	0.609276	1.61055	0.0340611	0.185539	0.151583	3883	tags=36%, list=15%, signal=30%	SYNPO2/PDLIM3/PKD2/CACNA1C/PDLIM4/CSRP2/PALLD/LDB3/PDLIM7
GOBP_REGULATION_OF_MUSCLE_HYPERTROPHY	GOBP_REGULATION_OF_MUSCLE_HYPERTROPHY	52	0.512598	1.53276	0.0340971	0.185541	0.151584	5422	tags=35%, list=22%, signal=27%	AGT/NR4A3/HAMP/IGF1/MIR145/RGS4/RGS2/IGFBP5/HAND2/ERRFI1/PDE9A/ATP2B4/IL6ST/LMCD1/MEF2A/AKAP6/EDN1/FOXO1
GOMF_CARBOHYDRATE_DERIVATIVE_TRANSMEMBRANE_TRANSPORTER_ACTIVITY	GOMF_CARBOHYDRATE_DERIVATIVE_TRANSMEMBRANE_TRANSPORTER_ACTIVITY	48	-0.452733	-1.50665	0.0341698	0.185743	0.151749	4700	tags=35%, list=19%, signal=29%	SLC25A5/ABCD1/ABCC3/SLC22A1/SLC35D2/SLC25A42/SLC37A4/MFSD2A/SLC35A4/SLC35A2/SLC19A1/SLC25A23/SLC35A3/SLC37A1/SLC35D3/SLC5A1/SLC28A2
GOBP_POSITIVE_REGULATION_OF_PROTEIN_KINASE_ACTIVITY	GOBP_POSITIVE_REGULATION_OF_PROTEIN_KINASE_ACTIVITY	377	0.344283	1.27748	0.0342612	0.186046	0.151997	4015	tags=19%, list=16%, signal=17%	PLA2G1B/ELANE/AZU1/GCG/ADIPOQ/AGT/EREG/HTR2A/CCN1/S100A12/IGF2/CHRNA3/GHR/NEURL1/DDR2/THBS1/ROR2/IGF1/NOX4/FERMT2/SLC11A1/SLC8A2/TGFB2/CARTPT/GREM1/PDGFC/CHI3L1/DLG4/IL1B/AREG/ROBO1/PDGFD/ITGB3/CD86/EGFR/FGF2/ANGPT1/SPDYC/DOCK3/PDGFRB/VEGFC/IFNG/DKK1/FAM20A/PKD2/CCL19/LILRA5/WNT5A/FGF1/TNF/TENM1/CSF1R/MAP3K12/FZD4/BMPR1B/ATP2B4/VLDLR/MEF2C/TLR4/EGR1/FGFR1/LRRK2/FLT1/CCDC88A/EPHA4/LCP2/CD300A/PDGF…
GOBP_REGULATION_OF_DNA_REPLICATION	GOBP_REGULATION_OF_DNA_REPLICATION	129	-0.348888	-1.40455	0.0344092	0.186655	0.152494	5722	tags=40%, list=23%, signal=31%	ACTR5/WRNIP1/UCN/FBXO5/PDS5A/PPP2R1A/INO80/WIZ/SMC3/ANKRD17/EHMT2/ORC5/STOML2/ING5/RFC4/NFRKB/MCM6/RFC5/CDK1/RFC3/GINS3/TIPIN/INO80C/RFC2/TICRR/CDC6/CDC7/TIMELESS/BRCA2/TP53/DBF4/NUGGC/DNA2/CDAN1/MCIDAS/CHTF18/MCM4/MCM3/ENDOG/GINS4/CCNA2/GINS1/MCM7/E2F7/MCM5/PCNA/ESCO2/E2F8/CDT1/MCM2/GINS2/DACH1
GOBP_REGULATION_OF_EXTRACELLULAR_MATRIX_ASSEMBLY	GOBP_REGULATION_OF_EXTRACELLULAR_MATRIX_ASSEMBLY	15	0.674873	1.61159	0.0347816	0.188024	0.153613	4746	tags=60%, list=19%, signal=49%	AGT/HAS2/PHLDB2/ANTXR1/TIE1/PHLDB1/EMILIN1/TGFB1/RGCC
GOBP_REGULATION_OF_PHOSPHATIDYLINOSITOL_3_KINASE_ACTIVITY	GOBP_REGULATION_OF_PHOSPHATIDYLINOSITOL_3_KINASE_ACTIVITY	51	0.502667	1.49809	0.0347726	0.188024	0.153613	4460	tags=33%, list=18%, signal=27%	CCKBR/PRKD1/TNFAIP8L3/PDGFRA/P2RY12/TEK/FGF2/PDGFRB/CCL19/SOCS3/FGR/FLT1/PDGFB/TGFB1/CCL21/KIT/FLT3
GOBP_CAMP_MEDIATED_SIGNALING	GOBP_CAMP_MEDIATED_SIGNALING	45	0.498572	1.45946	0.0348059	0.188024	0.153613	4808	tags=40%, list=19%, signal=32%	SCTR/ADCYAP1R1/PDE7B/LPAR1/GPR3/PDE2A/CAP2/RASD2/APLNR/POMC/PDE3A/SCT/ADCY2/ADM/ADCYAP1/GNAI1/AKAP6/FFAR4
GOBP_COMPLEMENT_ACTIVATION	GOBP_COMPLEMENT_ACTIVATION	106	-0.367276	-1.42744	0.0347505	0.188024	0.153613	1710	tags=26%, list=7%, signal=25%	IGHV4-28/IGHV3-23/IGHV3-11/TRDC/IGHV2-70/KRT1/IGHV3-7/IGHV4-31/IGHV3-64D/IGHV1-18/IGHV3-48/IGHV3-53/IGLL5/IGHV3-15/IGHV1-3/IGHV3-20/IGHM/IGHV3-66/IGHV3-30/IGHV2-26/IGHV3-73/IGHV3-33/IGHA1/IGHD/IGHV3-13/IGHA2/IGHV3-72/IGLL1
GOBP_REGULATION_OF_SYSTEMIC_ARTERIAL_BLOOD_PRESSURE_BY_HORMONE	GOBP_REGULATION_OF_SYSTEMIC_ARTERIAL_BLOOD_PRESSURE_BY_HORMONE	32	0.560762	1.55202	0.0350179	0.188583	0.154069	5102	tags=53%, list=20%, signal=42%	CTSG/AGT/CMA1/SERPINF2/AGTR1/TACR1/OXTR/AVPR1A/CORIN/EDNRB/EDN2/NOS3/PCSK5/F2R/RASL10B/EDN1/ECE1
GOBP_RESPONSE_TO_VITAMIN_D	GOBP_RESPONSE_TO_VITAMIN_D	29	0.548194	1.49674	0.035014	0.188583	0.154069	6468	tags=52%, list=26%, signal=38%	CYP24A1/SNAI2/SFRP1/PTGS2/STC1/MN1/ALPL/FES/CXCL10/PIM1/KANK2/SPP1/GDAP1/PENK/KL
GOBP_SENSORY_PERCEPTION_OF_PAIN	GOBP_SENSORY_PERCEPTION_OF_PAIN	85	0.441972	1.4266	0.035	0.188583	0.154069	4142	tags=41%, list=17%, signal=34%	SPX/KCNA1/UCHL1/IL1A/SCN9A/HTR2A/CXCL12/TAC1/PROK2/PTGS2/TACR1/VIP/CNR1/ALOXE3/CCL2/KCND2/PHF24/GRIN2A/NDN/CCN3/LXN/IL33/EDNRB/TNF/FYN/CNR2/MMP24/NLGN2/OXT/CXCR4/PTGES/TRPA1/CCL3/P2RX3/F2R
GOBP_REGULATION_OF_GLIAL_CELL_MIGRATION	GOBP_REGULATION_OF_GLIAL_CELL_MIGRATION	20	0.621017	1.58192	0.0352853	0.189827	0.155086	5484	tags=60%, list=22%, signal=47%	MIR222/MIR221/ATP1B2/P2RY12/GPR183/CX3CR1/CCL3/TREM2/BMERB1/CX3CL1/CSF1/RRAS
GOBP_POSITIVE_REGULATION_OF_PATHWAY_RESTRICTED_SMAD_PROTEIN_PHOSPHORYLATION	GOBP_POSITIVE_REGULATION_OF_PATHWAY_RESTRICTED_SMAD_PROTEIN_PHOSPHORYLATION	40	0.521583	1.49162	0.0353261	0.18985	0.155105	4807	tags=48%, list=19%, signal=38%	INHA/GDF6/TGFB3/ACVR1/BMP3/INHBA/GDF7/TGFB2/NODAL/BMP5/DAB2/RBPMS/ENG/TGFB1/BMPR2/TWSG1/TGFBR1/BMP8A/BMP6
GOBP_AXONAL_TRANSPORT	GOBP_AXONAL_TRANSPORT	62	0.501528	1.53992	0.0354104	0.190108	0.155315	3545	tags=21%, list=14%, signal=18%	NEFL/CNIH2/UCHL1/CALY/KIF5A/TMEM108/MAP1A/HAP1/DST/MAP2/FEZ1/DLG2/HIF1A
GOBP_ASTROCYTE_DEVELOPMENT	GOBP_ASTROCYTE_DEVELOPMENT	35	0.535065	1.50363	0.0354867	0.190317	0.155486	4613	tags=46%, list=18%, signal=37%	IL6/ROR2/PLP1/VIM/IL1B/LAMC3/C5AR1/IFNG/TNF/LRP1/SMO/TLR4/TREM2/DLL1/TSPAN2/KRAS
GOBP_REACTIVE_NITROGEN_SPECIES_METABOLIC_PROCESS	GOBP_REACTIVE_NITROGEN_SPECIES_METABOLIC_PROCESS	73	0.463543	1.46167	0.0355224	0.190317	0.155486	3226	tags=32%, list=13%, signal=28%	MMP8/PTX3/CD36/AGT/CYP1B1/PTGS2/CAV1/TLR2/IL1B/PTGIS/RGN/IFNG/PKD2/CLEC7A/TNF/NPY/CX3CR1/AIF1/CD34/ATP2B4/SOD2/NOS3/TLR4
GOCC_PRERIBOSOME_LARGE_SUBUNIT_PRECURSOR	GOCC_PRERIBOSOME_LARGE_SUBUNIT_PRECURSOR	21	-0.5798	-1.62526	0.0356321	0.190513	0.155646	7689	tags=71%, list=31%, signal=50%	FTSJ3/WDR74/NIP7/EBNA1BP2/LAS1L/RRP1B/MRTO4/EIF6/RRP1/ZNF622/RRS1/NOC2L/PES1/PPAN/BOP1
GOBP_ESTABLISHMENT_OF_MITOCHONDRION_LOCALIZATION	GOBP_ESTABLISHMENT_OF_MITOCHONDRION_LOCALIZATION	27	0.562985	1.522	0.0356125	0.190513	0.155646	3817	tags=30%, list=15%, signal=25%	NEFL/UCHL1/MAP1B/HAP1/FEZ1/WASF1/HIF1A/MARK1
GOBP_CORONARY_VASCULATURE_MORPHOGENESIS	GOBP_CORONARY_VASCULATURE_MORPHOGENESIS	17	0.656326	1.59366	0.0357325	0.190854	0.155925	4446	tags=47%, list=18%, signal=39%	SGCD/FGF2/HAND2/PDGFRB/NRP1/TBX5/HEY2/TGFBR1
GOBP_SMOOTH_MUSCLE_CELL_DIFFERENTIATION	GOBP_SMOOTH_MUSCLE_CELL_DIFFERENTIATION	62	0.499741	1.53444	0.0358061	0.191051	0.156086	4190	tags=42%, list=17%, signal=35%	EREG/MIR221/ACVR1/FGF10/COMP/TBX18/MIR145/NFATC4/MYOCD/EDNRA/QKI/ZEB1/EFEMP2/APLNR/PRDM6/RAMP2/EDNRB/SOD2/MEF2C/ENG/ADM/TMEM204/PDGFB/WNT4/KIT/HEY2
GOBP_POSITIVE_REGULATION_OF_NEURON_PROJECTION_DEVELOPMENT	GOBP_POSITIVE_REGULATION_OF_NEURON_PROJECTION_DEVELOPMENT	137	0.406328	1.38053	0.0359281	0.191507	0.156458	4849	tags=31%, list=19%, signal=25%	CNTN1/MIR222/STMN2/AGT/MIR221/TNN/EPHA3/ROR2/PACSIN1/CNR1/PRKD1/ATP1B2/TENM3/SCN1B/DPYSL3/ZDHHC15/SERPINF1/NDRG4/BMP5/RGS2/CAPRIN2/TOX/NEGR1/HGF/NRP1/WNT5A/FYN/PAK3/FEZ1/NLGN1/VLDLR/CAMK1D/P3H1/FES/ALKAL2/FLNA/DISC1/DBN1/ALKAL1/PTN/BDNF/CX3CL1
GOBP_CELLULAR_RESPONSE_TO_VITAMIN	GOBP_CELLULAR_RESPONSE_TO_VITAMIN	25	0.580374	1.53415	0.036075	0.192093	0.156937	4732	tags=44%, list=19%, signal=36%	CYP24A1/SNAI2/SFRP1/COL1A1/POSTN/FOLR2/MN1/FOLR1/FES/PIM1/KANK2
GOBP_REGULATION_OF_COMPLEMENT_ACTIVATION	GOBP_REGULATION_OF_COMPLEMENT_ACTIVATION	17	0.655949	1.59274	0.036182	0.19227	0.157082	4092	tags=53%, list=16%, signal=44%	VSIG4/IL1B/C3/SERPING1/CR1/CFH/A2M/CD59/TREM2
GOBP_CARDIAC_EPITHELIAL_TO_MESENCHYMAL_TRANSITION	GOBP_CARDIAC_EPITHELIAL_TO_MESENCHYMAL_TRANSITION	36	0.534106	1.50479	0.0361751	0.19227	0.157082	6017	tags=56%, list=24%, signal=42%	SNAI2/TGFB3/ACVR1/HAS2/HEYL/TGFB2/NOG/SNAI1/TWIST1/ENG/WNT16/TGFB1/HEY2/TGFBR1/WNT2/TMEM100/RTN4/OLFM1/SPRY1/ACVRL1
GOMF_AROMATASE_ACTIVITY	GOMF_AROMATASE_ACTIVITY	15	-0.652748	-1.70032	0.0362753	0.192569	0.157326	1176	tags=47%, list=5%, signal=45%	CYP4F3/CYP2C19/CYP4F11/CYP4F12/CYP4F2/CYP4B1/CYP3A4
GOBP_REGULATION_OF_ANTIGEN_PROCESSING_AND_PRESENTATION	GOBP_REGULATION_OF_ANTIGEN_PROCESSING_AND_PRESENTATION	19	0.620977	1.55772	0.0363901	0.19286	0.157564	4092	tags=37%, list=16%, signal=31%	THBS1/SLC11A1/FCGR2B/CCL19/LILRB2/CCL21/TREM2
GOBP_CALCIUM_MEDIATED_SIGNALING_USING_INTRACELLULAR_CALCIUM_SOURCE	GOBP_CALCIUM_MEDIATED_SIGNALING_USING_INTRACELLULAR_CALCIUM_SOURCE	20	0.608607	1.5503	0.0364431	0.19286	0.157564	3022	tags=25%, list=12%, signal=22%	AZU1/SELP/PTGFR/VCAM1/KDR
GOBP_ATRIAL_SEPTUM_DEVELOPMENT	GOBP_ATRIAL_SEPTUM_DEVELOPMENT	22	0.593485	1.53724	0.0364431	0.19286	0.157564	4535	tags=59%, list=18%, signal=48%	NKX2-5/CCN1/ACVR1/TGFB2/ANK2/WNT5A/GJA5/SMO/TBX5/HEY2/NPHP3/BMPR2/NOTCH2
GOMF_HORMONE_ACTIVITY	GOMF_HORMONE_ACTIVITY	79	0.45089	1.44214	0.036478	0.19286	0.157564	1719	tags=30%, list=7%, signal=28%	UCN3/SPX/GCG/GHRH/INHA/ADIPOQ/RETN/INSL6/UCN2/AGT/PTHLH/NPPB/INHBA/PYY/FBN1/IGF2/HAMP/VIP/IGF1/CARTPT/STC1/RETNLB/TTR/NPPC
GOBP_POSITIVE_REGULATION_OF_CARBOHYDRATE_METABOLIC_PROCESS	GOBP_POSITIVE_REGULATION_OF_CARBOHYDRATE_METABOLIC_PROCESS	67	0.471955	1.45959	0.0365535	0.193063	0.15773	5462	tags=31%, list=22%, signal=25%	GCG/HTR2A/ADCYAP1R1/HAS2/NNMT/IGF2/PTH1R/IGF1/P2RY6/RGN/IFNG/PPARGC1A/SORBS1/PRKAA2/HIF1A/PDGFB/ZBTB20/PRXL2C/SNCA/FOXO1/P2RX7
GOMF_AMIDE_TRANSMEMBRANE_TRANSPORTER_ACTIVITY	GOMF_AMIDE_TRANSMEMBRANE_TRANSPORTER_ACTIVITY	34	0.560612	1.5674	0.0368577	0.194473	0.158882	4497	tags=32%, list=18%, signal=27%	AQP10/SLC38A3/AQP9/GJA1/PDPN/SLC15A2/AQP7/SLC46A1/SLC14A1/SLC15A1/SLC38A5
GOBP_POSITIVE_REGULATION_OF_DNA_BINDING	GOBP_POSITIVE_REGULATION_OF_DNA_BINDING	53	0.474988	1.42732	0.0370861	0.19548	0.159704	2308	tags=19%, list=9%, signal=17%	MMP8/NEUROD1/NGF/IGF1/TRIM6/MYOCD/HAND2/IFNG/TWIST1/GATA3
GOBP_POSITIVE_REGULATION_OF_HISTONE_H3_K4_METHYLATION	GOBP_POSITIVE_REGULATION_OF_HISTONE_H3_K4_METHYLATION	26	0.567217	1.5179	0.0371429	0.195582	0.159787	20	tags=4%, list=0%, signal=4%	GCG
GOBP_STRIATED_MUSCLE_CELL_APOPTOTIC_PROCESS	GOBP_STRIATED_MUSCLE_CELL_APOPTOTIC_PROCESS	46	0.495219	1.45811	0.0371846	0.195604	0.159805	4190	tags=24%, list=17%, signal=20%	NKX2-5/SFRP2/AGT/MIR145/GNGT1/MYOCD/HAND2/CXCR2/ENG/BNIP3/HEY2
GOBP_POSTSYNAPTIC_SPECIALIZATION_ORGANIZATION	GOBP_POSTSYNAPTIC_SPECIALIZATION_ORGANIZATION	29	0.561442	1.53292	0.0372707	0.195662	0.159853	3732	tags=52%, list=15%, signal=44%	CDH2/GAP43/NRXN2/PTPRD/NTNG2/TMEM108/DLG4/CNTNAP1/LILRB2/NLGN2/NLGN1/LRRC4/NPTX1/SHANK3/LRRC4B
GOMF_SERINE_TYPE_ENDOPEPTIDASE_INHIBITOR_ACTIVITY	GOMF_SERINE_TYPE_ENDOPEPTIDASE_INHIBITOR_ACTIVITY	71	-0.409144	-1.50227	0.0372373	0.195662	0.159853	540	tags=14%, list=2%, signal=14%	SERPINB3/SERPINA11/SPINK5/SERPINB12/SERPINA7/SERPINB13/SPINK7/A2ML1/SERPINA9/SERPINB11
GOBP_CYCLIC_NUCLEOTIDE_BIOSYNTHETIC_PROCESS	GOBP_CYCLIC_NUCLEOTIDE_BIOSYNTHETIC_PROCESS	17	0.634479	1.54061	0.0373692	0.195982	0.160114	3324	tags=53%, list=13%, signal=46%	NPPB/GUCY1A1/NPR1/GUCY1B1/GUCY1A2/NPPC/ADCY4/NPR2/ADCY2
GOBP_INNER_MITOCHONDRIAL_MEMBRANE_ORGANIZATION	GOBP_INNER_MITOCHONDRIAL_MEMBRANE_ORGANIZATION	39	-0.488933	-1.58157	0.037677	0.19637	0.160431	7004	tags=56%, list=28%, signal=41%	TIMM10B/TOMM70/SAMM50/TIMM8A/TMEM11/AFG3L2/TIMM8B/HSPA9/APOO/IMMT/APOOL/GHITM/UQCC3/NDUFA13/DNAJC11/MICOS13/CHCHD3/CHCHD6/TIMM29/TIMM13/LETM1/CHCHD10
GOBP_NUCLEOBASE_BIOSYNTHETIC_PROCESS	GOBP_NUCLEOBASE_BIOSYNTHETIC_PROCESS	19	-0.582187	-1.57602	0.0377581	0.19637	0.160431	5659	tags=47%, list=23%, signal=37%	GMPS/CMPK1/PPAT/DHODH/APRT/PAICS/SHMT1/SHMT2/CPS1
GOBP_REGULATION_OF_RESPONSE_TO_EXTRACELLULAR_STIMULUS	GOBP_REGULATION_OF_RESPONSE_TO_EXTRACELLULAR_STIMULUS	24	0.577152	1.51199	0.0376266	0.19637	0.160431	2616	tags=21%, list=10%, signal=19%	SPX/SNAI2/CARTPT/MN1/NPY
GOBP_NEGATIVE_REGULATION_OF_DNA_BIOSYNTHETIC_PROCESS	GOBP_NEGATIVE_REGULATION_OF_DNA_BIOSYNTHETIC_PROCESS	35	0.529706	1.48857	0.0377095	0.19637	0.160431	1913	tags=14%, list=8%, signal=13%	ADIPOQ/ANKRD1/KCNK2/NPPC/RGN
GOBP_CARDIAC_SEPTUM_MORPHOGENESIS	GOBP_CARDIAC_SEPTUM_MORPHOGENESIS	66	0.478641	1.48015	0.0377822	0.19637	0.160431	4535	tags=41%, list=18%, signal=34%	SOX11/NKX2-5/CCN1/ACVR1/ZFPM2/HEYL/TGFB2/SLIT3/FZD2/SLIT2/BMP5/NOG/ROBO1/APLNR/NRP1/WNT5A/SMO/NOS3/ENG/SEMA3C/PARVA/NRP2/TBX5/HEY2/BMPR2/TGFBR1/NOTCH2
GOBP_REGULATION_OF_HEART_RATE	GOBP_REGULATION_OF_HEART_RATE	87	0.436808	1.41014	0.037594	0.19637	0.160431	2601	tags=28%, list=10%, signal=25%	SPX/AGT/POPDC2/CAV1/SHOX2/SCN1B/RGS4/AVPR1A/PLN/KCNE4/ANK2/CACNA2D1/EDNRA/SCN4B/CACNB2/KCNH6/CACNA1C/SCN5A/BVES/DMD/SLC8A1/EDNRB/TNF/EDN2
GOBP_RESPONSE_TO_ORGANOPHOSPHORUS	GOBP_RESPONSE_TO_ORGANOPHOSPHORUS	113	0.422493	1.40497	0.0376214	0.19637	0.160431	2433	tags=24%, list=10%, signal=22%	AQP8/ADIPOQ/WNT10B/AQP9/P2RX1/CDO1/CYP1B1/MMP19/PTGS2/FOSB/ABCC9/LPAR1/COL1A1/STC1/P2RY6/IL1B/AREG/RYR3/FOSL1/P2RY12/PDE2A/IGFBP5/SLC5A5/PKD2/THBD/SLC8A1/PDE3A
GOBP_GLAND_MORPHOGENESIS	GOBP_GLAND_MORPHOGENESIS	113	0.421925	1.40308	0.0376214	0.19637	0.160431	4803	tags=37%, list=19%, signal=30%	IL6/FGF7/SNAI2/TGFB3/FGF10/SFRP1/GDF7/CAV1/HPN/TNC/MMP2/PGR/GLI3/AR/GLI1/CYP7B1/TGFB2/SULF1/AREG/NOG/EGFR/IGFBP5/EDA/HGF/NRP1/PLAG1/WNT5A/FGF1/TNF/MSN/CSF1R/NR3C1/TGM2/SEMA3C/WNT4/TGFB1/TWSG1/CCL11/NOTCH2/PTN/TNFAIP3/NTN4
GOBP_CHROMATIN_REMODELING	GOBP_CHROMATIN_REMODELING	330	-0.280501	-1.25432	0.0377474	0.19637	0.160431	4286	tags=29%, list=17%, signal=24%	RBBP4/FAM47E/NAA60/MLLT1/NFRKB/MCM3AP/PHF8/ZNHIT1/SETDB2/NAP1L4/CTR9/SMARCB1/HJURP/H2BC4/H3C6/KDM4C/HMGA1/ERCC6L/H3C12/SMARCC2/MACROH2A1/H1-3/MYC/CTBP1/GATAD2A/TOP1/H2BC9/BCL7A/INO80C/BRD7/MIS18A/TADA2B/H2BC12/MTA2/KDM5C/PPM1D/KDM4A/SUV39H1/BAHD1/MECOM/NPM3/MBD3/H2BC10/H4C13/LIN54/EZH2/CHEK1/AXIN1/SMARCD2/BEND3/HCFC1/H3C2/DOT1L/ZBTB7A/H3C3/H3C7/H3-3A/H2BC14/DNMT1/H4C1/TTF2/HMGB2/HELLS/SIRT6/H2AX/…
GOBP_DIOL_BIOSYNTHETIC_PROCESS	GOBP_DIOL_BIOSYNTHETIC_PROCESS	23	-0.570729	-1.6416	0.0378845	0.196399	0.160455	3351	tags=43%, list=13%, signal=38%	DHFRP1/QDPR/SPTSSB/PCBD1/SPR/SPHK2/ACER2/ASAH2/DHFR/ACER1
GOBP_MONOCYTE_CHEMOTACTIC_PROTEIN_1_PRODUCTION	GOBP_MONOCYTE_CHEMOTACTIC_PROTEIN_1_PRODUCTION	20	0.606638	1.54529	0.0379009	0.196399	0.160455	2225	tags=25%, list=9%, signal=23%	ADIPOQ/APOD/IL1B/CLEC7A/TWIST1
GOBP_MEMBRANE_DEPOLARIZATION	GOBP_MEMBRANE_DEPOLARIZATION	63	0.466925	1.43806	0.037859	0.196399	0.160455	4121	tags=32%, list=16%, signal=27%	BEST2/SCN9A/CAV1/DCN/SCN1B/SCN7A/ANK2/CACNA2D1/SCN4B/CACNB2/CACNA1C/SCN5A/SLC8A1/CACNA1H/GJA5/KDR/FHL1/LRRK2/MLLT11/TBX5
GOMF_IMMUNOGLOBULIN_BINDING	GOMF_IMMUNOGLOBULIN_BINDING	21	0.604531	1.54476	0.0379562	0.19649	0.16053	4905	tags=62%, list=20%, signal=50%	FCER1A/FCGR3B/FCAR/LILRA2/FCGR2C/DLG4/FCGR2B/FCGR2A/FCER1G/FCGR3A/AMBP/FCGR1A/VWF
GOBP_STRESS_FIBER_ASSEMBLY	GOBP_STRESS_FIBER_ASSEMBLY	103	0.426377	1.39832	0.0380368	0.196712	0.160711	4746	tags=25%, list=19%, signal=21%	TGFB3/SERPINF2/SFRP1/PHLDB2/TACR1/LPAR1/APOA1/FERMT2/MIR149/CCN2/CORO2B/DLC1/ARHGEF15/NRP1/ASAP3/S1PR1/MET/ELN/SORBS1/ARHGAP28/CCDC88A/WNT4/PFN2/TGFBR1/GPR65/RGCC
GOBP_RESPONSE_TO_ANGIOTENSIN	GOBP_RESPONSE_TO_ANGIOTENSIN	28	0.568256	1.54551	0.0382737	0.197191	0.161102	878	tags=29%, list=4%, signal=28%	AGT/INHBA/COL3A1/PTGS2/CAV1/DDR2/AGTR1/MIR145
GOBP_HETEROTYPIC_CELL_CELL_ADHESION	GOBP_HETEROTYPIC_CELL_CELL_ADHESION	59	0.485579	1.4782	0.0382807	0.197191	0.161102	4322	tags=39%, list=17%, signal=32%	ADIPOQ/MIR221/NRCAM/ITGA5/APOA1/FGA/CD200/IL1B/THY1/ITGB3/MADCAM1/VCAM1/TNF/LILRB2/JAM3/GLDN/ITGA7/ITGAX/PARVA/ITGAV/ITGA4/CTNNA3/CD44
GOBP_EMBRYONIC_HEART_TUBE_MORPHOGENESIS	GOBP_EMBRYONIC_HEART_TUBE_MORPHOGENESIS	59	0.471875	1.43648	0.0382586	0.197191	0.161102	6985	tags=49%, list=28%, signal=36%	NKX2-5/ACVR1/NODAL/NDRG4/FOXH1/HAND2/APLNR/PKD2/SOX17/WNT5A/MICAL2/SMO/MEF2C/ENG/HIF1A/FOLR1/DLL1/NPHP3/NOTCH2/VANGL2/SOX18/ASB2/TEAD2/TBX6/CITED2/TBX2/TGFBR2/ARL13B/IFT52
GOBP_LIPOPOLYSACCHARIDE_MEDIATED_SIGNALING_PATHWAY	GOBP_LIPOPOLYSACCHARIDE_MEDIATED_SIGNALING_PATHWAY	58	0.471722	1.43318	0.0382082	0.197191	0.161102	4849	tags=33%, list=19%, signal=26%	BPI/CD36/LILRA2/TLR2/CCL2/IL1B/LY96/LBP/CD14/TNF/NOS3/TLR4/CCL3/LY86/TGFB1/HCK/TNFAIP3/BMP6/CX3CL1
GOBP_NEGATIVE_REGULATION_OF_BLOOD_VESSEL_ENDOTHELIAL_CELL_MIGRATION	GOBP_NEGATIVE_REGULATION_OF_BLOOD_VESSEL_ENDOTHELIAL_CELL_MIGRATION	38	0.525812	1.49365	0.0385144	0.198199	0.161926	4950	tags=37%, list=20%, signal=30%	MIR483/MIR221/MEOX2/THBS1/MIR149/FGF2/TNF/ATP2B4/MEF2C/MMRN2/TGFB1/TBXA2R/RGCC/HDAC5
GOBP_PHOSPHATIDYLCHOLINE_CATABOLIC_PROCESS	GOBP_PHOSPHATIDYLCHOLINE_CATABOLIC_PROCESS	16	0.635283	1.53579	0.038633	0.198613	0.162264	873	tags=12%, list=3%, signal=12%	PNLIPRP2/PLA2G5
GOBP_POSITIVE_REGULATION_OF_TRANSCRIPTION_REGULATORY_REGION_DNA_BINDING	GOBP_POSITIVE_REGULATION_OF_TRANSCRIPTION_REGULATORY_REGION_DNA_BINDING	22	0.596568	1.54523	0.0387919	0.198914	0.16251	2308	tags=32%, list=9%, signal=29%	NEUROD1/IGF1/TRIM6/HAND2/IFNG/TWIST1/GATA3
GOBP_POSITIVE_REGULATION_OF_HOMOTYPIC_CELL_CELL_ADHESION	GOBP_POSITIVE_REGULATION_OF_HOMOTYPIC_CELL_CELL_ADHESION	15	0.645405	1.54122	0.038806	0.198914	0.16251	4636	tags=53%, list=19%, signal=43%	IL6/CTSG/PDPN/MMRN1/GP6/IL6ST/PLAUR/TNFSF11
GOBP_CELLULAR_RESPONSE_TO_RETINOIC_ACID	GOBP_CELLULAR_RESPONSE_TO_RETINOIC_ACID	54	0.483351	1.452	0.0387407	0.198914	0.16251	2777	tags=26%, list=11%, signal=23%	WNT10B/BRINP3/ALDH1A2/EPHA3/COL1A1/FZD7/SERPINF1/HAND2/CYP26B1/ABCA1/WNT5B/WNT5A/TNF/FZD4
GOBP_CHLORIDE_TRANSPORT	GOBP_CHLORIDE_TRANSPORT	80	-0.383517	-1.42038	0.0388835	0.199115	0.162674	3616	tags=38%, list=14%, signal=32%	SLC12A9/SLC26A6/CLDN4/SLC1A4/GABRE/ANO8/TTYH3/ABCB1/CLCN3/SLC6A14/SLC12A7/SLC1A1/CLIC3/SLC12A2/ANO9/CLCN2/TSPO/GABRA3/ATP8B1/CFTR/CA2/GABRB1/TTYH1/CLCA1/NMUR2/GABRA2/SLC26A9/SLC5A1/CLCA2/CLCA4
GOBP_RESPIRATORY_ELECTRON_TRANSPORT_CHAIN	GOBP_RESPIRATORY_ELECTRON_TRANSPORT_CHAIN	117	-0.338537	-1.34268	0.0390789	0.19992	0.163332	6629	tags=48%, list=26%, signal=35%	SDHD/NDUFA1/PARK7/NDUFC1/COX7A2/NDUFA9/DNAJC15/UQCR11/ETFB/COX5B/UQCRH/BID/IMMP2L/NDUFB2/NDUFS3/NDUFA5/NDUFS2/NDUFS1/ETFA/MYBBP1A/COX15/NDUFAF1/UQCR10/COX6B1/NDUFA6/NDUFB6/UQCRQ/CDK1/CCNB1/NDUFB10/GHITM/COX6A1/NDUFB4/UQCC3/NDUFA2/UQCRFS1/NDUFV1/ETFDH/COX4I1/SDHA/NDUFS6/NDUFB7/COQ9/SCO2/COX8A/AIFM2/CYCS/COX5A/UQCRC1/MIR210/SLC25A22/GPD1/CYC1/UQCRFS1P1/NDUFS7/UQCRHL
GOBP_EPITHELIAL_TO_MESENCHYMAL_TRANSITION_INVOLVED_IN_ENDOCARDIAL_CUSHION_FORMATION	GOBP_EPITHELIAL_TO_MESENCHYMAL_TRANSITION_INVOLVED_IN_ENDOCARDIAL_CUSHION_FORMATION	19	0.614011	1.54024	0.0393013	0.200467	0.163779	4844	tags=63%, list=19%, signal=51%	SNAI2/TGFB3/ACVR1/HEYL/TGFB2/NOG/SNAI1/ENG/TGFB1/HEY2/TGFBR1/TMEM100
GOBP_RESPONSE_TO_HYPEROXIA	GOBP_RESPONSE_TO_HYPEROXIA	19	0.613467	1.53888	0.0393013	0.200467	0.163779	3511	tags=42%, list=14%, signal=36%	CAV1/MMP2/COL1A1/PDPN/CYP1A1/PDGFRB/SOD2/BNIP3
GOBP_INORGANIC_ANION_TRANSMEMBRANE_TRANSPORT	GOBP_INORGANIC_ANION_TRANSMEMBRANE_TRANSPORT	87	-0.376358	-1.42366	0.0392356	0.200467	0.163779	3616	tags=34%, list=14%, signal=30%	SLC12A9/SLC26A6/CLDN4/SLC1A4/SLC37A4/GABRE/ANO8/TTYH3/CLCN3/SLC5A6/SLC12A7/SLC1A1/CLIC3/SLC12A2/ANO9/CLCN2/SLC25A10/GABRA3/CFTR/SLC37A1/SLC4A11/GABRB1/TTYH1/CLCA1/NMUR2/GABRA2/SLC26A9/SLC5A1/CLCA2/CLCA4
GOMF_TELOMERASE_RNA_BINDING	GOMF_TELOMERASE_RNA_BINDING	22	-0.563381	-1.61336	0.0395323	0.200664	0.16394	6542	tags=64%, list=26%, signal=47%	XRN1/HNRNPC/HNRNPU/WRAP53/TENT4B/NAF1/SMG7/SMG5/DKC1/SNRPB/GAR1/SNRPD3/PINX1/NHP2
GOBP_REGULATION_OF_PROTEIN_AUTOPHOSPHORYLATION	GOBP_REGULATION_OF_PROTEIN_AUTOPHOSPHORYLATION	40	0.517246	1.47922	0.0394022	0.200664	0.16394	5097	tags=32%, list=20%, signal=26%	ADIPOQ/CAV1/GREM1/PDGFC/GPNMB/PDGFD/VEGFC/ERRFI1/ENG/EPHA7/PDGFB/ENPP1/RASSF2
GOBP_CELLULAR_RESPONSE_TO_CAMP	GOBP_CELLULAR_RESPONSE_TO_CAMP	48	0.491442	1.45639	0.0395257	0.200664	0.16394	2381	tags=23%, list=10%, signal=21%	AQP8/ADIPOQ/WNT10B/AQP9/CYP1B1/STC1/PDE2A/IGFBP5/SLC5A5/PKD2/SLC8A1
GOBP_SMOOTH_MUSCLE_CONTRACTION	GOBP_SMOOTH_MUSCLE_CONTRACTION	102	0.427974	1.39919	0.0394575	0.200664	0.16394	4399	tags=39%, list=18%, signal=32%	SPX/AGT/P2RX1/HTR2A/PROK2/PTGS2/CAV1/CHRNA3/COMP/PTGER3/TACR1/OXTR/MIR145/GUCY1A1/SULF1/TNNI3/PRKG1/MYOCD/EDNRA/ACTA2/RGS2/MYLK/SSTR2/APBB1/CALCRL/SLC8A1/EDNRB/CHRM2/EDN2/ATP2B4/CNN1/OXT/KCNMA1/P2RX3/CHRNB4/F2R/KIT/MYH11/TACR2/NMUR1
GOBP_RESPONSE_TO_ESTRADIOL	GOBP_RESPONSE_TO_ESTRADIOL	102	0.425051	1.38964	0.0394575	0.200664	0.16394	2048	tags=23%, list=8%, signal=21%	AGT/F7/ALDH1A2/CYP1B1/ADCYAP1R1/FGF10/SFRP1/PTGS2/APOB/MMP2/TACR1/OXTR/COL1A1/PTGFR/CCN2/DHH/AREG/EGFR/MAP1B/SSTR2/TH/PDGFRB/CRYAB
GOMF_TRANSMEMBRANE_RECEPTOR_PROTEIN_TYROSINE_KINASE_ACTIVITY	GOMF_TRANSMEMBRANE_RECEPTOR_PROTEIN_TYROSINE_KINASE_ACTIVITY	55	0.48523	1.46539	0.0395752	0.200686	0.163958	4460	tags=45%, list=18%, signal=37%	EFNB3/ROS1/PDGFRL/EPHA3/EFEMP1/DDR2/ROR2/PDGFRA/AXL/EGFR/TEK/PDGFRB/NRP1/TIE1/CSF1R/MET/MERTK/KDR/EPHA7/FGFR1/FLT1/EPHA4/NRP2/KIT/FLT3
GOBP_SENSORY_PERCEPTION_OF_BITTER_TASTE	GOBP_SENSORY_PERCEPTION_OF_BITTER_TASTE	16	-0.627567	-1.65518	0.0397892	0.201184	0.164365	1379	tags=25%, list=6%, signal=24%	AZGP1/PIP/PIGR/CA6
GOBP_REGULATION_OF_FIBROBLAST_MIGRATION	GOBP_REGULATION_OF_FIBROBLAST_MIGRATION	39	0.523009	1.48691	0.039726	0.201184	0.164365	4032	tags=31%, list=16%, signal=26%	HAS1/DDR2/THBS1/MIR145/AKAP12/ACTA2/ITGB3/FGF2/SLC8A1/PAK3/TGFB1/CYGB
GOMF_MAGNESIUM_ION_BINDING	GOMF_MAGNESIUM_ION_BINDING	208	-0.299646	-1.30291	0.0397557	0.201184	0.164365	4860	tags=30%, list=19%, signal=24%	NT5C3A/ENOPH1/MAST2/TKT/EYA2/NUDT12/FAN1/PGP/MSH2/NUDT16/HMGCL/CIB1/PLK1/DCTPP1/NUDT7/STK11/SUCLG2/STK26/DUT/MAP3K6/CILK1/IDH3B/GEN1/NUDT3/THG1L/PPA2/PKM/PGM2/PIF1/MTG2/NUDT18/IDH2/YDJC/RPS6KA4/ALPI/COMT/CLYBL/IDH3A/MARK2/CIB2/FEN1/S100P/FARSA/GTPBP10/NUAK2/MVK/ENDOG/TPPP/GSS/RPS6KA1/ILVBL/NUDT8/CDC42BPG/ERN2/ATP8B1/TSSK6/EPHX2/PDXP/PCK1/ATP10B/PKLR/ATP4A
GOBP_REGULATION_OF_COLLATERAL_SPROUTING	GOBP_REGULATION_OF_COLLATERAL_SPROUTING	18	0.619811	1.52787	0.0399408	0.201365	0.164512	6507	tags=61%, list=26%, signal=45%	FSTL4/NGF/LPAR3/RND2/EPHA7/SPP1/BDNF/PTPRS/EFNA5/SPART/ULK2
GOBP_POSITIVE_REGULATION_OF_GLUCOSE_METABOLIC_PROCESS	GOBP_POSITIVE_REGULATION_OF_GLUCOSE_METABOLIC_PROCESS	36	0.53074	1.49531	0.0399389	0.201365	0.164512	2255	tags=17%, list=9%, signal=15%	GCG/NNMT/IGF2/IGF1/RGN/PPARGC1A
GOBP_REGULATION_OF_BMP_SIGNALING_PATHWAY	GOBP_REGULATION_OF_BMP_SIGNALING_PATHWAY	91	0.433575	1.40509	0.0399002	0.201365	0.164512	4674	tags=37%, list=19%, signal=31%	CER1/SOX11/SFRP2/CCN1/SFRP4/SFRP1/TNFAIP6/FBN1/FSTL1/GREM2/CHRDL2/CHRDL1/SULF1/GREM1/BMPER/HTRA1/NOG/HTRA3/SCUBE3/ZNF423/RGMA/DKK1/WNT5A/ILK/KDR/CDH5/ENG/TMPRSS6/FSTL3/BMPR2/TWSG1/SKIL/NOTCH2/RBPMS2
GOBP_REGULATION_OF_MUSCLE_ADAPTATION	GOBP_REGULATION_OF_MUSCLE_ADAPTATION	72	0.457919	1.43468	0.04	0.201469	0.164597	3127	tags=26%, list=12%, signal=23%	AGT/NR4A3/HAMP/IGF1/MIR145/RGS4/RGS2/IGFBP5/HAND2/CASQ1/SCN5A/TNNT1/FBXO32/ERRFI1/PDE9A/AIF1/ATP2B4/IL6ST/NOS3
GOBP_RESPONSE_TO_STEROL_DEPLETION	GOBP_RESPONSE_TO_STEROL_DEPLETION	18	-0.603213	-1.63308	0.0401553	0.201525	0.164643	4595	tags=56%, list=18%, signal=45%	SCAP/LPCAT3/LYN/ERLIN1/ARHGEF10L/AMFR/INSIG1/SREBF2/ZBTB7B/SREBF1
GOBP_G_PROTEIN_COUPLED_RECEPTOR_SIGNALING_PATHWAY_COUPLED_TO_CYCLIC_NUCLEOTIDE_SECOND_MESSENGER	GOBP_G_PROTEIN_COUPLED_RECEPTOR_SIGNALING_PATHWAY_COUPLED_TO_CYCLIC_NUCLEOTIDE_SECOND_MESSENGER	32	0.554747	1.53538	0.0400503	0.201525	0.164643	2616	tags=44%, list=10%, signal=39%	AGT/HTR2A/PTH1R/LPAR3/CNR1/CCL2/HRH2/SSTR2/PTGIR/CALCRL/CCR1/CHRM2/CNR2/NPY
GOBP_STEROL_TRANSPORT	GOBP_STEROL_TRANSPORT	112	0.42088	1.3983	0.0400972	0.201525	0.164643	1512	tags=9%, list=6%, signal=8%	PNLIP/CEL/ADIPOQ/CD36/SOAT2/APOB/CAV1/APOA1/PLTP/ABCA8
GOBP_SKIN_EPIDERMIS_DEVELOPMENT	GOBP_SKIN_EPIDERMIS_DEVELOPMENT	88	-0.36557	-1.38553	0.0401658	0.201525	0.164643	1001	tags=16%, list=4%, signal=15%	TMEM79/FOXN1/FOXQ1/SHH/MSX2/FERMT1/SOX21/EDAR/SOSTDC1/DLX3/APCDD1/SPINK5/KRT27/DKK4
GOBP_REGULATION_OF_CELL_SHAPE	GOBP_REGULATION_OF_CELL_SHAPE	148	0.39787	1.36298	0.0402367	0.201686	0.164775	4481	tags=30%, list=18%, signal=25%	CCL7/F2/FN1/HPN/LPAR1/FERMT2/CDC42EP3/CCL2/PDPN/RHOJ/RND2/CCL13/DLC1/PALM/MYH10/BVES/PLXNC1/PALMD/FGD5/FYN/MSN/CSF1R/RHOQ/RDX/KDR/FGD1/ARHGAP15/LST1/ITGA7/FMNL3/FGR/PARVA/CCL3/RHOD/FES/ERMN/FGD6/KIT/COCH/RND1/HCK/SYNE3/EPB41L3/CCL11/ATP10A
GOMF_INTRACELLULAR_CALCIUM_ACTIVATED_CHLORIDE_CHANNEL_ACTIVITY	GOMF_INTRACELLULAR_CALCIUM_ACTIVATED_CHLORIDE_CHANNEL_ACTIVITY	15	-0.648182	-1.68842	0.0403309	0.201716	0.164799	509	tags=53%, list=2%, signal=52%	ANO8/TTYH3/ANO9/TTYH1/CLCA1/NMUR2/CLCA2/CLCA4
GOBP_REGULATION_OF_MICROGLIAL_CELL_ACTIVATION	GOBP_REGULATION_OF_MICROGLIAL_CELL_ACTIVATION	17	0.632641	1.53615	0.0403587	0.201716	0.164799	5433	tags=53%, list=22%, signal=41%	MMP8/IL6/LRRK2/CST7/CCL3/TREM2/SYT11/CX3CL1/SPHK1
GOBP_LEARNING	GOBP_LEARNING	121	0.41376	1.38168	0.040293	0.201716	0.164799	5651	tags=36%, list=23%, signal=28%	JPH3/AGT/C1QL1/BCHE/PTGS2/TACR1/PRKAR2B/NRXN2/PDE1B/SLC8A2/TLR2/ADGRB3/NDRG4/DLG4/NOG/GRIN2A/FOSL1/MAP1A/TH/DKK1/BRSK1/NLGN4Y/FYN/RAG1/NRXN3/NLGN3/NLGN4X/HIF1A/SHANK3/CHST10/PDE8B/KIT/TACR2/SYT11/PPT1/KRAS/PTN/ATXN1/ITGB1/LRRN4/CLDN5/SYNGAP1/TPBG
GOBP_REGULATION_OF_SKELETAL_MUSCLE_TISSUE_DEVELOPMENT	GOBP_REGULATION_OF_SKELETAL_MUSCLE_TISSUE_DEVELOPMENT	20	0.611692	1.55816	0.0405452	0.202385	0.165346	4444	tags=45%, list=18%, signal=37%	WNT10B/ACVR1/IGF2/SHOX2/TWIST1/MEF2C/TGFB1/DLL1/CDON
GOBP_RESPONSE_TO_OXYGEN_LEVELS	GOBP_RESPONSE_TO_OXYGEN_LEVELS	306	0.351598	1.28602	0.0405702	0.202385	0.165346	4092	tags=21%, list=16%, signal=18%	UCN3/ADIPOQ/KCNK3/KCNK2/F7/IL1A/CXCL12/ANGPTL4/TGFB3/SFRP1/PTGS2/CAV1/MMP2/DDR2/THBS1/OXTR/LPAR1/RYR1/COL1A1/MIR145/TLR2/HIF3A/TGFB2/GUCY1A1/CCN2/GNGT1/STC1/GUCY1B1/PDPN/GUCY1A2/KCND2/MYOCD/EDNRA/PTGIS/CYP1A1/NPPC/PLOD2/TH/PDGFRB/VEGFC/CRYAB/TWIST1/VCAM1/SLC8A1/TNF/PLAU/CD34/SOD2/VASN/ITPR2/KCNMA1/EGR1/WTIP/CXCR4/CYBB/BNIP3/ADM/HIF1A/KCNMB1/EPHA4/PGF/LOXL2/CYGB/P2RX3/TREM2
GOBP_NEGATIVE_REGULATION_OF_LYASE_ACTIVITY	GOBP_NEGATIVE_REGULATION_OF_LYASE_ACTIVITY	19	0.612633	1.53679	0.0407569	0.202928	0.165789	2415	tags=37%, list=10%, signal=33%	GABBR2/NPR3/GABBR1/GALR2/PALM/P2RY13/EDNRB
GOCC_BLOOD_MICROPARTICLE	GOCC_BLOOD_MICROPARTICLE	117	-0.337276	-1.33768	0.040733	0.202928	0.165789	630	tags=12%, list=3%, signal=12%	JCHAIN/IGKV1-17/IGHM/ORM2/IGKV2-30/IGHA1/IGHD/IGHV3-13/IGHA2/AHSG/AFM/ORM1/APOA2/ALB
GOMF_STRUCTURAL_CONSTITUENT_OF_SYNAPSE	GOMF_STRUCTURAL_CONSTITUENT_OF_SYNAPSE	18	0.63115	1.55582	0.041145	0.204665	0.167208	1405	tags=28%, list=6%, signal=26%	INA/NEFL/NEFH/DLG4/POTEKP
GOBP_PHOSPHATIDYLGLYCEROL_METABOLIC_PROCESS	GOBP_PHOSPHATIDYLGLYCEROL_METABOLIC_PROCESS	32	0.552686	1.52967	0.0413084	0.205282	0.167712	873	tags=6%, list=3%, signal=6%	PLA2G1B/PLA2G5
GOMF_STRUCTURAL_CONSTITUENT_OF_NUCLEAR_PORE	GOMF_STRUCTURAL_CONSTITUENT_OF_NUCLEAR_PORE	25	-0.526702	-1.54861	0.0413962	0.205327	0.167749	7459	tags=64%, list=30%, signal=45%	NUP214/NUP93/NUP85/NUP62/NUP88/NUP62CL/UPF3A/UPF3B/NUP155/NUP188/NDC1/NUP205/NUP58/POM121/POM121C/POM121B
GOBP_TELOMERE_MAINTENANCE_VIA_TELOMERE_LENGTHENING	GOBP_TELOMERE_MAINTENANCE_VIA_TELOMERE_LENGTHENING	77	-0.378837	-1.3868	0.0413581	0.205327	0.167749	7630	tags=56%, list=30%, signal=39%	XRCC5/HNRNPC/MAPKAPK5/CTNNB1/TERF1/STN1/ATR/RFC1/NAT10/HNRNPU/WRAP53/CCT7/MAPK3/TENT4B/TERF2/SLX4/GNL3L/PTGES3/NAF1/MAPK15/MAP2K7/SRC/RPA1/SMG5/TNKS/AURKB/PARP1/CCT2/HNRNPA2B1/DKC1/ACD/NEK2/RAD50/PIF1/CCT5/RTEL1/RAD51/HNRNPA1/DCLRE1B/GAR1/TELO2/PINX1/NHP2
GOBP_DNA_SYNTHESIS_INVOLVED_IN_DNA_REPAIR	GOBP_DNA_SYNTHESIS_INVOLVED_IN_DNA_REPAIR	35	-0.477574	-1.51563	0.0415867	0.206075	0.168361	5719	tags=49%, list=23%, signal=38%	WRNIP1/CDKN2D/POLH/USP1/USP10/VCP/RFC3/POLE/USP43/PCLAF/DTL/POLD3/RRM1/PARP10/POLD2/POLD1/PCNA
GOBP_CELL_PROLIFERATION_IN_FOREBRAIN	GOBP_CELL_PROLIFERATION_IN_FOREBRAIN	15	0.642504	1.53429	0.041791	0.206499	0.168707	4387	tags=47%, list=18%, signal=39%	IGF2BP1/GLI3/ARX/DIXDC1/NUMBL/DISC1/HOOK3
GOMF_LIPOPROTEIN_PARTICLE_RECEPTOR_ACTIVITY	GOMF_LIPOPROTEIN_PARTICLE_RECEPTOR_ACTIVITY	15	0.639885	1.52804	0.041791	0.206499	0.168707	3002	tags=40%, list=12%, signal=35%	CD36/LRP12/OLR1/STAB1/LRP1/VLDLR
GOBP_G_PROTEIN_COUPLED_RECEPTOR_SIGNALING_PATHWAY_INVOLVED_IN_HEART_PROCESS	GOBP_G_PROTEIN_COUPLED_RECEPTOR_SIGNALING_PATHWAY_INVOLVED_IN_HEART_PROCESS	15	0.637871	1.52323	0.041791	0.206499	0.168707	5082	tags=53%, list=20%, signal=43%	CAV1/PLN/EDNRA/RGS2/PDE4B/ATP2B4/RAMP3/EDN1
GOMF_CARBON_OXYGEN_LYASE_ACTIVITY	GOMF_CARBON_OXYGEN_LYASE_ACTIVITY	72	-0.403016	-1.48821	0.0418507	0.206583	0.168775	3480	tags=28%, list=14%, signal=24%	OGG1/CYP2S1/NEIL3/HACD3/CA4/PCBD1/ECHS1/NTHL1/CA14/ACO2/ECI1/GATD1/POLQ/FASN/HMGA2/CA1/GMDS/CA2/CA9/CA6
GOBP_MACROPHAGE_CYTOKINE_PRODUCTION	GOBP_MACROPHAGE_CYTOKINE_PRODUCTION	35	0.524429	1.47374	0.0418994	0.206583	0.168775	7488	tags=54%, list=30%, signal=38%	CD36/HLA-G/TGFB3/TGFB2/AXL/TWIST1/WNT5A/TLR4/TGFB1/SEMA7A/LAPTM5/TLR7/P2RX7/IRAK3/SPON2/PANX1/LILRB1/RIPK2/LITAF
GOBP_SENSORY_PERCEPTION_OF_LIGHT_STIMULUS	GOBP_SENSORY_PERCEPTION_OF_LIGHT_STIMULUS	126	0.407134	1.37124	0.0419664	0.206583	0.168775	2788	tags=23%, list=11%, signal=21%	RDH8/KERA/RLBP1/EYA4/HMCN1/CRYBA2/LUM/EFEMP1/PRPH2/COL1A1/GLRB/SEMA5B/RGS16/CDH23/BEST1/COL11A1/PDE6B/LAMC3/LRAT/SLITRK6/TH/GJC1/CACNB2/POU6F2/CABP4/TIMP3/CLIC5/TGFBI/AOC2
GOBP_REGULATION_OF_FAT_CELL_DIFFERENTIATION	GOBP_REGULATION_OF_FAT_CELL_DIFFERENTIATION	126	0.406852	1.3703	0.0419664	0.206583	0.168775	3081	tags=24%, list=12%, signal=21%	ADIPOQ/MIR483/WNT10B/IL6/SFRP2/LGALS12/MEDAG/HTR2A/SNAI2/CCN4/SFRP1/PTGS2/LPL/ZFPM2/FERMT2/RUNX1T1/MMP11/CCDC3/FRZB/DLK2/TGFB1I1/GATA3/WNT5A/TNF/WWTR1/DKKL1/RARRES2/ZBTB16/SOD2/LMO3
GOBP_PEPTIDE_CROSS_LINKING	GOBP_PEPTIDE_CROSS_LINKING	26	-0.538012	-1.60392	0.0423557	0.208302	0.17018	1244	tags=50%, list=5%, signal=48%	KRT10/ANXA1/DSP/ABCA7/KRT1/FLG/EVPL/SPRR2E/SPRR1A/CSTA/IVL/SPRR3/TGM1
[truncated: 107 more rows]

## Sheet: KEGG
ID	Description	setSize	enrichmentScore	NES	pvalue	p.adjust	qvalue	rank	leading_edge	core_enrichment
[truncated: 46 more rows]
